# Supplementary material for: Reconstruction of Oryza sativa indica Genome Scale Metabolic Model and Its Responses to Varying RuBisCO Activity, Light Intensity, and Enzymatic Cost Conditions
Source: Front Plant Sci. 2017 Nov 30;8:2060. doi: 10.3389/fpls.2017.02060 (PMC5715477; doi:10.3389/fpls.2017.02060)
Supplement: Supplementary file 5 [file Data_Sheet_3.ZIP]

Archive with 2 entries (2 files):
- model.sbml
- Model Files.xls
