# Supplementary material for: Reconstruction of Oryza sativa indica Genome Scale Metabolic Model and Its Responses to Varying RuBisCO Activity, Light Intensity, and Enzymatic Cost Conditions
Source: Front Plant Sci. 2017 Nov 30;8:2060. doi: 10.3389/fpls.2017.02060 (PMC5715477; doi:10.3389/fpls.2017.02060)
Supplement: Supplementary file 5 [file Data_Sheet_3.ZIP › model.sbml]

<?xml version="1.0" encoding="UTF-8"?>
<sbml xmlns="http://www.sbml.org/sbml/level3/version1/core" level="3" version="1">
  <model>
    <listOfCompartments>
      <compartment id="DefaultCompartment" name="DefaultCompartment" size="1" constant="true"/>
    </listOfCompartments>
    <listOfSpecies>
      <species id="met_0" name="1-3-beta-D-Glucans" compartment="DefaultCompartment" initialConcentration="1e-07" hasOnlySubstanceUnits="false" boundaryCondition="false" constant="false"/>
      <species id="met_1" name="1-4-alpha-D-Glucan" compartment="DefaultCompartment" initialConcentration="1e-07" hasOnlySubstanceUnits="false" boundaryCondition="false" constant="false"/>
      <species id="met_2" name="1-4-alpha-D-galacturonosyl" compartment="DefaultCompartment" initialConcentration="1e-07" hasOnlySubstanceUnits="false" boundaryCondition="false" constant="false"/>
      <species id="met_3" name="1-4-beta-D-Glucan" compartment="DefaultCompartment" initialConcentration="1e-07" hasOnlySubstanceUnits="false" boundaryCondition="false" constant="false"/>
      <species id="met_4" name="1-Acylglycero-Phosphocholines" compartment="DefaultCompartment" initialConcentration="1e-07" hasOnlySubstanceUnits="false" boundaryCondition="false" constant="false"/>
      <species id="met_5" name="1-CHLORO-24-DINITROBENZENE" compartment="DefaultCompartment" initialConcentration="1e-07" hasOnlySubstanceUnits="false" boundaryCondition="false" constant="false"/>
      <species id="met_6" name="1-KETO-2-METHYLVALERATE" compartment="DefaultCompartment" initialConcentration="1e-07" hasOnlySubstanceUnits="false" boundaryCondition="false" constant="false"/>
      <species id="met_7" name="1-L-MYO-INOSITOL-1-P" compartment="DefaultCompartment" initialConcentration="1e-07" hasOnlySubstanceUnits="false" boundaryCondition="false" constant="false"/>
      <species id="met_8" name="10-FORMYL-THF" compartment="DefaultCompartment" initialConcentration="1e-07" hasOnlySubstanceUnits="false" boundaryCondition="false" constant="false"/>
      <species id="met_9" name="12,13(S)-epoxylinolenate" compartment="DefaultCompartment" initialConcentration="1e-07" hasOnlySubstanceUnits="false" boundaryCondition="false" constant="false"/>
      <species id="met_10" name="12-apo-Carotenals" compartment="DefaultCompartment" initialConcentration="1e-07" hasOnlySubstanceUnits="false" boundaryCondition="false" constant="false"/>
      <species id="met_11" name="12-oxo-cis-10,15-phytodienoate" compartment="DefaultCompartment" initialConcentration="1e-07" hasOnlySubstanceUnits="false" boundaryCondition="false" constant="false"/>
      <species id="met_12" name="13-HYDROPEROXYOCTADECA-911-DIENOATE" compartment="DefaultCompartment" initialConcentration="1e-07" hasOnlySubstanceUnits="false" boundaryCondition="false" constant="false"/>
      <species id="met_13" name="13-HYDROXY-MAGNESIUM-PROTOPORP_str" compartment="DefaultCompartment" initialConcentration="1e-07" hasOnlySubstanceUnits="false" boundaryCondition="false" constant="false"/>
      <species id="met_14" name="131-OXO-MAGNESIUM-PROTOPORPHYRIN-IX-13-M_str" compartment="DefaultCompartment" initialConcentration="1e-07" hasOnlySubstanceUnits="false" boundaryCondition="false" constant="false"/>
      <species id="met_15" name="14-ALPHA-D-GALACTURONIDE" compartment="DefaultCompartment" initialConcentration="1e-07" hasOnlySubstanceUnits="false" boundaryCondition="false" constant="false"/>
      <species id="met_16" name="2,3-dihydrodipicolinate" compartment="DefaultCompartment" initialConcentration="1e-07" hasOnlySubstanceUnits="false" boundaryCondition="false" constant="false"/>
      <species id="met_17" name="2-3-4-Saturated-L-Phosphatidates" compartment="DefaultCompartment" initialConcentration="1e-07" hasOnlySubstanceUnits="false" boundaryCondition="false" constant="false"/>
      <species id="met_18" name="2-3-CARBOXY-3-AMINOPROPYL-L-HISTIDINE" compartment="DefaultCompartment" initialConcentration="1e-07" hasOnlySubstanceUnits="false" boundaryCondition="false" constant="false"/>
      <species id="met_19" name="2-3-CARBOXY-3-METHYLAMMONIOPROPYL-L-" compartment="DefaultCompartment" initialConcentration="1e-07" hasOnlySubstanceUnits="false" boundaryCondition="false" constant="false"/>
      <species id="met_20" name="2-ACETO-2-HYDROXY-BUTYRATE" compartment="DefaultCompartment" initialConcentration="1e-07" hasOnlySubstanceUnits="false" boundaryCondition="false" constant="false"/>
      <species id="met_21" name="2-ACETO-LACTATE" compartment="DefaultCompartment" initialConcentration="1e-07" hasOnlySubstanceUnits="false" boundaryCondition="false" constant="false"/>
      <species id="met_22" name="2-C-METHYL-D-ERYTHRITOL-4-PHOSPHATE_str" compartment="DefaultCompartment" initialConcentration="1e-07" hasOnlySubstanceUnits="false" boundaryCondition="false" constant="false"/>
      <species id="met_23" name="2-D-THREO-HYDROXY-3-CARBOXY-ISOCAPROATE" compartment="DefaultCompartment" initialConcentration="1e-07" hasOnlySubstanceUnits="false" boundaryCondition="false" constant="false"/>
      <species id="met_24" name="2-DEHYDROPANTOATE" compartment="DefaultCompartment" initialConcentration="1e-07" hasOnlySubstanceUnits="false" boundaryCondition="false" constant="false"/>
      <species id="met_25" name="2-HEXAPRENYL-3-METHYL-5-HYDROXY-6-METHOX" compartment="DefaultCompartment" initialConcentration="1e-07" hasOnlySubstanceUnits="false" boundaryCondition="false" constant="false"/>
      <species id="met_26" name="2-HYDROXY-2-METHYLPROPANENITRILE" compartment="DefaultCompartment" initialConcentration="1e-07" hasOnlySubstanceUnits="false" boundaryCondition="false" constant="false"/>
      <species id="met_27" name="2-Hydroxy-carboxylates" compartment="DefaultCompartment" initialConcentration="1e-07" hasOnlySubstanceUnits="false" boundaryCondition="false" constant="false"/>
      <species id="met_28" name="2-KETO-3-METHYL-VALERATE" compartment="DefaultCompartment" initialConcentration="1e-07" hasOnlySubstanceUnits="false" boundaryCondition="false" constant="false"/>
      <species id="met_29" name="2-KETO-ISOVALERATE" compartment="DefaultCompartment" initialConcentration="1e-07" hasOnlySubstanceUnits="false" boundaryCondition="false" constant="false"/>
      <species id="met_30" name="2-KETOGLUTARATE" compartment="DefaultCompartment" initialConcentration="1e-07" hasOnlySubstanceUnits="false" boundaryCondition="false" constant="false"/>
      <species id="met_31" name="2-KETOGLUTARATE_str" compartment="DefaultCompartment" initialConcentration="1e-07" hasOnlySubstanceUnits="false" boundaryCondition="false" constant="false"/>
      <species id="met_32" name="2-Lysophosphatidylcholines" compartment="DefaultCompartment" initialConcentration="1e-07" hasOnlySubstanceUnits="false" boundaryCondition="false" constant="false"/>
      <species id="met_33" name="2-METHYL-3-HYDROXY-BUTYRYL-COA" compartment="DefaultCompartment" initialConcentration="1e-07" hasOnlySubstanceUnits="false" boundaryCondition="false" constant="false"/>
      <species id="met_34" name="2-METHYL-ACETO-ACETYL-COA" compartment="DefaultCompartment" initialConcentration="1e-07" hasOnlySubstanceUnits="false" boundaryCondition="false" constant="false"/>
      <species id="met_35" name="2-OXOBUTANOATE" compartment="DefaultCompartment" initialConcentration="1e-07" hasOnlySubstanceUnits="false" boundaryCondition="false" constant="false"/>
      <species id="met_36" name="2-Oxo-Acids" compartment="DefaultCompartment" initialConcentration="1e-07" hasOnlySubstanceUnits="false" boundaryCondition="false" constant="false"/>
      <species id="met_37" name="2-PG" compartment="DefaultCompartment" initialConcentration="1e-07" hasOnlySubstanceUnits="false" boundaryCondition="false" constant="false"/>
      <species id="met_38" name="2-PHOSPHO-4-CYTIDINE-5-DIPHOSPHO-2-C-MET_str" compartment="DefaultCompartment" initialConcentration="1e-07" hasOnlySubstanceUnits="false" boundaryCondition="false" constant="false"/>
      <species id="met_39" name="2-TRANS6-TRANS-FARNESAL" compartment="DefaultCompartment" initialConcentration="1e-07" hasOnlySubstanceUnits="false" boundaryCondition="false" constant="false"/>
      <species id="met_40" name="2-hydroxyacyl-glutathiones" compartment="DefaultCompartment" initialConcentration="1e-07" hasOnlySubstanceUnits="false" boundaryCondition="false" constant="false"/>
      <species id="met_41" name="2C-METH-D-ERYTHRITOL-CYCLODIPHOSPHATE_str" compartment="DefaultCompartment" initialConcentration="1e-07" hasOnlySubstanceUnits="false" boundaryCondition="false" constant="false"/>
      <species id="met_42" name="2K-4CH3-PENTANOATE" compartment="DefaultCompartment" initialConcentration="1e-07" hasOnlySubstanceUnits="false" boundaryCondition="false" constant="false"/>
      <species id="met_43" name="3,4-DIHYDROXYBENZOATE" compartment="DefaultCompartment" initialConcentration="1e-07" hasOnlySubstanceUnits="false" boundaryCondition="false" constant="false"/>
      <species id="met_44" name="3-5-ADP" compartment="DefaultCompartment" initialConcentration="1e-07" hasOnlySubstanceUnits="false" boundaryCondition="false" constant="false"/>
      <species id="met_45" name="3-ACETOACETYL-COA" compartment="DefaultCompartment" initialConcentration="1e-07" hasOnlySubstanceUnits="false" boundaryCondition="false" constant="false"/>
      <species id="met_46" name="3-CARBOXY-3-HYDROXY-ISOCAPROATE" compartment="DefaultCompartment" initialConcentration="1e-07" hasOnlySubstanceUnits="false" boundaryCondition="false" constant="false"/>
      <species id="met_47" name="3-DEHYDRO-SHIKIMATE" compartment="DefaultCompartment" initialConcentration="1e-07" hasOnlySubstanceUnits="false" boundaryCondition="false" constant="false"/>
      <species id="met_48" name="3-DEOXY-D-ARABINO-HEPTULOSONATE-7-P" compartment="DefaultCompartment" initialConcentration="1e-07" hasOnlySubstanceUnits="false" boundaryCondition="false" constant="false"/>
      <species id="met_49" name="3-ENOLPYRUVYL-SHIKIMATE-5P" compartment="DefaultCompartment" initialConcentration="1e-07" hasOnlySubstanceUnits="false" boundaryCondition="false" constant="false"/>
      <species id="met_50" name="3-HEXAPRENYL-4-HYDROXY-5-METHOXYBENZOATE" compartment="DefaultCompartment" initialConcentration="1e-07" hasOnlySubstanceUnits="false" boundaryCondition="false" constant="false"/>
      <species id="met_51" name="3-HEXAPRENYL-4-HYDROXYBENZOATE" compartment="DefaultCompartment" initialConcentration="1e-07" hasOnlySubstanceUnits="false" boundaryCondition="false" constant="false"/>
      <species id="met_52" name="3-HEXAPRENYL-45-DIHYDROXYBENZOATE" compartment="DefaultCompartment" initialConcentration="1e-07" hasOnlySubstanceUnits="false" boundaryCondition="false" constant="false"/>
      <species id="met_53" name="3-HYDROXY-3-METHYL-GLUTARYL-COA" compartment="DefaultCompartment" initialConcentration="1e-07" hasOnlySubstanceUnits="false" boundaryCondition="false" constant="false"/>
      <species id="met_54" name="3-HYDROXY-PROPIONATE" compartment="DefaultCompartment" initialConcentration="1e-07" hasOnlySubstanceUnits="false" boundaryCondition="false" constant="false"/>
      <species id="met_55" name="3-HYDROXY-PROPIONYL-COA" compartment="DefaultCompartment" initialConcentration="1e-07" hasOnlySubstanceUnits="false" boundaryCondition="false" constant="false"/>
      <species id="met_56" name="3-HYDROXYADIPYL-COA" compartment="DefaultCompartment" initialConcentration="1e-07" hasOnlySubstanceUnits="false" boundaryCondition="false" constant="false"/>
      <species id="met_57" name="3-Hydroxy-octanoyl-ACPs" compartment="DefaultCompartment" initialConcentration="1e-07" hasOnlySubstanceUnits="false" boundaryCondition="false" constant="false"/>
      <species id="met_58" name="3-Hydroxyglutaryl-ACP-methyl-ester" compartment="DefaultCompartment" initialConcentration="1e-07" hasOnlySubstanceUnits="false" boundaryCondition="false" constant="false"/>
      <species id="met_59" name="3-INDOLEGLYOXAL" compartment="DefaultCompartment" initialConcentration="1e-07" hasOnlySubstanceUnits="false" boundaryCondition="false" constant="false"/>
      <species id="met_60" name="3-INDOLYLGLYCOLALDEHYDE" compartment="DefaultCompartment" initialConcentration="1e-07" hasOnlySubstanceUnits="false" boundaryCondition="false" constant="false"/>
      <species id="met_61" name="3-KETO-ADIPYL-COA" compartment="DefaultCompartment" initialConcentration="1e-07" hasOnlySubstanceUnits="false" boundaryCondition="false" constant="false"/>
      <species id="met_62" name="3-KETOACYL-COA" compartment="DefaultCompartment" initialConcentration="1e-07" hasOnlySubstanceUnits="false" boundaryCondition="false" constant="false"/>
      <species id="met_63" name="3-KETOBUTYRATE" compartment="DefaultCompartment" initialConcentration="1e-07" hasOnlySubstanceUnits="false" boundaryCondition="false" constant="false"/>
      <species id="met_64" name="3-KETOLACTOSE" compartment="DefaultCompartment" initialConcentration="1e-07" hasOnlySubstanceUnits="false" boundaryCondition="false" constant="false"/>
      <species id="met_65" name="3-Ketoglutaryl-ACP-methyl-ester" compartment="DefaultCompartment" initialConcentration="1e-07" hasOnlySubstanceUnits="false" boundaryCondition="false" constant="false"/>
      <species id="met_66" name="3-Ketopimeloyl-ACP-methyl-esters" compartment="DefaultCompartment" initialConcentration="1e-07" hasOnlySubstanceUnits="false" boundaryCondition="false" constant="false"/>
      <species id="met_67" name="3-METHYL-CROTONYL-COA" compartment="DefaultCompartment" initialConcentration="1e-07" hasOnlySubstanceUnits="false" boundaryCondition="false" constant="false"/>
      <species id="met_68" name="3-Methoxy-4-Hydroxy-5-Polyprenylbenzoate" compartment="DefaultCompartment" initialConcentration="1e-07" hasOnlySubstanceUnits="false" boundaryCondition="false" constant="false"/>
      <species id="met_69" name="3-OCTAPRENYL-4-HYDROXYBENZOATE" compartment="DefaultCompartment" initialConcentration="1e-07" hasOnlySubstanceUnits="false" boundaryCondition="false" constant="false"/>
      <species id="met_70" name="3-Oxo-octanoyl-ACPs" compartment="DefaultCompartment" initialConcentration="1e-07" hasOnlySubstanceUnits="false" boundaryCondition="false" constant="false"/>
      <species id="met_71" name="3-P-HYDROXYPYRUVATE" compartment="DefaultCompartment" initialConcentration="1e-07" hasOnlySubstanceUnits="false" boundaryCondition="false" constant="false"/>
      <species id="met_72" name="3-P-SERINE" compartment="DefaultCompartment" initialConcentration="1e-07" hasOnlySubstanceUnits="false" boundaryCondition="false" constant="false"/>
      <species id="met_73" name="3-SULFINOALANINE" compartment="DefaultCompartment" initialConcentration="1e-07" hasOnlySubstanceUnits="false" boundaryCondition="false" constant="false"/>
      <species id="met_74" name="3-SULFINYL-PYRUVATE" compartment="DefaultCompartment" initialConcentration="1e-07" hasOnlySubstanceUnits="false" boundaryCondition="false" constant="false"/>
      <species id="met_75" name="3-UREIDO-ISOBUTYRATE" compartment="DefaultCompartment" initialConcentration="1e-07" hasOnlySubstanceUnits="false" boundaryCondition="false" constant="false"/>
      <species id="met_76" name="3-UREIDO-PROPIONATE" compartment="DefaultCompartment" initialConcentration="1e-07" hasOnlySubstanceUnits="false" boundaryCondition="false" constant="false"/>
      <species id="met_77" name="3-hydroxy-cis-D7-tetraecenoyl-ACPs" compartment="DefaultCompartment" initialConcentration="1e-07" hasOnlySubstanceUnits="false" boundaryCondition="false" constant="false"/>
      <species id="met_78" name="3-hydroxy-cis-D9-hexaecenoyl-ACPs" compartment="DefaultCompartment" initialConcentration="1e-07" hasOnlySubstanceUnits="false" boundaryCondition="false" constant="false"/>
      <species id="met_79" name="3-hydroxypimeloyl-ACP-methyl-esters" compartment="DefaultCompartment" initialConcentration="1e-07" hasOnlySubstanceUnits="false" boundaryCondition="false" constant="false"/>
      <species id="met_80" name="3-oxo-2-(cis-2&apos;-pentenyl)-cyclopentane-1-octanoate" compartment="DefaultCompartment" initialConcentration="1e-07" hasOnlySubstanceUnits="false" boundaryCondition="false" constant="false"/>
      <species id="met_81" name="3-oxo-behenoyl-ACPs" compartment="DefaultCompartment" initialConcentration="1e-07" hasOnlySubstanceUnits="false" boundaryCondition="false" constant="false"/>
      <species id="met_82" name="3-oxo-cis-D7-tetradecenoyl-ACPs" compartment="DefaultCompartment" initialConcentration="1e-07" hasOnlySubstanceUnits="false" boundaryCondition="false" constant="false"/>
      <species id="met_83" name="3-oxo-cis-D9-hexadecenoyl-ACPs" compartment="DefaultCompartment" initialConcentration="1e-07" hasOnlySubstanceUnits="false" boundaryCondition="false" constant="false"/>
      <species id="met_84" name="3-oxo-cis-vaccenoyl-ACPs" compartment="DefaultCompartment" initialConcentration="1e-07" hasOnlySubstanceUnits="false" boundaryCondition="false" constant="false"/>
      <species id="met_85" name="3-oxo-decanoyl-ACPs" compartment="DefaultCompartment" initialConcentration="1e-07" hasOnlySubstanceUnits="false" boundaryCondition="false" constant="false"/>
      <species id="met_86" name="3-oxo-dodecanoyl-ACPs" compartment="DefaultCompartment" initialConcentration="1e-07" hasOnlySubstanceUnits="false" boundaryCondition="false" constant="false"/>
      <species id="met_87" name="3-oxo-hexanoyl-ACPs" compartment="DefaultCompartment" initialConcentration="1e-07" hasOnlySubstanceUnits="false" boundaryCondition="false" constant="false"/>
      <species id="met_88" name="3-oxo-myristoyl-ACPs" compartment="DefaultCompartment" initialConcentration="1e-07" hasOnlySubstanceUnits="false" boundaryCondition="false" constant="false"/>
      <species id="met_89" name="3-oxo-palmitoyl-ACPs" compartment="DefaultCompartment" initialConcentration="1e-07" hasOnlySubstanceUnits="false" boundaryCondition="false" constant="false"/>
      <species id="met_90" name="3-oxo-petroselinoyl-ACPs" compartment="DefaultCompartment" initialConcentration="1e-07" hasOnlySubstanceUnits="false" boundaryCondition="false" constant="false"/>
      <species id="met_91" name="3-oxo-stearoyl-ACPs" compartment="DefaultCompartment" initialConcentration="1e-07" hasOnlySubstanceUnits="false" boundaryCondition="false" constant="false"/>
      <species id="met_92" name="3-terminal-unsaturated-sugars" compartment="DefaultCompartment" initialConcentration="1e-07" hasOnlySubstanceUnits="false" boundaryCondition="false" constant="false"/>
      <species id="met_93" name="34-DIHYDROXYPHENYLACETALDEHYDE" compartment="DefaultCompartment" initialConcentration="1e-07" hasOnlySubstanceUnits="false" boundaryCondition="false" constant="false"/>
      <species id="met_94" name="34-Dihydroxy-5-Polyprenylbenzoates" compartment="DefaultCompartment" initialConcentration="1e-07" hasOnlySubstanceUnits="false" boundaryCondition="false" constant="false"/>
      <species id="met_95" name="3457-TETRAHYDROXY-3-METHOXYFLAVONE" compartment="DefaultCompartment" initialConcentration="1e-07" hasOnlySubstanceUnits="false" boundaryCondition="false" constant="false"/>
      <species id="met_96" name="3OH-4P-OH-ALPHA-KETOBUTYRATE" compartment="DefaultCompartment" initialConcentration="1e-07" hasOnlySubstanceUnits="false" boundaryCondition="false" constant="false"/>
      <species id="met_97" name="4-ALPHA-METHYL-5-ALPHA-CHOLEST-7-EN-3-ON" compartment="DefaultCompartment" initialConcentration="1e-07" hasOnlySubstanceUnits="false" boundaryCondition="false" constant="false"/>
      <species id="met_98" name="4-AMINO-4-DEOXYCHORISMATE" compartment="DefaultCompartment" initialConcentration="1e-07" hasOnlySubstanceUnits="false" boundaryCondition="false" constant="false"/>
      <species id="met_99" name="4-AMINO-BUTYRALDEHYDE" compartment="DefaultCompartment" initialConcentration="1e-07" hasOnlySubstanceUnits="false" boundaryCondition="false" constant="false"/>
      <species id="met_100" name="4-AMINO-BUTYRATE" compartment="DefaultCompartment" initialConcentration="1e-07" hasOnlySubstanceUnits="false" boundaryCondition="false" constant="false"/>
      <species id="met_101" name="4-CYTIDINE-5-DIPHOSPHO-2-C_str" compartment="DefaultCompartment" initialConcentration="1e-07" hasOnlySubstanceUnits="false" boundaryCondition="false" constant="false"/>
      <species id="met_102" name="4-FUMARYL-ACETOACETATE" compartment="DefaultCompartment" initialConcentration="1e-07" hasOnlySubstanceUnits="false" boundaryCondition="false" constant="false"/>
      <species id="met_103" name="4-Hydroxy-3-polyprenylbenzoates" compartment="DefaultCompartment" initialConcentration="1e-07" hasOnlySubstanceUnits="false" boundaryCondition="false" constant="false"/>
      <species id="met_104" name="4-IMIDAZOLEACETATE" compartment="DefaultCompartment" initialConcentration="1e-07" hasOnlySubstanceUnits="false" boundaryCondition="false" constant="false"/>
      <species id="met_105" name="4-MALEYL-ACETOACETATE" compartment="DefaultCompartment" initialConcentration="1e-07" hasOnlySubstanceUnits="false" boundaryCondition="false" constant="false"/>
      <species id="met_106" name="4-P-PANTOTHENATE" compartment="DefaultCompartment" initialConcentration="1e-07" hasOnlySubstanceUnits="false" boundaryCondition="false" constant="false"/>
      <species id="met_107" name="4-PHOSPHONOOXY-THREONINE" compartment="DefaultCompartment" initialConcentration="1e-07" hasOnlySubstanceUnits="false" boundaryCondition="false" constant="false"/>
      <species id="met_108" name="4-hydroxybenzoate" compartment="DefaultCompartment" initialConcentration="1e-07" hasOnlySubstanceUnits="false" boundaryCondition="false" constant="false"/>
      <species id="met_109" name="44-DIMETHYL-CHOLESTA-812-24-TRIENOL" compartment="DefaultCompartment" initialConcentration="1e-07" hasOnlySubstanceUnits="false" boundaryCondition="false" constant="false"/>
      <species id="met_110" name="5-10-METHENYL-THF" compartment="DefaultCompartment" initialConcentration="1e-07" hasOnlySubstanceUnits="false" boundaryCondition="false" constant="false"/>
      <species id="met_111" name="5-ALPHA-CHOLESTA-724-DIEN-3-BETA-OL" compartment="DefaultCompartment" initialConcentration="1e-07" hasOnlySubstanceUnits="false" boundaryCondition="false" constant="false"/>
      <species id="met_112" name="5-AMINO-LEVULINATE_str" compartment="DefaultCompartment" initialConcentration="1e-07" hasOnlySubstanceUnits="false" boundaryCondition="false" constant="false"/>
      <species id="met_113" name="5-HYDROXY-FERULIC-ACID" compartment="DefaultCompartment" initialConcentration="1e-07" hasOnlySubstanceUnits="false" boundaryCondition="false" constant="false"/>
      <species id="met_114" name="5-HYDROXY-FERULOYL-COA" compartment="DefaultCompartment" initialConcentration="1e-07" hasOnlySubstanceUnits="false" boundaryCondition="false" constant="false"/>
      <species id="met_115" name="5-HYDROXYINDOLE_ACETALDEHYDE" compartment="DefaultCompartment" initialConcentration="1e-07" hasOnlySubstanceUnits="false" boundaryCondition="false" constant="false"/>
      <species id="met_116" name="5-HYDROXYINDOLE_ACETATE" compartment="DefaultCompartment" initialConcentration="1e-07" hasOnlySubstanceUnits="false" boundaryCondition="false" constant="false"/>
      <species id="met_117" name="5-METHYL-THF" compartment="DefaultCompartment" initialConcentration="1e-07" hasOnlySubstanceUnits="false" boundaryCondition="false" constant="false"/>
      <species id="met_118" name="5-METHYLTHIOADENOSINE" compartment="DefaultCompartment" initialConcentration="1e-07" hasOnlySubstanceUnits="false" boundaryCondition="false" constant="false"/>
      <species id="met_119" name="5-Methylcytosine-DNA" compartment="DefaultCompartment" initialConcentration="1e-07" hasOnlySubstanceUnits="false" boundaryCondition="false" constant="false"/>
      <species id="met_120" name="5-OXOPROLINE" compartment="DefaultCompartment" initialConcentration="1e-07" hasOnlySubstanceUnits="false" boundaryCondition="false" constant="false"/>
      <species id="met_121" name="5-P-BETA-D-RIBOSYL-AMINE" compartment="DefaultCompartment" initialConcentration="1e-07" hasOnlySubstanceUnits="false" boundaryCondition="false" constant="false"/>
      <species id="met_122" name="5-P-RIBOSYL-N-FORMYLGLYCINEAMIDE" compartment="DefaultCompartment" initialConcentration="1e-07" hasOnlySubstanceUnits="false" boundaryCondition="false" constant="false"/>
      <species id="met_123" name="5-PHOSPHO-RIBOSYL-GLYCINEAMIDE" compartment="DefaultCompartment" initialConcentration="1e-07" hasOnlySubstanceUnits="false" boundaryCondition="false" constant="false"/>
      <species id="met_124" name="5-PHOSPHORIBOSYL-5-AMINOIMIDAZOLE" compartment="DefaultCompartment" initialConcentration="1e-07" hasOnlySubstanceUnits="false" boundaryCondition="false" constant="false"/>
      <species id="met_125" name="5-PHOSPHORIBOSYL-N-FORMYLGLYCINEAMIDINE" compartment="DefaultCompartment" initialConcentration="1e-07" hasOnlySubstanceUnits="false" boundaryCondition="false" constant="false"/>
      <species id="met_126" name="5-Phosphopolynucleotides" compartment="DefaultCompartment" initialConcentration="1e-07" hasOnlySubstanceUnits="false" boundaryCondition="false" constant="false"/>
      <species id="met_127" name="6-alpha-D--1-4-alpha-D-Glucano--Glucan" compartment="DefaultCompartment" initialConcentration="1e-07" hasOnlySubstanceUnits="false" boundaryCondition="false" constant="false"/>
      <species id="met_128" name="7-8-DIHYDROPTEROATE" compartment="DefaultCompartment" initialConcentration="1e-07" hasOnlySubstanceUnits="false" boundaryCondition="false" constant="false"/>
      <species id="met_129" name="7-isojasmonate" compartment="DefaultCompartment" initialConcentration="1e-07" hasOnlySubstanceUnits="false" boundaryCondition="false" constant="false"/>
      <species id="met_130" name="8-AMINO-7-OXONONANOATE" compartment="DefaultCompartment" initialConcentration="1e-07" hasOnlySubstanceUnits="false" boundaryCondition="false" constant="false"/>
      <species id="met_131" name="9-cis-Epoxycarotenoids" compartment="DefaultCompartment" initialConcentration="1e-07" hasOnlySubstanceUnits="false" boundaryCondition="false" constant="false"/>
      <species id="met_132" name="A-LIPID-HYDROPEROXIDE" compartment="DefaultCompartment" initialConcentration="1e-07" hasOnlySubstanceUnits="false" boundaryCondition="false" constant="false"/>
      <species id="ACET" name="ACET" compartment="DefaultCompartment" initialConcentration="1e-07" hasOnlySubstanceUnits="false" boundaryCondition="false" constant="false"/>
      <species id="ACETALD" name="ACETALD" compartment="DefaultCompartment" initialConcentration="1e-07" hasOnlySubstanceUnits="false" boundaryCondition="false" constant="false"/>
      <species id="met_135" name="ACETOACETYL-COA" compartment="DefaultCompartment" initialConcentration="1e-07" hasOnlySubstanceUnits="false" boundaryCondition="false" constant="false"/>
      <species id="ACETONE" name="ACETONE" compartment="DefaultCompartment" initialConcentration="1e-07" hasOnlySubstanceUnits="false" boundaryCondition="false" constant="false"/>
      <species id="met_137" name="ACETYL-ACP" compartment="DefaultCompartment" initialConcentration="1e-07" hasOnlySubstanceUnits="false" boundaryCondition="false" constant="false"/>
      <species id="met_138" name="ACETYL-COA" compartment="DefaultCompartment" initialConcentration="1e-07" hasOnlySubstanceUnits="false" boundaryCondition="false" constant="false"/>
      <species id="met_139" name="ACETYL-GLU" compartment="DefaultCompartment" initialConcentration="1e-07" hasOnlySubstanceUnits="false" boundaryCondition="false" constant="false"/>
      <species id="met_140" name="ACETYL-P" compartment="DefaultCompartment" initialConcentration="1e-07" hasOnlySubstanceUnits="false" boundaryCondition="false" constant="false"/>
      <species id="ACETYLSERINE" name="ACETYLSERINE" compartment="DefaultCompartment" initialConcentration="1e-07" hasOnlySubstanceUnits="false" boundaryCondition="false" constant="false"/>
      <species id="ACP" name="ACP" compartment="DefaultCompartment" initialConcentration="1e-07" hasOnlySubstanceUnits="false" boundaryCondition="false" constant="false"/>
      <species id="met_143" name="ACRYLYL-COA" compartment="DefaultCompartment" initialConcentration="1e-07" hasOnlySubstanceUnits="false" boundaryCondition="false" constant="false"/>
      <species id="met_144" name="ACYL-ACP" compartment="DefaultCompartment" initialConcentration="1e-07" hasOnlySubstanceUnits="false" boundaryCondition="false" constant="false"/>
      <species id="met_145" name="ACYL-COA" compartment="DefaultCompartment" initialConcentration="1e-07" hasOnlySubstanceUnits="false" boundaryCondition="false" constant="false"/>
      <species id="met_146" name="ACYL-SN-GLYCEROL-3P" compartment="DefaultCompartment" initialConcentration="1e-07" hasOnlySubstanceUnits="false" boundaryCondition="false" constant="false"/>
      <species id="ADENINE" name="ADENINE" compartment="DefaultCompartment" initialConcentration="1e-07" hasOnlySubstanceUnits="false" boundaryCondition="false" constant="false"/>
      <species id="ADENOSINE" name="ADENOSINE" compartment="DefaultCompartment" initialConcentration="1e-07" hasOnlySubstanceUnits="false" boundaryCondition="false" constant="false"/>
      <species id="ADENOSINE_DIPHOSPHATE_RIBOSE" name="ADENOSINE_DIPHOSPHATE_RIBOSE" compartment="DefaultCompartment" initialConcentration="1e-07" hasOnlySubstanceUnits="false" boundaryCondition="false" constant="false"/>
      <species id="met_150" name="ADENOSYL-HOMO-CYS" compartment="DefaultCompartment" initialConcentration="1e-07" hasOnlySubstanceUnits="false" boundaryCondition="false" constant="false"/>
      <species id="met_151" name="ADENOSYL-HOMO-CYS_str" compartment="DefaultCompartment" initialConcentration="1e-07" hasOnlySubstanceUnits="false" boundaryCondition="false" constant="false"/>
      <species id="ADENYLOSUCC" name="ADENYLOSUCC" compartment="DefaultCompartment" initialConcentration="1e-07" hasOnlySubstanceUnits="false" boundaryCondition="false" constant="false"/>
      <species id="ADP" name="ADP" compartment="DefaultCompartment" initialConcentration="1e-07" hasOnlySubstanceUnits="false" boundaryCondition="false" constant="false"/>
      <species id="ADPG_str" name="ADPG_str" compartment="DefaultCompartment" initialConcentration="1e-07" hasOnlySubstanceUnits="false" boundaryCondition="false" constant="false"/>
      <species id="ADP_str" name="ADP_str" compartment="DefaultCompartment" initialConcentration="1e-07" hasOnlySubstanceUnits="false" boundaryCondition="false" constant="false"/>
      <species id="AGMATHINE" name="AGMATHINE" compartment="DefaultCompartment" initialConcentration="1e-07" hasOnlySubstanceUnits="false" boundaryCondition="false" constant="false"/>
      <species id="AICAR" name="AICAR" compartment="DefaultCompartment" initialConcentration="1e-07" hasOnlySubstanceUnits="false" boundaryCondition="false" constant="false"/>
      <species id="met_158" name="ALL-TRANS-HEPTAPRENYL-DIPHOSPHATE" compartment="DefaultCompartment" initialConcentration="1e-07" hasOnlySubstanceUnits="false" boundaryCondition="false" constant="false"/>
      <species id="met_159" name="ALL-TRANS-HEXAPRENYL-DIPHOSPHATE" compartment="DefaultCompartment" initialConcentration="1e-07" hasOnlySubstanceUnits="false" boundaryCondition="false" constant="false"/>
      <species id="ALLANTOATE" name="ALLANTOATE" compartment="DefaultCompartment" initialConcentration="1e-07" hasOnlySubstanceUnits="false" boundaryCondition="false" constant="false"/>
      <species id="ALLANTOIN" name="ALLANTOIN" compartment="DefaultCompartment" initialConcentration="1e-07" hasOnlySubstanceUnits="false" boundaryCondition="false" constant="false"/>
      <species id="ALLYSINE" name="ALLYSINE" compartment="DefaultCompartment" initialConcentration="1e-07" hasOnlySubstanceUnits="false" boundaryCondition="false" constant="false"/>
      <species id="met_163" name="ALPHA-D-GALACTOSE" compartment="DefaultCompartment" initialConcentration="1e-07" hasOnlySubstanceUnits="false" boundaryCondition="false" constant="false"/>
      <species id="met_164" name="ALPHA-GLC-6-P" compartment="DefaultCompartment" initialConcentration="1e-07" hasOnlySubstanceUnits="false" boundaryCondition="false" constant="false"/>
      <species id="met_165" name="ALPHA-GLUCOSE" compartment="DefaultCompartment" initialConcentration="1e-07" hasOnlySubstanceUnits="false" boundaryCondition="false" constant="false"/>
      <species id="met_166" name="ALPHA-MALTOSE" compartment="DefaultCompartment" initialConcentration="1e-07" hasOnlySubstanceUnits="false" boundaryCondition="false" constant="false"/>
      <species id="met_167" name="ALPHA-METHYL-5-ALPHA-ERGOSTA" compartment="DefaultCompartment" initialConcentration="1e-07" hasOnlySubstanceUnits="false" boundaryCondition="false" constant="false"/>
      <species id="met_168" name="AMINO-ACETONE" compartment="DefaultCompartment" initialConcentration="1e-07" hasOnlySubstanceUnits="false" boundaryCondition="false" constant="false"/>
      <species id="met_169" name="AMINO-HYDROXYMETHYL-METHYLPYRIMIDINE-PP" compartment="DefaultCompartment" initialConcentration="1e-07" hasOnlySubstanceUnits="false" boundaryCondition="false" constant="false"/>
      <species id="met_170" name="AMINO-OH-HYDROXYMETHYL-DIHYDROPTERIDINE" compartment="DefaultCompartment" initialConcentration="1e-07" hasOnlySubstanceUnits="false" boundaryCondition="false" constant="false"/>
      <species id="met_171" name="AMINO-RIBOSYLAMINO-1H-3H-PYR-DIONE" compartment="DefaultCompartment" initialConcentration="1e-07" hasOnlySubstanceUnits="false" boundaryCondition="false" constant="false"/>
      <species id="met_172" name="AMINOMETHYLDIHYDROLIPOYL-GCVH" compartment="DefaultCompartment" initialConcentration="1e-07" hasOnlySubstanceUnits="false" boundaryCondition="false" constant="false"/>
      <species id="AMMONIA" name="AMMONIA" compartment="DefaultCompartment" initialConcentration="1e-07" hasOnlySubstanceUnits="false" boundaryCondition="false" constant="false"/>
      <species id="AMMONIA_str" name="AMMONIA_str" compartment="DefaultCompartment" initialConcentration="1e-07" hasOnlySubstanceUnits="false" boundaryCondition="false" constant="false"/>
      <species id="AMP" name="AMP" compartment="DefaultCompartment" initialConcentration="1e-07" hasOnlySubstanceUnits="false" boundaryCondition="false" constant="false"/>
      <species id="AMP_str" name="AMP_str" compartment="DefaultCompartment" initialConcentration="1e-07" hasOnlySubstanceUnits="false" boundaryCondition="false" constant="false"/>
      <species id="met_177" name="AN-ALPHA-L-FUCOSIDE" compartment="DefaultCompartment" initialConcentration="1e-07" hasOnlySubstanceUnits="false" boundaryCondition="false" constant="false"/>
      <species id="ANTHRANILATE" name="ANTHRANILATE" compartment="DefaultCompartment" initialConcentration="1e-07" hasOnlySubstanceUnits="false" boundaryCondition="false" constant="false"/>
      <species id="met_179" name="AP-Site-Created" compartment="DefaultCompartment" initialConcentration="1e-07" hasOnlySubstanceUnits="false" boundaryCondition="false" constant="false"/>
      <species id="APIGENIN" name="APIGENIN" compartment="DefaultCompartment" initialConcentration="1e-07" hasOnlySubstanceUnits="false" boundaryCondition="false" constant="false"/>
      <species id="APS" name="APS" compartment="DefaultCompartment" initialConcentration="1e-07" hasOnlySubstanceUnits="false" boundaryCondition="false" constant="false"/>
      <species id="met_182" name="ARABINOSE-5P" compartment="DefaultCompartment" initialConcentration="1e-07" hasOnlySubstanceUnits="false" boundaryCondition="false" constant="false"/>
      <species id="ARG" name="ARG" compartment="DefaultCompartment" initialConcentration="1e-07" hasOnlySubstanceUnits="false" boundaryCondition="false" constant="false"/>
      <species id="met_184" name="ARG-tRNAs" compartment="DefaultCompartment" initialConcentration="1e-07" hasOnlySubstanceUnits="false" boundaryCondition="false" constant="false"/>
      <species id="ARP" name="ARP" compartment="DefaultCompartment" initialConcentration="1e-07" hasOnlySubstanceUnits="false" boundaryCondition="false" constant="false"/>
      <species id="ASCORBATE" name="ASCORBATE" compartment="DefaultCompartment" initialConcentration="1e-07" hasOnlySubstanceUnits="false" boundaryCondition="false" constant="false"/>
      <species id="ASN" name="ASN" compartment="DefaultCompartment" initialConcentration="1e-07" hasOnlySubstanceUnits="false" boundaryCondition="false" constant="false"/>
      <species id="ATP" name="ATP" compartment="DefaultCompartment" initialConcentration="1e-07" hasOnlySubstanceUnits="false" boundaryCondition="false" constant="false"/>
      <species id="ATP_str" name="ATP_str" compartment="DefaultCompartment" initialConcentration="1e-07" hasOnlySubstanceUnits="false" boundaryCondition="false" constant="false"/>
      <species id="AcCoA" name="AcCoA" compartment="DefaultCompartment" initialConcentration="1e-07" hasOnlySubstanceUnits="false" boundaryCondition="false" constant="false"/>
      <species id="met_191" name="Acetoacetyl-ACPs" compartment="DefaultCompartment" initialConcentration="1e-07" hasOnlySubstanceUnits="false" boundaryCondition="false" constant="false"/>
      <species id="met_192" name="Acetylated-histones" compartment="DefaultCompartment" initialConcentration="1e-07" hasOnlySubstanceUnits="false" boundaryCondition="false" constant="false"/>
      <species id="Acids" name="Acids" compartment="DefaultCompartment" initialConcentration="1e-07" hasOnlySubstanceUnits="false" boundaryCondition="false" constant="false"/>
      <species id="met_194" name="Acyl-Phosphates" compartment="DefaultCompartment" initialConcentration="1e-07" hasOnlySubstanceUnits="false" boundaryCondition="false" constant="false"/>
      <species id="Alcohols" name="Alcohols" compartment="DefaultCompartment" initialConcentration="1e-07" hasOnlySubstanceUnits="false" boundaryCondition="false" constant="false"/>
      <species id="Aldehydes" name="Aldehydes" compartment="DefaultCompartment" initialConcentration="1e-07" hasOnlySubstanceUnits="false" boundaryCondition="false" constant="false"/>
      <species id="met_197" name="Aliphatic-Amines" compartment="DefaultCompartment" initialConcentration="1e-07" hasOnlySubstanceUnits="false" boundaryCondition="false" constant="false"/>
      <species id="met_198" name="Alkyl-Hydro-Peroxides" compartment="DefaultCompartment" initialConcentration="1e-07" hasOnlySubstanceUnits="false" boundaryCondition="false" constant="false"/>
      <species id="met_199" name="All-tRNAs" compartment="DefaultCompartment" initialConcentration="1e-07" hasOnlySubstanceUnits="false" boundaryCondition="false" constant="false"/>
      <species id="AlphaKG" name="AlphaKG" compartment="DefaultCompartment" initialConcentration="1e-07" hasOnlySubstanceUnits="false" boundaryCondition="false" constant="false"/>
      <species id="met_201" name="Amino-Acids-20" compartment="DefaultCompartment" initialConcentration="1e-07" hasOnlySubstanceUnits="false" boundaryCondition="false" constant="false"/>
      <species id="met_202" name="B-ALANINE" compartment="DefaultCompartment" initialConcentration="1e-07" hasOnlySubstanceUnits="false" boundaryCondition="false" constant="false"/>
      <species id="met_203" name="B-KETOACYL-ACP" compartment="DefaultCompartment" initialConcentration="1e-07" hasOnlySubstanceUnits="false" boundaryCondition="false" constant="false"/>
      <species id="met_204" name="BCAA-dehydrogenase-2MB-DH-lipoyl" compartment="DefaultCompartment" initialConcentration="1e-07" hasOnlySubstanceUnits="false" boundaryCondition="false" constant="false"/>
      <species id="met_205" name="BCAA-dehydrogenase-2MP-DH-lipoyl" compartment="DefaultCompartment" initialConcentration="1e-07" hasOnlySubstanceUnits="false" boundaryCondition="false" constant="false"/>
      <species id="met_206" name="BCAA-dehydrogenase-3MB-DH-lipoyl" compartment="DefaultCompartment" initialConcentration="1e-07" hasOnlySubstanceUnits="false" boundaryCondition="false" constant="false"/>
      <species id="met_207" name="BCAA-dehydrogenase-DH-lipoyl" compartment="DefaultCompartment" initialConcentration="1e-07" hasOnlySubstanceUnits="false" boundaryCondition="false" constant="false"/>
      <species id="met_208" name="BCAA-dehydrogenase-lipoyl" compartment="DefaultCompartment" initialConcentration="1e-07" hasOnlySubstanceUnits="false" boundaryCondition="false" constant="false"/>
      <species id="met_209" name="BCCP-biotin-monomers" compartment="DefaultCompartment" initialConcentration="1e-07" hasOnlySubstanceUnits="false" boundaryCondition="false" constant="false"/>
      <species id="met_210" name="BCCP-dimers" compartment="DefaultCompartment" initialConcentration="1e-07" hasOnlySubstanceUnits="false" boundaryCondition="false" constant="false"/>
      <species id="met_211" name="BCCP-monomers" compartment="DefaultCompartment" initialConcentration="1e-07" hasOnlySubstanceUnits="false" boundaryCondition="false" constant="false"/>
      <species id="BENZOSEMIQUINONE" name="BENZOSEMIQUINONE" compartment="DefaultCompartment" initialConcentration="1e-07" hasOnlySubstanceUnits="false" boundaryCondition="false" constant="false"/>
      <species id="BENZOYLCOA" name="BENZOYLCOA" compartment="DefaultCompartment" initialConcentration="1e-07" hasOnlySubstanceUnits="false" boundaryCondition="false" constant="false"/>
      <species id="met_214" name="BETA-D-FRUCTOSE" compartment="DefaultCompartment" initialConcentration="1e-07" hasOnlySubstanceUnits="false" boundaryCondition="false" constant="false"/>
      <species id="BETAINE" name="BETAINE" compartment="DefaultCompartment" initialConcentration="1e-07" hasOnlySubstanceUnits="false" boundaryCondition="false" constant="false"/>
      <species id="met_216" name="BETAINE-ALDEHYDE-HYDRATE" compartment="DefaultCompartment" initialConcentration="1e-07" hasOnlySubstanceUnits="false" boundaryCondition="false" constant="false"/>
      <species id="BETAINE_ALDEHYDE" name="BETAINE_ALDEHYDE" compartment="DefaultCompartment" initialConcentration="1e-07" hasOnlySubstanceUnits="false" boundaryCondition="false" constant="false"/>
      <species id="BIOPTERIN" name="BIOPTERIN" compartment="DefaultCompartment" initialConcentration="1e-07" hasOnlySubstanceUnits="false" boundaryCondition="false" constant="false"/>
      <species id="BIOTIN" name="BIOTIN" compartment="DefaultCompartment" initialConcentration="1e-07" hasOnlySubstanceUnits="false" boundaryCondition="false" constant="false"/>
      <species id="met_220" name="BISOHMYR-GLC" compartment="DefaultCompartment" initialConcentration="1e-07" hasOnlySubstanceUnits="false" boundaryCondition="false" constant="false"/>
      <species id="met_221" name="BISOHMYR-GLUCOSAMINYL-1P" compartment="DefaultCompartment" initialConcentration="1e-07" hasOnlySubstanceUnits="false" boundaryCondition="false" constant="false"/>
      <species id="BPGA_str" name="BPGA_str" compartment="DefaultCompartment" initialConcentration="1e-07" hasOnlySubstanceUnits="false" boundaryCondition="false" constant="false"/>
      <species id="met_223" name="Beta-3-hydroxybutyryl-ACPs" compartment="DefaultCompartment" initialConcentration="1e-07" hasOnlySubstanceUnits="false" boundaryCondition="false" constant="false"/>
      <species id="met_224" name="Beta-hydroxydecanoyl-ACPs" compartment="DefaultCompartment" initialConcentration="1e-07" hasOnlySubstanceUnits="false" boundaryCondition="false" constant="false"/>
      <species id="met_225" name="Butanoyl-ACPs" compartment="DefaultCompartment" initialConcentration="1e-07" hasOnlySubstanceUnits="false" boundaryCondition="false" constant="false"/>
      <species id="C4" name="C4" compartment="DefaultCompartment" initialConcentration="1e-07" hasOnlySubstanceUnits="false" boundaryCondition="false" constant="false"/>
      <species id="C5" name="C5" compartment="DefaultCompartment" initialConcentration="1e-07" hasOnlySubstanceUnits="false" boundaryCondition="false" constant="false"/>
      <species id="C6" name="C6" compartment="DefaultCompartment" initialConcentration="1e-07" hasOnlySubstanceUnits="false" boundaryCondition="false" constant="false"/>
      <species id="CADAVERINE" name="CADAVERINE" compartment="DefaultCompartment" initialConcentration="1e-07" hasOnlySubstanceUnits="false" boundaryCondition="false" constant="false"/>
      <species id="CAFFEATE" name="CAFFEATE" compartment="DefaultCompartment" initialConcentration="1e-07" hasOnlySubstanceUnits="false" boundaryCondition="false" constant="false"/>
      <species id="met_231" name="CAFFEOYL-COA" compartment="DefaultCompartment" initialConcentration="1e-07" hasOnlySubstanceUnits="false" boundaryCondition="false" constant="false"/>
      <species id="CANAVANINE" name="CANAVANINE" compartment="DefaultCompartment" initialConcentration="1e-07" hasOnlySubstanceUnits="false" boundaryCondition="false" constant="false"/>
      <species id="CANAVANINOSUCCINATE" name="CANAVANINOSUCCINATE" compartment="DefaultCompartment" initialConcentration="1e-07" hasOnlySubstanceUnits="false" boundaryCondition="false" constant="false"/>
      <species id="CARBAMATE" name="CARBAMATE" compartment="DefaultCompartment" initialConcentration="1e-07" hasOnlySubstanceUnits="false" boundaryCondition="false" constant="false"/>
      <species id="met_235" name="CARBAMOYL-P" compartment="DefaultCompartment" initialConcentration="1e-07" hasOnlySubstanceUnits="false" boundaryCondition="false" constant="false"/>
      <species id="met_236" name="CARBAMYUL-L-ASPARTATE" compartment="DefaultCompartment" initialConcentration="1e-07" hasOnlySubstanceUnits="false" boundaryCondition="false" constant="false"/>
      <species id="met_237" name="CARBON-DIOXIDE" compartment="DefaultCompartment" initialConcentration="1e-07" hasOnlySubstanceUnits="false" boundaryCondition="false" constant="false"/>
      <species id="met_238" name="CARBON-MONOXIDE" compartment="DefaultCompartment" initialConcentration="1e-07" hasOnlySubstanceUnits="false" boundaryCondition="false" constant="false"/>
      <species id="met_239" name="CARBOXYPHENYLAMINO-DEOXYRIBULOSE-P" compartment="DefaultCompartment" initialConcentration="1e-07" hasOnlySubstanceUnits="false" boundaryCondition="false" constant="false"/>
      <species id="CATECHOL" name="CATECHOL" compartment="DefaultCompartment" initialConcentration="1e-07" hasOnlySubstanceUnits="false" boundaryCondition="false" constant="false"/>
      <species id="CDP" name="CDP" compartment="DefaultCompartment" initialConcentration="1e-07" hasOnlySubstanceUnits="false" boundaryCondition="false" constant="false"/>
      <species id="met_242" name="CDP-2-3-4-Saturated-Diacylglycerols" compartment="DefaultCompartment" initialConcentration="1e-07" hasOnlySubstanceUnits="false" boundaryCondition="false" constant="false"/>
      <species id="met_243" name="CDP-CHOLINE" compartment="DefaultCompartment" initialConcentration="1e-07" hasOnlySubstanceUnits="false" boundaryCondition="false" constant="false"/>
      <species id="CDPDIACYLGLYCEROL" name="CDPDIACYLGLYCEROL" compartment="DefaultCompartment" initialConcentration="1e-07" hasOnlySubstanceUnits="false" boundaryCondition="false" constant="false"/>
      <species id="CDP_str" name="CDP_str" compartment="DefaultCompartment" initialConcentration="1e-07" hasOnlySubstanceUnits="false" boundaryCondition="false" constant="false"/>
      <species id="met_246" name="CH3-MALONATE-S-ALD" compartment="DefaultCompartment" initialConcentration="1e-07" hasOnlySubstanceUnits="false" boundaryCondition="false" constant="false"/>
      <species id="CH33ADO" name="CH33ADO" compartment="DefaultCompartment" initialConcentration="1e-07" hasOnlySubstanceUnits="false" boundaryCondition="false" constant="false"/>
      <species id="met_248" name="CHLOROPHYLL-A" compartment="DefaultCompartment" initialConcentration="1e-07" hasOnlySubstanceUnits="false" boundaryCondition="false" constant="false"/>
      <species id="met_249" name="CHLOROPHYLL-A_str" compartment="DefaultCompartment" initialConcentration="1e-07" hasOnlySubstanceUnits="false" boundaryCondition="false" constant="false"/>
      <species id="met_250" name="CHLOROPHYLL-B" compartment="DefaultCompartment" initialConcentration="1e-07" hasOnlySubstanceUnits="false" boundaryCondition="false" constant="false"/>
      <species id="met_251" name="CHLOROPHYLLIDE-A" compartment="DefaultCompartment" initialConcentration="1e-07" hasOnlySubstanceUnits="false" boundaryCondition="false" constant="false"/>
      <species id="met_252" name="CHLOROPHYLLIDE-A_str" compartment="DefaultCompartment" initialConcentration="1e-07" hasOnlySubstanceUnits="false" boundaryCondition="false" constant="false"/>
      <species id="CHOLESTEROL" name="CHOLESTEROL" compartment="DefaultCompartment" initialConcentration="1e-07" hasOnlySubstanceUnits="false" boundaryCondition="false" constant="false"/>
      <species id="CHOLINE" name="CHOLINE" compartment="DefaultCompartment" initialConcentration="1e-07" hasOnlySubstanceUnits="false" boundaryCondition="false" constant="false"/>
      <species id="CHORISMATE" name="CHORISMATE" compartment="DefaultCompartment" initialConcentration="1e-07" hasOnlySubstanceUnits="false" boundaryCondition="false" constant="false"/>
      <species id="CINNAMALDEHYDE" name="CINNAMALDEHYDE" compartment="DefaultCompartment" initialConcentration="1e-07" hasOnlySubstanceUnits="false" boundaryCondition="false" constant="false"/>
      <species id="met_257" name="CINNAMYL-ALC" compartment="DefaultCompartment" initialConcentration="1e-07" hasOnlySubstanceUnits="false" boundaryCondition="false" constant="false"/>
      <species id="met_258" name="CIS-DELTA3-ENOYL-COA" compartment="DefaultCompartment" initialConcentration="1e-07" hasOnlySubstanceUnits="false" boundaryCondition="false" constant="false"/>
      <species id="CIT" name="CIT" compartment="DefaultCompartment" initialConcentration="1e-07" hasOnlySubstanceUnits="false" boundaryCondition="false" constant="false"/>
      <species id="met_260" name="CL-" compartment="DefaultCompartment" initialConcentration="1e-07" hasOnlySubstanceUnits="false" boundaryCondition="false" constant="false"/>
      <species id="CMP" name="CMP" compartment="DefaultCompartment" initialConcentration="1e-07" hasOnlySubstanceUnits="false" boundaryCondition="false" constant="false"/>
      <species id="met_262" name="CMP-KDO" compartment="DefaultCompartment" initialConcentration="1e-07" hasOnlySubstanceUnits="false" boundaryCondition="false" constant="false"/>
      <species id="CMP_str" name="CMP_str" compartment="DefaultCompartment" initialConcentration="1e-07" hasOnlySubstanceUnits="false" boundaryCondition="false" constant="false"/>
      <species id="met_264" name="CO-A" compartment="DefaultCompartment" initialConcentration="1e-07" hasOnlySubstanceUnits="false" boundaryCondition="false" constant="false"/>
      <species id="CO2_str" name="CO2_str" compartment="DefaultCompartment" initialConcentration="1e-07" hasOnlySubstanceUnits="false" boundaryCondition="false" constant="false"/>
      <species id="met_266" name="CONIFERYL-ALCOHOL" compartment="DefaultCompartment" initialConcentration="1e-07" hasOnlySubstanceUnits="false" boundaryCondition="false" constant="false"/>
      <species id="met_267" name="CONIFERYL-ALDEHYDE" compartment="DefaultCompartment" initialConcentration="1e-07" hasOnlySubstanceUnits="false" boundaryCondition="false" constant="false"/>
      <species id="COPROPORPHYRINOGEN_I" name="COPROPORPHYRINOGEN_I" compartment="DefaultCompartment" initialConcentration="1e-07" hasOnlySubstanceUnits="false" boundaryCondition="false" constant="false"/>
      <species id="COPROPORPHYRINOGEN_III_str" name="COPROPORPHYRINOGEN_III_str" compartment="DefaultCompartment" initialConcentration="1e-07" hasOnlySubstanceUnits="false" boundaryCondition="false" constant="false"/>
      <species id="COUMARALDEHYDE" name="COUMARALDEHYDE" compartment="DefaultCompartment" initialConcentration="1e-07" hasOnlySubstanceUnits="false" boundaryCondition="false" constant="false"/>
      <species id="COUMARATE" name="COUMARATE" compartment="DefaultCompartment" initialConcentration="1e-07" hasOnlySubstanceUnits="false" boundaryCondition="false" constant="false"/>
      <species id="met_272" name="COUMAROYL-COA" compartment="DefaultCompartment" initialConcentration="1e-07" hasOnlySubstanceUnits="false" boundaryCondition="false" constant="false"/>
      <species id="met_273" name="COUMARYL-ALCOHOL" compartment="DefaultCompartment" initialConcentration="1e-07" hasOnlySubstanceUnits="false" boundaryCondition="false" constant="false"/>
      <species id="met_274" name="CPD-10226" compartment="DefaultCompartment" initialConcentration="1e-07" hasOnlySubstanceUnits="false" boundaryCondition="false" constant="false"/>
      <species id="met_275" name="CPD-10227" compartment="DefaultCompartment" initialConcentration="1e-07" hasOnlySubstanceUnits="false" boundaryCondition="false" constant="false"/>
      <species id="met_276" name="CPD-10277" compartment="DefaultCompartment" initialConcentration="1e-07" hasOnlySubstanceUnits="false" boundaryCondition="false" constant="false"/>
      <species id="met_277" name="CPD-10472" compartment="DefaultCompartment" initialConcentration="1e-07" hasOnlySubstanceUnits="false" boundaryCondition="false" constant="false"/>
      <species id="met_278" name="CPD-10546" compartment="DefaultCompartment" initialConcentration="1e-07" hasOnlySubstanceUnits="false" boundaryCondition="false" constant="false"/>
      <species id="met_279" name="CPD-1063" compartment="DefaultCompartment" initialConcentration="1e-07" hasOnlySubstanceUnits="false" boundaryCondition="false" constant="false"/>
      <species id="met_280" name="CPD-1083" compartment="DefaultCompartment" initialConcentration="1e-07" hasOnlySubstanceUnits="false" boundaryCondition="false" constant="false"/>
      <species id="met_281" name="CPD-1086" compartment="DefaultCompartment" initialConcentration="1e-07" hasOnlySubstanceUnits="false" boundaryCondition="false" constant="false"/>
      <species id="met_282" name="CPD-1099" compartment="DefaultCompartment" initialConcentration="1e-07" hasOnlySubstanceUnits="false" boundaryCondition="false" constant="false"/>
      <species id="met_283" name="CPD-110" compartment="DefaultCompartment" initialConcentration="1e-07" hasOnlySubstanceUnits="false" boundaryCondition="false" constant="false"/>
      <species id="met_284" name="CPD-1107" compartment="DefaultCompartment" initialConcentration="1e-07" hasOnlySubstanceUnits="false" boundaryCondition="false" constant="false"/>
      <species id="met_285" name="CPD-1108" compartment="DefaultCompartment" initialConcentration="1e-07" hasOnlySubstanceUnits="false" boundaryCondition="false" constant="false"/>
      <species id="met_286" name="CPD-11244" compartment="DefaultCompartment" initialConcentration="1e-07" hasOnlySubstanceUnits="false" boundaryCondition="false" constant="false"/>
      <species id="met_287" name="CPD-11271" compartment="DefaultCompartment" initialConcentration="1e-07" hasOnlySubstanceUnits="false" boundaryCondition="false" constant="false"/>
      <species id="met_288" name="CPD-11444" compartment="DefaultCompartment" initialConcentration="1e-07" hasOnlySubstanceUnits="false" boundaryCondition="false" constant="false"/>
      <species id="met_289" name="CPD-11495" compartment="DefaultCompartment" initialConcentration="1e-07" hasOnlySubstanceUnits="false" boundaryCondition="false" constant="false"/>
      <species id="met_290" name="CPD-11497" compartment="DefaultCompartment" initialConcentration="1e-07" hasOnlySubstanceUnits="false" boundaryCondition="false" constant="false"/>
      <species id="met_291" name="CPD-11517" compartment="DefaultCompartment" initialConcentration="1e-07" hasOnlySubstanceUnits="false" boundaryCondition="false" constant="false"/>
      <species id="met_292" name="CPD-11518" compartment="DefaultCompartment" initialConcentration="1e-07" hasOnlySubstanceUnits="false" boundaryCondition="false" constant="false"/>
      <species id="met_293" name="CPD-11519" compartment="DefaultCompartment" initialConcentration="1e-07" hasOnlySubstanceUnits="false" boundaryCondition="false" constant="false"/>
      <species id="met_294" name="CPD-11520" compartment="DefaultCompartment" initialConcentration="1e-07" hasOnlySubstanceUnits="false" boundaryCondition="false" constant="false"/>
      <species id="met_295" name="CPD-11521" compartment="DefaultCompartment" initialConcentration="1e-07" hasOnlySubstanceUnits="false" boundaryCondition="false" constant="false"/>
      <species id="met_296" name="CPD-11522" compartment="DefaultCompartment" initialConcentration="1e-07" hasOnlySubstanceUnits="false" boundaryCondition="false" constant="false"/>
      <species id="met_297" name="CPD-11523" compartment="DefaultCompartment" initialConcentration="1e-07" hasOnlySubstanceUnits="false" boundaryCondition="false" constant="false"/>
      <species id="met_298" name="CPD-11524" compartment="DefaultCompartment" initialConcentration="1e-07" hasOnlySubstanceUnits="false" boundaryCondition="false" constant="false"/>
      <species id="met_299" name="CPD-11525" compartment="DefaultCompartment" initialConcentration="1e-07" hasOnlySubstanceUnits="false" boundaryCondition="false" constant="false"/>
      <species id="met_300" name="CPD-11526" compartment="DefaultCompartment" initialConcentration="1e-07" hasOnlySubstanceUnits="false" boundaryCondition="false" constant="false"/>
      <species id="met_301" name="CPD-11527" compartment="DefaultCompartment" initialConcentration="1e-07" hasOnlySubstanceUnits="false" boundaryCondition="false" constant="false"/>
      <species id="met_302" name="CPD-11528" compartment="DefaultCompartment" initialConcentration="1e-07" hasOnlySubstanceUnits="false" boundaryCondition="false" constant="false"/>
      <species id="met_303" name="CPD-11529" compartment="DefaultCompartment" initialConcentration="1e-07" hasOnlySubstanceUnits="false" boundaryCondition="false" constant="false"/>
      <species id="met_304" name="CPD-11657" compartment="DefaultCompartment" initialConcentration="1e-07" hasOnlySubstanceUnits="false" boundaryCondition="false" constant="false"/>
      <species id="met_305" name="CPD-11671" compartment="DefaultCompartment" initialConcentration="1e-07" hasOnlySubstanceUnits="false" boundaryCondition="false" constant="false"/>
      <species id="met_306" name="CPD-11770" compartment="DefaultCompartment" initialConcentration="1e-07" hasOnlySubstanceUnits="false" boundaryCondition="false" constant="false"/>
      <species id="met_307" name="CPD-11876" compartment="DefaultCompartment" initialConcentration="1e-07" hasOnlySubstanceUnits="false" boundaryCondition="false" constant="false"/>
      <species id="met_308" name="CPD-11878" compartment="DefaultCompartment" initialConcentration="1e-07" hasOnlySubstanceUnits="false" boundaryCondition="false" constant="false"/>
      <species id="met_309" name="CPD-11879" compartment="DefaultCompartment" initialConcentration="1e-07" hasOnlySubstanceUnits="false" boundaryCondition="false" constant="false"/>
      <species id="met_310" name="CPD-11997" compartment="DefaultCompartment" initialConcentration="1e-07" hasOnlySubstanceUnits="false" boundaryCondition="false" constant="false"/>
      <species id="met_311" name="CPD-11998" compartment="DefaultCompartment" initialConcentration="1e-07" hasOnlySubstanceUnits="false" boundaryCondition="false" constant="false"/>
      <species id="met_312" name="CPD-12115" compartment="DefaultCompartment" initialConcentration="1e-07" hasOnlySubstanceUnits="false" boundaryCondition="false" constant="false"/>
      <species id="met_313" name="CPD-12116" compartment="DefaultCompartment" initialConcentration="1e-07" hasOnlySubstanceUnits="false" boundaryCondition="false" constant="false"/>
      <species id="met_314" name="CPD-12117" compartment="DefaultCompartment" initialConcentration="1e-07" hasOnlySubstanceUnits="false" boundaryCondition="false" constant="false"/>
      <species id="met_315" name="CPD-12118" compartment="DefaultCompartment" initialConcentration="1e-07" hasOnlySubstanceUnits="false" boundaryCondition="false" constant="false"/>
      <species id="met_316" name="CPD-12119" compartment="DefaultCompartment" initialConcentration="1e-07" hasOnlySubstanceUnits="false" boundaryCondition="false" constant="false"/>
      <species id="met_317" name="CPD-12120" compartment="DefaultCompartment" initialConcentration="1e-07" hasOnlySubstanceUnits="false" boundaryCondition="false" constant="false"/>
      <species id="met_318" name="CPD-12121" compartment="DefaultCompartment" initialConcentration="1e-07" hasOnlySubstanceUnits="false" boundaryCondition="false" constant="false"/>
      <species id="met_319" name="CPD-12122" compartment="DefaultCompartment" initialConcentration="1e-07" hasOnlySubstanceUnits="false" boundaryCondition="false" constant="false"/>
      <species id="met_320" name="CPD-12124" compartment="DefaultCompartment" initialConcentration="1e-07" hasOnlySubstanceUnits="false" boundaryCondition="false" constant="false"/>
      <species id="met_321" name="CPD-12125" compartment="DefaultCompartment" initialConcentration="1e-07" hasOnlySubstanceUnits="false" boundaryCondition="false" constant="false"/>
      <species id="met_322" name="CPD-12126" compartment="DefaultCompartment" initialConcentration="1e-07" hasOnlySubstanceUnits="false" boundaryCondition="false" constant="false"/>
      <species id="met_323" name="CPD-12127" compartment="DefaultCompartment" initialConcentration="1e-07" hasOnlySubstanceUnits="false" boundaryCondition="false" constant="false"/>
      <species id="met_324" name="CPD-12128" compartment="DefaultCompartment" initialConcentration="1e-07" hasOnlySubstanceUnits="false" boundaryCondition="false" constant="false"/>
      <species id="met_325" name="CPD-12129" compartment="DefaultCompartment" initialConcentration="1e-07" hasOnlySubstanceUnits="false" boundaryCondition="false" constant="false"/>
      <species id="met_326" name="CPD-12130" compartment="DefaultCompartment" initialConcentration="1e-07" hasOnlySubstanceUnits="false" boundaryCondition="false" constant="false"/>
      <species id="met_327" name="CPD-12173" compartment="DefaultCompartment" initialConcentration="1e-07" hasOnlySubstanceUnits="false" boundaryCondition="false" constant="false"/>
      <species id="met_328" name="CPD-12175" compartment="DefaultCompartment" initialConcentration="1e-07" hasOnlySubstanceUnits="false" boundaryCondition="false" constant="false"/>
      <species id="met_329" name="CPD-12179" compartment="DefaultCompartment" initialConcentration="1e-07" hasOnlySubstanceUnits="false" boundaryCondition="false" constant="false"/>
      <species id="met_330" name="CPD-12199" compartment="DefaultCompartment" initialConcentration="1e-07" hasOnlySubstanceUnits="false" boundaryCondition="false" constant="false"/>
      <species id="met_331" name="CPD-12200" compartment="DefaultCompartment" initialConcentration="1e-07" hasOnlySubstanceUnits="false" boundaryCondition="false" constant="false"/>
      <species id="met_332" name="CPD-12303" compartment="DefaultCompartment" initialConcentration="1e-07" hasOnlySubstanceUnits="false" boundaryCondition="false" constant="false"/>
      <species id="met_333" name="CPD-12304" compartment="DefaultCompartment" initialConcentration="1e-07" hasOnlySubstanceUnits="false" boundaryCondition="false" constant="false"/>
      <species id="met_334" name="CPD-12321" compartment="DefaultCompartment" initialConcentration="1e-07" hasOnlySubstanceUnits="false" boundaryCondition="false" constant="false"/>
      <species id="met_335" name="CPD-1242" compartment="DefaultCompartment" initialConcentration="1e-07" hasOnlySubstanceUnits="false" boundaryCondition="false" constant="false"/>
      <species id="met_336" name="CPD-12454" compartment="DefaultCompartment" initialConcentration="1e-07" hasOnlySubstanceUnits="false" boundaryCondition="false" constant="false"/>
      <species id="met_337" name="CPD-12557" compartment="DefaultCompartment" initialConcentration="1e-07" hasOnlySubstanceUnits="false" boundaryCondition="false" constant="false"/>
      <species id="met_338" name="CPD-12575" compartment="DefaultCompartment" initialConcentration="1e-07" hasOnlySubstanceUnits="false" boundaryCondition="false" constant="false"/>
      <species id="met_339" name="CPD-12585" compartment="DefaultCompartment" initialConcentration="1e-07" hasOnlySubstanceUnits="false" boundaryCondition="false" constant="false"/>
      <species id="met_340" name="CPD-12646" compartment="DefaultCompartment" initialConcentration="1e-07" hasOnlySubstanceUnits="false" boundaryCondition="false" constant="false"/>
      <species id="met_341" name="CPD-12647" compartment="DefaultCompartment" initialConcentration="1e-07" hasOnlySubstanceUnits="false" boundaryCondition="false" constant="false"/>
      <species id="met_342" name="CPD-12699" compartment="DefaultCompartment" initialConcentration="1e-07" hasOnlySubstanceUnits="false" boundaryCondition="false" constant="false"/>
      <species id="met_343" name="CPD-12763" compartment="DefaultCompartment" initialConcentration="1e-07" hasOnlySubstanceUnits="false" boundaryCondition="false" constant="false"/>
      <species id="met_344" name="CPD-1301" compartment="DefaultCompartment" initialConcentration="1e-07" hasOnlySubstanceUnits="false" boundaryCondition="false" constant="false"/>
      <species id="met_345" name="CPD-1302" compartment="DefaultCompartment" initialConcentration="1e-07" hasOnlySubstanceUnits="false" boundaryCondition="false" constant="false"/>
      <species id="met_346" name="CPD-171" compartment="DefaultCompartment" initialConcentration="1e-07" hasOnlySubstanceUnits="false" boundaryCondition="false" constant="false"/>
      <species id="met_347" name="CPD-177" compartment="DefaultCompartment" initialConcentration="1e-07" hasOnlySubstanceUnits="false" boundaryCondition="false" constant="false"/>
      <species id="met_348" name="CPD-178" compartment="DefaultCompartment" initialConcentration="1e-07" hasOnlySubstanceUnits="false" boundaryCondition="false" constant="false"/>
      <species id="met_349" name="CPD-1790" compartment="DefaultCompartment" initialConcentration="1e-07" hasOnlySubstanceUnits="false" boundaryCondition="false" constant="false"/>
      <species id="met_350" name="CPD-18" compartment="DefaultCompartment" initialConcentration="1e-07" hasOnlySubstanceUnits="false" boundaryCondition="false" constant="false"/>
      <species id="met_351" name="CPD-190" compartment="DefaultCompartment" initialConcentration="1e-07" hasOnlySubstanceUnits="false" boundaryCondition="false" constant="false"/>
      <species id="met_352" name="CPD-193" compartment="DefaultCompartment" initialConcentration="1e-07" hasOnlySubstanceUnits="false" boundaryCondition="false" constant="false"/>
      <species id="met_353" name="CPD-195" compartment="DefaultCompartment" initialConcentration="1e-07" hasOnlySubstanceUnits="false" boundaryCondition="false" constant="false"/>
      <species id="met_354" name="CPD-196" compartment="DefaultCompartment" initialConcentration="1e-07" hasOnlySubstanceUnits="false" boundaryCondition="false" constant="false"/>
      <species id="met_355" name="CPD-201" compartment="DefaultCompartment" initialConcentration="1e-07" hasOnlySubstanceUnits="false" boundaryCondition="false" constant="false"/>
      <species id="met_356" name="CPD-204" compartment="DefaultCompartment" initialConcentration="1e-07" hasOnlySubstanceUnits="false" boundaryCondition="false" constant="false"/>
      <species id="met_357" name="CPD-2042" compartment="DefaultCompartment" initialConcentration="1e-07" hasOnlySubstanceUnits="false" boundaryCondition="false" constant="false"/>
      <species id="met_358" name="CPD-2043" compartment="DefaultCompartment" initialConcentration="1e-07" hasOnlySubstanceUnits="false" boundaryCondition="false" constant="false"/>
      <species id="met_359" name="CPD-208" compartment="DefaultCompartment" initialConcentration="1e-07" hasOnlySubstanceUnits="false" boundaryCondition="false" constant="false"/>
      <species id="met_360" name="CPD-224" compartment="DefaultCompartment" initialConcentration="1e-07" hasOnlySubstanceUnits="false" boundaryCondition="false" constant="false"/>
      <species id="met_361" name="CPD-2742" compartment="DefaultCompartment" initialConcentration="1e-07" hasOnlySubstanceUnits="false" boundaryCondition="false" constant="false"/>
      <species id="met_362" name="CPD-2743" compartment="DefaultCompartment" initialConcentration="1e-07" hasOnlySubstanceUnits="false" boundaryCondition="false" constant="false"/>
      <species id="met_363" name="CPD-2961" compartment="DefaultCompartment" initialConcentration="1e-07" hasOnlySubstanceUnits="false" boundaryCondition="false" constant="false"/>
      <species id="met_364" name="CPD-30" compartment="DefaultCompartment" initialConcentration="1e-07" hasOnlySubstanceUnits="false" boundaryCondition="false" constant="false"/>
      <species id="met_365" name="CPD-3041" compartment="DefaultCompartment" initialConcentration="1e-07" hasOnlySubstanceUnits="false" boundaryCondition="false" constant="false"/>
      <species id="met_366" name="CPD-3061" compartment="DefaultCompartment" initialConcentration="1e-07" hasOnlySubstanceUnits="false" boundaryCondition="false" constant="false"/>
      <species id="met_367" name="CPD-313" compartment="DefaultCompartment" initialConcentration="1e-07" hasOnlySubstanceUnits="false" boundaryCondition="false" constant="false"/>
      <species id="met_368" name="CPD-318" compartment="DefaultCompartment" initialConcentration="1e-07" hasOnlySubstanceUnits="false" boundaryCondition="false" constant="false"/>
      <species id="met_369" name="CPD-3186" compartment="DefaultCompartment" initialConcentration="1e-07" hasOnlySubstanceUnits="false" boundaryCondition="false" constant="false"/>
      <species id="met_370" name="CPD-330" compartment="DefaultCompartment" initialConcentration="1e-07" hasOnlySubstanceUnits="false" boundaryCondition="false" constant="false"/>
      <species id="met_371" name="CPD-3462" compartment="DefaultCompartment" initialConcentration="1e-07" hasOnlySubstanceUnits="false" boundaryCondition="false" constant="false"/>
      <species id="met_372" name="CPD-35" compartment="DefaultCompartment" initialConcentration="1e-07" hasOnlySubstanceUnits="false" boundaryCondition="false" constant="false"/>
      <species id="met_373" name="CPD-371" compartment="DefaultCompartment" initialConcentration="1e-07" hasOnlySubstanceUnits="false" boundaryCondition="false" constant="false"/>
      <species id="met_374" name="CPD-3766" compartment="DefaultCompartment" initialConcentration="1e-07" hasOnlySubstanceUnits="false" boundaryCondition="false" constant="false"/>
      <species id="met_375" name="CPD-380" compartment="DefaultCompartment" initialConcentration="1e-07" hasOnlySubstanceUnits="false" boundaryCondition="false" constant="false"/>
      <species id="met_376" name="CPD-381" compartment="DefaultCompartment" initialConcentration="1e-07" hasOnlySubstanceUnits="false" boundaryCondition="false" constant="false"/>
      <species id="met_377" name="CPD-385" compartment="DefaultCompartment" initialConcentration="1e-07" hasOnlySubstanceUnits="false" boundaryCondition="false" constant="false"/>
      <species id="met_378" name="CPD-397" compartment="DefaultCompartment" initialConcentration="1e-07" hasOnlySubstanceUnits="false" boundaryCondition="false" constant="false"/>
      <species id="met_379" name="CPD-406" compartment="DefaultCompartment" initialConcentration="1e-07" hasOnlySubstanceUnits="false" boundaryCondition="false" constant="false"/>
      <species id="met_380" name="CPD-4081" compartment="DefaultCompartment" initialConcentration="1e-07" hasOnlySubstanceUnits="false" boundaryCondition="false" constant="false"/>
      <species id="met_381" name="CPD-4101" compartment="DefaultCompartment" initialConcentration="1e-07" hasOnlySubstanceUnits="false" boundaryCondition="false" constant="false"/>
      <species id="met_382" name="CPD-4124" compartment="DefaultCompartment" initialConcentration="1e-07" hasOnlySubstanceUnits="false" boundaryCondition="false" constant="false"/>
      <species id="met_383" name="CPD-4186" compartment="DefaultCompartment" initialConcentration="1e-07" hasOnlySubstanceUnits="false" boundaryCondition="false" constant="false"/>
      <species id="met_384" name="CPD-4187" compartment="DefaultCompartment" initialConcentration="1e-07" hasOnlySubstanceUnits="false" boundaryCondition="false" constant="false"/>
      <species id="met_385" name="CPD-4207" compartment="DefaultCompartment" initialConcentration="1e-07" hasOnlySubstanceUnits="false" boundaryCondition="false" constant="false"/>
      <species id="met_386" name="CPD-4208" compartment="DefaultCompartment" initialConcentration="1e-07" hasOnlySubstanceUnits="false" boundaryCondition="false" constant="false"/>
      <species id="met_387" name="CPD-4209" compartment="DefaultCompartment" initialConcentration="1e-07" hasOnlySubstanceUnits="false" boundaryCondition="false" constant="false"/>
      <species id="met_388" name="CPD-4210" compartment="DefaultCompartment" initialConcentration="1e-07" hasOnlySubstanceUnits="false" boundaryCondition="false" constant="false"/>
      <species id="met_389" name="CPD-4211" compartment="DefaultCompartment" initialConcentration="1e-07" hasOnlySubstanceUnits="false" boundaryCondition="false" constant="false"/>
      <species id="met_390" name="CPD-4211_str" compartment="DefaultCompartment" initialConcentration="1e-07" hasOnlySubstanceUnits="false" boundaryCondition="false" constant="false"/>
      <species id="met_391" name="CPD-423" compartment="DefaultCompartment" initialConcentration="1e-07" hasOnlySubstanceUnits="false" boundaryCondition="false" constant="false"/>
      <species id="met_392" name="CPD-444" compartment="DefaultCompartment" initialConcentration="1e-07" hasOnlySubstanceUnits="false" boundaryCondition="false" constant="false"/>
      <species id="met_393" name="CPD-4441" compartment="DefaultCompartment" initialConcentration="1e-07" hasOnlySubstanceUnits="false" boundaryCondition="false" constant="false"/>
      <species id="met_394" name="CPD-4482" compartment="DefaultCompartment" initialConcentration="1e-07" hasOnlySubstanceUnits="false" boundaryCondition="false" constant="false"/>
      <species id="met_395" name="CPD-4483" compartment="DefaultCompartment" initialConcentration="1e-07" hasOnlySubstanceUnits="false" boundaryCondition="false" constant="false"/>
      <species id="met_396" name="CPD-452" compartment="DefaultCompartment" initialConcentration="1e-07" hasOnlySubstanceUnits="false" boundaryCondition="false" constant="false"/>
      <species id="met_397" name="CPD-4568" compartment="DefaultCompartment" initialConcentration="1e-07" hasOnlySubstanceUnits="false" boundaryCondition="false" constant="false"/>
      <species id="met_398" name="CPD-4573" compartment="DefaultCompartment" initialConcentration="1e-07" hasOnlySubstanceUnits="false" boundaryCondition="false" constant="false"/>
      <species id="met_399" name="CPD-4577" compartment="DefaultCompartment" initialConcentration="1e-07" hasOnlySubstanceUnits="false" boundaryCondition="false" constant="false"/>
      <species id="met_400" name="CPD-4578" compartment="DefaultCompartment" initialConcentration="1e-07" hasOnlySubstanceUnits="false" boundaryCondition="false" constant="false"/>
      <species id="met_401" name="CPD-458" compartment="DefaultCompartment" initialConcentration="1e-07" hasOnlySubstanceUnits="false" boundaryCondition="false" constant="false"/>
      <species id="met_402" name="CPD-4581" compartment="DefaultCompartment" initialConcentration="1e-07" hasOnlySubstanceUnits="false" boundaryCondition="false" constant="false"/>
      <species id="met_403" name="CPD-4620" compartment="DefaultCompartment" initialConcentration="1e-07" hasOnlySubstanceUnits="false" boundaryCondition="false" constant="false"/>
      <species id="met_404" name="CPD-463" compartment="DefaultCompartment" initialConcentration="1e-07" hasOnlySubstanceUnits="false" boundaryCondition="false" constant="false"/>
      <species id="met_405" name="CPD-464" compartment="DefaultCompartment" initialConcentration="1e-07" hasOnlySubstanceUnits="false" boundaryCondition="false" constant="false"/>
      <species id="met_406" name="CPD-465" compartment="DefaultCompartment" initialConcentration="1e-07" hasOnlySubstanceUnits="false" boundaryCondition="false" constant="false"/>
      <species id="met_407" name="CPD-469" compartment="DefaultCompartment" initialConcentration="1e-07" hasOnlySubstanceUnits="false" boundaryCondition="false" constant="false"/>
      <species id="met_408" name="CPD-4702" compartment="DefaultCompartment" initialConcentration="1e-07" hasOnlySubstanceUnits="false" boundaryCondition="false" constant="false"/>
      <species id="met_409" name="CPD-474" compartment="DefaultCompartment" initialConcentration="1e-07" hasOnlySubstanceUnits="false" boundaryCondition="false" constant="false"/>
      <species id="met_410" name="CPD-4751" compartment="DefaultCompartment" initialConcentration="1e-07" hasOnlySubstanceUnits="false" boundaryCondition="false" constant="false"/>
      <species id="met_411" name="CPD-4752" compartment="DefaultCompartment" initialConcentration="1e-07" hasOnlySubstanceUnits="false" boundaryCondition="false" constant="false"/>
      <species id="met_412" name="CPD-4753" compartment="DefaultCompartment" initialConcentration="1e-07" hasOnlySubstanceUnits="false" boundaryCondition="false" constant="false"/>
      <species id="met_413" name="CPD-4754" compartment="DefaultCompartment" initialConcentration="1e-07" hasOnlySubstanceUnits="false" boundaryCondition="false" constant="false"/>
      <species id="met_414" name="CPD-499" compartment="DefaultCompartment" initialConcentration="1e-07" hasOnlySubstanceUnits="false" boundaryCondition="false" constant="false"/>
      <species id="met_415" name="CPD-505" compartment="DefaultCompartment" initialConcentration="1e-07" hasOnlySubstanceUnits="false" boundaryCondition="false" constant="false"/>
      <species id="met_416" name="CPD-506" compartment="DefaultCompartment" initialConcentration="1e-07" hasOnlySubstanceUnits="false" boundaryCondition="false" constant="false"/>
      <species id="met_417" name="CPD-510" compartment="DefaultCompartment" initialConcentration="1e-07" hasOnlySubstanceUnits="false" boundaryCondition="false" constant="false"/>
      <species id="met_418" name="CPD-520" compartment="DefaultCompartment" initialConcentration="1e-07" hasOnlySubstanceUnits="false" boundaryCondition="false" constant="false"/>
      <species id="met_419" name="CPD-5441" compartment="DefaultCompartment" initialConcentration="1e-07" hasOnlySubstanceUnits="false" boundaryCondition="false" constant="false"/>
      <species id="met_420" name="CPD-548" compartment="DefaultCompartment" initialConcentration="1e-07" hasOnlySubstanceUnits="false" boundaryCondition="false" constant="false"/>
      <species id="met_421" name="CPD-558" compartment="DefaultCompartment" initialConcentration="1e-07" hasOnlySubstanceUnits="false" boundaryCondition="false" constant="false"/>
      <species id="met_422" name="CPD-560" compartment="DefaultCompartment" initialConcentration="1e-07" hasOnlySubstanceUnits="false" boundaryCondition="false" constant="false"/>
      <species id="met_423" name="CPD-564" compartment="DefaultCompartment" initialConcentration="1e-07" hasOnlySubstanceUnits="false" boundaryCondition="false" constant="false"/>
      <species id="met_424" name="CPD-567" compartment="DefaultCompartment" initialConcentration="1e-07" hasOnlySubstanceUnits="false" boundaryCondition="false" constant="false"/>
      <species id="met_425" name="CPD-5727" compartment="DefaultCompartment" initialConcentration="1e-07" hasOnlySubstanceUnits="false" boundaryCondition="false" constant="false"/>
      <species id="met_426" name="CPD-5846" compartment="DefaultCompartment" initialConcentration="1e-07" hasOnlySubstanceUnits="false" boundaryCondition="false" constant="false"/>
      <species id="met_427" name="CPD-5881" compartment="DefaultCompartment" initialConcentration="1e-07" hasOnlySubstanceUnits="false" boundaryCondition="false" constant="false"/>
      <species id="met_428" name="CPD-59" compartment="DefaultCompartment" initialConcentration="1e-07" hasOnlySubstanceUnits="false" boundaryCondition="false" constant="false"/>
      <species id="met_429" name="CPD-590" compartment="DefaultCompartment" initialConcentration="1e-07" hasOnlySubstanceUnits="false" boundaryCondition="false" constant="false"/>
      <species id="met_430" name="CPD-597" compartment="DefaultCompartment" initialConcentration="1e-07" hasOnlySubstanceUnits="false" boundaryCondition="false" constant="false"/>
      <species id="met_431" name="CPD-602" compartment="DefaultCompartment" initialConcentration="1e-07" hasOnlySubstanceUnits="false" boundaryCondition="false" constant="false"/>
      <species id="met_432" name="CPD-603" compartment="DefaultCompartment" initialConcentration="1e-07" hasOnlySubstanceUnits="false" boundaryCondition="false" constant="false"/>
      <species id="met_433" name="CPD-6082" compartment="DefaultCompartment" initialConcentration="1e-07" hasOnlySubstanceUnits="false" boundaryCondition="false" constant="false"/>
      <species id="met_434" name="CPD-609" compartment="DefaultCompartment" initialConcentration="1e-07" hasOnlySubstanceUnits="false" boundaryCondition="false" constant="false"/>
      <species id="met_435" name="CPD-6121" compartment="DefaultCompartment" initialConcentration="1e-07" hasOnlySubstanceUnits="false" boundaryCondition="false" constant="false"/>
      <species id="met_436" name="CPD-6262" compartment="DefaultCompartment" initialConcentration="1e-07" hasOnlySubstanceUnits="false" boundaryCondition="false" constant="false"/>
      <species id="met_437" name="CPD-6366" compartment="DefaultCompartment" initialConcentration="1e-07" hasOnlySubstanceUnits="false" boundaryCondition="false" constant="false"/>
      <species id="met_438" name="CPD-6442" compartment="DefaultCompartment" initialConcentration="1e-07" hasOnlySubstanceUnits="false" boundaryCondition="false" constant="false"/>
      <species id="met_439" name="CPD-649" compartment="DefaultCompartment" initialConcentration="1e-07" hasOnlySubstanceUnits="false" boundaryCondition="false" constant="false"/>
      <species id="met_440" name="CPD-650" compartment="DefaultCompartment" initialConcentration="1e-07" hasOnlySubstanceUnits="false" boundaryCondition="false" constant="false"/>
      <species id="met_441" name="CPD-6562" compartment="DefaultCompartment" initialConcentration="1e-07" hasOnlySubstanceUnits="false" boundaryCondition="false" constant="false"/>
      <species id="met_442" name="CPD-659" compartment="DefaultCompartment" initialConcentration="1e-07" hasOnlySubstanceUnits="false" boundaryCondition="false" constant="false"/>
      <species id="met_443" name="CPD-6641" compartment="DefaultCompartment" initialConcentration="1e-07" hasOnlySubstanceUnits="false" boundaryCondition="false" constant="false"/>
      <species id="met_444" name="CPD-6645" compartment="DefaultCompartment" initialConcentration="1e-07" hasOnlySubstanceUnits="false" boundaryCondition="false" constant="false"/>
      <species id="met_445" name="CPD-6701" compartment="DefaultCompartment" initialConcentration="1e-07" hasOnlySubstanceUnits="false" boundaryCondition="false" constant="false"/>
      <species id="met_446" name="CPD-6702" compartment="DefaultCompartment" initialConcentration="1e-07" hasOnlySubstanceUnits="false" boundaryCondition="false" constant="false"/>
      <species id="met_447" name="CPD-674" compartment="DefaultCompartment" initialConcentration="1e-07" hasOnlySubstanceUnits="false" boundaryCondition="false" constant="false"/>
      <species id="met_448" name="CPD-68" compartment="DefaultCompartment" initialConcentration="1e-07" hasOnlySubstanceUnits="false" boundaryCondition="false" constant="false"/>
      <species id="met_449" name="CPD-69" compartment="DefaultCompartment" initialConcentration="1e-07" hasOnlySubstanceUnits="false" boundaryCondition="false" constant="false"/>
      <species id="met_450" name="CPD-693" compartment="DefaultCompartment" initialConcentration="1e-07" hasOnlySubstanceUnits="false" boundaryCondition="false" constant="false"/>
      <species id="met_451" name="CPD-696" compartment="DefaultCompartment" initialConcentration="1e-07" hasOnlySubstanceUnits="false" boundaryCondition="false" constant="false"/>
      <species id="met_452" name="CPD-6972" compartment="DefaultCompartment" initialConcentration="1e-07" hasOnlySubstanceUnits="false" boundaryCondition="false" constant="false"/>
      <species id="met_453" name="CPD-6991" compartment="DefaultCompartment" initialConcentration="1e-07" hasOnlySubstanceUnits="false" boundaryCondition="false" constant="false"/>
      <species id="met_454" name="CPD-6992" compartment="DefaultCompartment" initialConcentration="1e-07" hasOnlySubstanceUnits="false" boundaryCondition="false" constant="false"/>
      <species id="met_455" name="CPD-6993" compartment="DefaultCompartment" initialConcentration="1e-07" hasOnlySubstanceUnits="false" boundaryCondition="false" constant="false"/>
      <species id="met_456" name="CPD-6994" compartment="DefaultCompartment" initialConcentration="1e-07" hasOnlySubstanceUnits="false" boundaryCondition="false" constant="false"/>
      <species id="met_457" name="CPD-7000" compartment="DefaultCompartment" initialConcentration="1e-07" hasOnlySubstanceUnits="false" boundaryCondition="false" constant="false"/>
      <species id="met_458" name="CPD-7002_str" compartment="DefaultCompartment" initialConcentration="1e-07" hasOnlySubstanceUnits="false" boundaryCondition="false" constant="false"/>
      <species id="met_459" name="CPD-7003_str" compartment="DefaultCompartment" initialConcentration="1e-07" hasOnlySubstanceUnits="false" boundaryCondition="false" constant="false"/>
      <species id="met_460" name="CPD-7014" compartment="DefaultCompartment" initialConcentration="1e-07" hasOnlySubstanceUnits="false" boundaryCondition="false" constant="false"/>
      <species id="met_461" name="CPD-7015" compartment="DefaultCompartment" initialConcentration="1e-07" hasOnlySubstanceUnits="false" boundaryCondition="false" constant="false"/>
      <species id="met_462" name="CPD-7016" compartment="DefaultCompartment" initialConcentration="1e-07" hasOnlySubstanceUnits="false" boundaryCondition="false" constant="false"/>
      <species id="met_463" name="CPD-7031" compartment="DefaultCompartment" initialConcentration="1e-07" hasOnlySubstanceUnits="false" boundaryCondition="false" constant="false"/>
      <species id="met_464" name="CPD-7032" compartment="DefaultCompartment" initialConcentration="1e-07" hasOnlySubstanceUnits="false" boundaryCondition="false" constant="false"/>
      <species id="met_465" name="CPD-7033" compartment="DefaultCompartment" initialConcentration="1e-07" hasOnlySubstanceUnits="false" boundaryCondition="false" constant="false"/>
      <species id="met_466" name="CPD-7035" compartment="DefaultCompartment" initialConcentration="1e-07" hasOnlySubstanceUnits="false" boundaryCondition="false" constant="false"/>
      <species id="met_467" name="CPD-7036" compartment="DefaultCompartment" initialConcentration="1e-07" hasOnlySubstanceUnits="false" boundaryCondition="false" constant="false"/>
      <species id="met_468" name="CPD-7037" compartment="DefaultCompartment" initialConcentration="1e-07" hasOnlySubstanceUnits="false" boundaryCondition="false" constant="false"/>
      <species id="met_469" name="CPD-7046" compartment="DefaultCompartment" initialConcentration="1e-07" hasOnlySubstanceUnits="false" boundaryCondition="false" constant="false"/>
      <species id="met_470" name="CPD-7087" compartment="DefaultCompartment" initialConcentration="1e-07" hasOnlySubstanceUnits="false" boundaryCondition="false" constant="false"/>
      <species id="met_471" name="CPD-7088" compartment="DefaultCompartment" initialConcentration="1e-07" hasOnlySubstanceUnits="false" boundaryCondition="false" constant="false"/>
      <species id="met_472" name="CPD-7092" compartment="DefaultCompartment" initialConcentration="1e-07" hasOnlySubstanceUnits="false" boundaryCondition="false" constant="false"/>
      <species id="met_473" name="CPD-7097" compartment="DefaultCompartment" initialConcentration="1e-07" hasOnlySubstanceUnits="false" boundaryCondition="false" constant="false"/>
      <species id="met_474" name="CPD-7100" compartment="DefaultCompartment" initialConcentration="1e-07" hasOnlySubstanceUnits="false" boundaryCondition="false" constant="false"/>
      <species id="met_475" name="CPD-7158" compartment="DefaultCompartment" initialConcentration="1e-07" hasOnlySubstanceUnits="false" boundaryCondition="false" constant="false"/>
      <species id="met_476" name="CPD-7196" compartment="DefaultCompartment" initialConcentration="1e-07" hasOnlySubstanceUnits="false" boundaryCondition="false" constant="false"/>
      <species id="met_477" name="CPD-7221" compartment="DefaultCompartment" initialConcentration="1e-07" hasOnlySubstanceUnits="false" boundaryCondition="false" constant="false"/>
      <species id="met_478" name="CPD-7222" compartment="DefaultCompartment" initialConcentration="1e-07" hasOnlySubstanceUnits="false" boundaryCondition="false" constant="false"/>
      <species id="met_479" name="CPD-7228" compartment="DefaultCompartment" initialConcentration="1e-07" hasOnlySubstanceUnits="false" boundaryCondition="false" constant="false"/>
      <species id="met_480" name="CPD-7234" compartment="DefaultCompartment" initialConcentration="1e-07" hasOnlySubstanceUnits="false" boundaryCondition="false" constant="false"/>
      <species id="met_481" name="CPD-725" compartment="DefaultCompartment" initialConcentration="1e-07" hasOnlySubstanceUnits="false" boundaryCondition="false" constant="false"/>
      <species id="met_482" name="CPD-7263" compartment="DefaultCompartment" initialConcentration="1e-07" hasOnlySubstanceUnits="false" boundaryCondition="false" constant="false"/>
      <species id="met_483" name="CPD-7264" compartment="DefaultCompartment" initialConcentration="1e-07" hasOnlySubstanceUnits="false" boundaryCondition="false" constant="false"/>
      <species id="met_484" name="CPD-7265" compartment="DefaultCompartment" initialConcentration="1e-07" hasOnlySubstanceUnits="false" boundaryCondition="false" constant="false"/>
      <species id="met_485" name="CPD-7279" compartment="DefaultCompartment" initialConcentration="1e-07" hasOnlySubstanceUnits="false" boundaryCondition="false" constant="false"/>
      <species id="met_486" name="CPD-728" compartment="DefaultCompartment" initialConcentration="1e-07" hasOnlySubstanceUnits="false" boundaryCondition="false" constant="false"/>
      <species id="met_487" name="CPD-7280" compartment="DefaultCompartment" initialConcentration="1e-07" hasOnlySubstanceUnits="false" boundaryCondition="false" constant="false"/>
      <species id="met_488" name="CPD-729" compartment="DefaultCompartment" initialConcentration="1e-07" hasOnlySubstanceUnits="false" boundaryCondition="false" constant="false"/>
      <species id="met_489" name="CPD-730" compartment="DefaultCompartment" initialConcentration="1e-07" hasOnlySubstanceUnits="false" boundaryCondition="false" constant="false"/>
      <species id="met_490" name="CPD-7417" compartment="DefaultCompartment" initialConcentration="1e-07" hasOnlySubstanceUnits="false" boundaryCondition="false" constant="false"/>
      <species id="met_491" name="CPD-7418" compartment="DefaultCompartment" initialConcentration="1e-07" hasOnlySubstanceUnits="false" boundaryCondition="false" constant="false"/>
      <species id="met_492" name="CPD-7424" compartment="DefaultCompartment" initialConcentration="1e-07" hasOnlySubstanceUnits="false" boundaryCondition="false" constant="false"/>
      <species id="met_493" name="CPD-7618" compartment="DefaultCompartment" initialConcentration="1e-07" hasOnlySubstanceUnits="false" boundaryCondition="false" constant="false"/>
      <species id="met_494" name="CPD-7619" compartment="DefaultCompartment" initialConcentration="1e-07" hasOnlySubstanceUnits="false" boundaryCondition="false" constant="false"/>
      <species id="met_495" name="CPD-7620" compartment="DefaultCompartment" initialConcentration="1e-07" hasOnlySubstanceUnits="false" boundaryCondition="false" constant="false"/>
      <species id="met_496" name="CPD-7672" compartment="DefaultCompartment" initialConcentration="1e-07" hasOnlySubstanceUnits="false" boundaryCondition="false" constant="false"/>
      <species id="met_497" name="CPD-7695" compartment="DefaultCompartment" initialConcentration="1e-07" hasOnlySubstanceUnits="false" boundaryCondition="false" constant="false"/>
      <species id="met_498" name="CPD-782" compartment="DefaultCompartment" initialConcentration="1e-07" hasOnlySubstanceUnits="false" boundaryCondition="false" constant="false"/>
      <species id="met_499" name="CPD-8094" compartment="DefaultCompartment" initialConcentration="1e-07" hasOnlySubstanceUnits="false" boundaryCondition="false" constant="false"/>
      <species id="met_500" name="CPD-8098" compartment="DefaultCompartment" initialConcentration="1e-07" hasOnlySubstanceUnits="false" boundaryCondition="false" constant="false"/>
      <species id="met_501" name="CPD-85" compartment="DefaultCompartment" initialConcentration="1e-07" hasOnlySubstanceUnits="false" boundaryCondition="false" constant="false"/>
      <species id="met_502" name="CPD-8529" compartment="DefaultCompartment" initialConcentration="1e-07" hasOnlySubstanceUnits="false" boundaryCondition="false" constant="false"/>
      <species id="met_503" name="CPD-8531" compartment="DefaultCompartment" initialConcentration="1e-07" hasOnlySubstanceUnits="false" boundaryCondition="false" constant="false"/>
      <species id="met_504" name="CPD-8578" compartment="DefaultCompartment" initialConcentration="1e-07" hasOnlySubstanceUnits="false" boundaryCondition="false" constant="false"/>
      <species id="met_505" name="CPD-8579" compartment="DefaultCompartment" initialConcentration="1e-07" hasOnlySubstanceUnits="false" boundaryCondition="false" constant="false"/>
      <species id="met_506" name="CPD-8606" compartment="DefaultCompartment" initialConcentration="1e-07" hasOnlySubstanceUnits="false" boundaryCondition="false" constant="false"/>
      <species id="met_507" name="CPD-8607" compartment="DefaultCompartment" initialConcentration="1e-07" hasOnlySubstanceUnits="false" boundaryCondition="false" constant="false"/>
      <species id="met_508" name="CPD-8608" compartment="DefaultCompartment" initialConcentration="1e-07" hasOnlySubstanceUnits="false" boundaryCondition="false" constant="false"/>
      <species id="met_509" name="CPD-8609" compartment="DefaultCompartment" initialConcentration="1e-07" hasOnlySubstanceUnits="false" boundaryCondition="false" constant="false"/>
      <species id="met_510" name="CPD-8613" compartment="DefaultCompartment" initialConcentration="1e-07" hasOnlySubstanceUnits="false" boundaryCondition="false" constant="false"/>
      <species id="met_511" name="CPD-8614" compartment="DefaultCompartment" initialConcentration="1e-07" hasOnlySubstanceUnits="false" boundaryCondition="false" constant="false"/>
      <species id="met_512" name="CPD-8619" compartment="DefaultCompartment" initialConcentration="1e-07" hasOnlySubstanceUnits="false" boundaryCondition="false" constant="false"/>
      <species id="met_513" name="CPD-8620" compartment="DefaultCompartment" initialConcentration="1e-07" hasOnlySubstanceUnits="false" boundaryCondition="false" constant="false"/>
      <species id="met_514" name="CPD-8621" compartment="DefaultCompartment" initialConcentration="1e-07" hasOnlySubstanceUnits="false" boundaryCondition="false" constant="false"/>
      <species id="met_515" name="CPD-8624" compartment="DefaultCompartment" initialConcentration="1e-07" hasOnlySubstanceUnits="false" boundaryCondition="false" constant="false"/>
      <species id="met_516" name="CPD-8625" compartment="DefaultCompartment" initialConcentration="1e-07" hasOnlySubstanceUnits="false" boundaryCondition="false" constant="false"/>
      <species id="met_517" name="CPD-8628" compartment="DefaultCompartment" initialConcentration="1e-07" hasOnlySubstanceUnits="false" boundaryCondition="false" constant="false"/>
      <species id="met_518" name="CPD-8629" compartment="DefaultCompartment" initialConcentration="1e-07" hasOnlySubstanceUnits="false" boundaryCondition="false" constant="false"/>
      <species id="met_519" name="CPD-863" compartment="DefaultCompartment" initialConcentration="1e-07" hasOnlySubstanceUnits="false" boundaryCondition="false" constant="false"/>
      <species id="met_520" name="CPD-8630" compartment="DefaultCompartment" initialConcentration="1e-07" hasOnlySubstanceUnits="false" boundaryCondition="false" constant="false"/>
      <species id="met_521" name="CPD-8631" compartment="DefaultCompartment" initialConcentration="1e-07" hasOnlySubstanceUnits="false" boundaryCondition="false" constant="false"/>
      <species id="met_522" name="CPD-864" compartment="DefaultCompartment" initialConcentration="1e-07" hasOnlySubstanceUnits="false" boundaryCondition="false" constant="false"/>
      <species id="met_523" name="CPD-8646" compartment="DefaultCompartment" initialConcentration="1e-07" hasOnlySubstanceUnits="false" boundaryCondition="false" constant="false"/>
      <species id="met_524" name="CPD-8719" compartment="DefaultCompartment" initialConcentration="1e-07" hasOnlySubstanceUnits="false" boundaryCondition="false" constant="false"/>
      <species id="met_525" name="CPD-8989" compartment="DefaultCompartment" initialConcentration="1e-07" hasOnlySubstanceUnits="false" boundaryCondition="false" constant="false"/>
      <species id="met_526" name="CPD-8999" compartment="DefaultCompartment" initialConcentration="1e-07" hasOnlySubstanceUnits="false" boundaryCondition="false" constant="false"/>
      <species id="met_527" name="CPD-9005" compartment="DefaultCompartment" initialConcentration="1e-07" hasOnlySubstanceUnits="false" boundaryCondition="false" constant="false"/>
      <species id="met_528" name="CPD-9038" compartment="DefaultCompartment" initialConcentration="1e-07" hasOnlySubstanceUnits="false" boundaryCondition="false" constant="false"/>
      <species id="met_529" name="CPD-9451" compartment="DefaultCompartment" initialConcentration="1e-07" hasOnlySubstanceUnits="false" boundaryCondition="false" constant="false"/>
      <species id="met_530" name="CPD-9610" compartment="DefaultCompartment" initialConcentration="1e-07" hasOnlySubstanceUnits="false" boundaryCondition="false" constant="false"/>
      <species id="met_531" name="CPD-9649" compartment="DefaultCompartment" initialConcentration="1e-07" hasOnlySubstanceUnits="false" boundaryCondition="false" constant="false"/>
      <species id="met_532" name="CPD-9650" compartment="DefaultCompartment" initialConcentration="1e-07" hasOnlySubstanceUnits="false" boundaryCondition="false" constant="false"/>
      <species id="met_533" name="CPD-9699" compartment="DefaultCompartment" initialConcentration="1e-07" hasOnlySubstanceUnits="false" boundaryCondition="false" constant="false"/>
      <species id="met_534" name="CPD-9700" compartment="DefaultCompartment" initialConcentration="1e-07" hasOnlySubstanceUnits="false" boundaryCondition="false" constant="false"/>
      <species id="met_535" name="CPD-9718" compartment="DefaultCompartment" initialConcentration="1e-07" hasOnlySubstanceUnits="false" boundaryCondition="false" constant="false"/>
      <species id="met_536" name="CPD-9731" compartment="DefaultCompartment" initialConcentration="1e-07" hasOnlySubstanceUnits="false" boundaryCondition="false" constant="false"/>
      <species id="met_537" name="CPD-9852" compartment="DefaultCompartment" initialConcentration="1e-07" hasOnlySubstanceUnits="false" boundaryCondition="false" constant="false"/>
      <species id="met_538" name="CPD-9861" compartment="DefaultCompartment" initialConcentration="1e-07" hasOnlySubstanceUnits="false" boundaryCondition="false" constant="false"/>
      <species id="met_539" name="CPD-9864" compartment="DefaultCompartment" initialConcentration="1e-07" hasOnlySubstanceUnits="false" boundaryCondition="false" constant="false"/>
      <species id="met_540" name="CPD-9873" compartment="DefaultCompartment" initialConcentration="1e-07" hasOnlySubstanceUnits="false" boundaryCondition="false" constant="false"/>
      <species id="met_541" name="CPD-9894" compartment="DefaultCompartment" initialConcentration="1e-07" hasOnlySubstanceUnits="false" boundaryCondition="false" constant="false"/>
      <species id="met_542" name="CPD-9895" compartment="DefaultCompartment" initialConcentration="1e-07" hasOnlySubstanceUnits="false" boundaryCondition="false" constant="false"/>
      <species id="met_543" name="CPD-9896" compartment="DefaultCompartment" initialConcentration="1e-07" hasOnlySubstanceUnits="false" boundaryCondition="false" constant="false"/>
      <species id="met_544" name="CPD-9897" compartment="DefaultCompartment" initialConcentration="1e-07" hasOnlySubstanceUnits="false" boundaryCondition="false" constant="false"/>
      <species id="met_545" name="CPD-9898" compartment="DefaultCompartment" initialConcentration="1e-07" hasOnlySubstanceUnits="false" boundaryCondition="false" constant="false"/>
      <species id="met_546" name="CPD-9899" compartment="DefaultCompartment" initialConcentration="1e-07" hasOnlySubstanceUnits="false" boundaryCondition="false" constant="false"/>
      <species id="met_547" name="CPD-9903" compartment="DefaultCompartment" initialConcentration="1e-07" hasOnlySubstanceUnits="false" boundaryCondition="false" constant="false"/>
      <species id="met_548" name="CPD-9904" compartment="DefaultCompartment" initialConcentration="1e-07" hasOnlySubstanceUnits="false" boundaryCondition="false" constant="false"/>
      <species id="met_549" name="CPD-9905" compartment="DefaultCompartment" initialConcentration="1e-07" hasOnlySubstanceUnits="false" boundaryCondition="false" constant="false"/>
      <species id="met_550" name="CPD-9924" compartment="DefaultCompartment" initialConcentration="1e-07" hasOnlySubstanceUnits="false" boundaryCondition="false" constant="false"/>
      <species id="met_551" name="CPD-9925" compartment="DefaultCompartment" initialConcentration="1e-07" hasOnlySubstanceUnits="false" boundaryCondition="false" constant="false"/>
      <species id="met_552" name="CPD-9955" compartment="DefaultCompartment" initialConcentration="1e-07" hasOnlySubstanceUnits="false" boundaryCondition="false" constant="false"/>
      <species id="met_553" name="CPD-9956" compartment="DefaultCompartment" initialConcentration="1e-07" hasOnlySubstanceUnits="false" boundaryCondition="false" constant="false"/>
      <species id="met_554" name="CPD-9957" compartment="DefaultCompartment" initialConcentration="1e-07" hasOnlySubstanceUnits="false" boundaryCondition="false" constant="false"/>
      <species id="met_555" name="CPD-9958" compartment="DefaultCompartment" initialConcentration="1e-07" hasOnlySubstanceUnits="false" boundaryCondition="false" constant="false"/>
      <species id="met_556" name="CPD-9965" compartment="DefaultCompartment" initialConcentration="1e-07" hasOnlySubstanceUnits="false" boundaryCondition="false" constant="false"/>
      <species id="met_557" name="CPD-9972" compartment="DefaultCompartment" initialConcentration="1e-07" hasOnlySubstanceUnits="false" boundaryCondition="false" constant="false"/>
      <species id="met_558" name="CPD-9973" compartment="DefaultCompartment" initialConcentration="1e-07" hasOnlySubstanceUnits="false" boundaryCondition="false" constant="false"/>
      <species id="met_559" name="CPD0-1027" compartment="DefaultCompartment" initialConcentration="1e-07" hasOnlySubstanceUnits="false" boundaryCondition="false" constant="false"/>
      <species id="met_560" name="CPD0-1081" compartment="DefaultCompartment" initialConcentration="1e-07" hasOnlySubstanceUnits="false" boundaryCondition="false" constant="false"/>
      <species id="met_561" name="CPD0-181" compartment="DefaultCompartment" initialConcentration="1e-07" hasOnlySubstanceUnits="false" boundaryCondition="false" constant="false"/>
      <species id="met_562" name="CPD0-2364" compartment="DefaultCompartment" initialConcentration="1e-07" hasOnlySubstanceUnits="false" boundaryCondition="false" constant="false"/>
      <species id="met_563" name="CPD0-2365" compartment="DefaultCompartment" initialConcentration="1e-07" hasOnlySubstanceUnits="false" boundaryCondition="false" constant="false"/>
      <species id="met_564" name="CPD0-882" compartment="DefaultCompartment" initialConcentration="1e-07" hasOnlySubstanceUnits="false" boundaryCondition="false" constant="false"/>
      <species id="met_565" name="CPD0-971" compartment="DefaultCompartment" initialConcentration="1e-07" hasOnlySubstanceUnits="false" boundaryCondition="false" constant="false"/>
      <species id="met_566" name="CPD1F-128" compartment="DefaultCompartment" initialConcentration="1e-07" hasOnlySubstanceUnits="false" boundaryCondition="false" constant="false"/>
      <species id="met_567" name="CPD1F-130" compartment="DefaultCompartment" initialConcentration="1e-07" hasOnlySubstanceUnits="false" boundaryCondition="false" constant="false"/>
      <species id="met_568" name="CPD1F-131" compartment="DefaultCompartment" initialConcentration="1e-07" hasOnlySubstanceUnits="false" boundaryCondition="false" constant="false"/>
      <species id="met_569" name="CPD1F-132" compartment="DefaultCompartment" initialConcentration="1e-07" hasOnlySubstanceUnits="false" boundaryCondition="false" constant="false"/>
      <species id="met_570" name="CPD1F-133" compartment="DefaultCompartment" initialConcentration="1e-07" hasOnlySubstanceUnits="false" boundaryCondition="false" constant="false"/>
      <species id="met_571" name="CPD1F-136" compartment="DefaultCompartment" initialConcentration="1e-07" hasOnlySubstanceUnits="false" boundaryCondition="false" constant="false"/>
      <species id="met_572" name="CPD1F-138" compartment="DefaultCompartment" initialConcentration="1e-07" hasOnlySubstanceUnits="false" boundaryCondition="false" constant="false"/>
      <species id="met_573" name="CPD1F-139" compartment="DefaultCompartment" initialConcentration="1e-07" hasOnlySubstanceUnits="false" boundaryCondition="false" constant="false"/>
      <species id="met_574" name="CPD1F-140" compartment="DefaultCompartment" initialConcentration="1e-07" hasOnlySubstanceUnits="false" boundaryCondition="false" constant="false"/>
      <species id="met_575" name="CPD1F-4" compartment="DefaultCompartment" initialConcentration="1e-07" hasOnlySubstanceUnits="false" boundaryCondition="false" constant="false"/>
      <species id="met_576" name="CPD1F-90" compartment="DefaultCompartment" initialConcentration="1e-07" hasOnlySubstanceUnits="false" boundaryCondition="false" constant="false"/>
      <species id="met_577" name="CPD1F-95" compartment="DefaultCompartment" initialConcentration="1e-07" hasOnlySubstanceUnits="false" boundaryCondition="false" constant="false"/>
      <species id="met_578" name="CPD1G-567" compartment="DefaultCompartment" initialConcentration="1e-07" hasOnlySubstanceUnits="false" boundaryCondition="false" constant="false"/>
      <species id="met_579" name="CPD3O-4151" compartment="DefaultCompartment" initialConcentration="1e-07" hasOnlySubstanceUnits="false" boundaryCondition="false" constant="false"/>
      <species id="CTP" name="CTP" compartment="DefaultCompartment" initialConcentration="1e-07" hasOnlySubstanceUnits="false" boundaryCondition="false" constant="false"/>
      <species id="CTP_str" name="CTP_str" compartment="DefaultCompartment" initialConcentration="1e-07" hasOnlySubstanceUnits="false" boundaryCondition="false" constant="false"/>
      <species id="met_582" name="CU+2_in" compartment="DefaultCompartment" initialConcentration="1e-07" hasOnlySubstanceUnits="false" boundaryCondition="false" constant="false"/>
      <species id="met_583" name="CU+2_out" compartment="DefaultCompartment" initialConcentration="1e-07" hasOnlySubstanceUnits="false" boundaryCondition="false" constant="false"/>
      <species id="CYCLOARTENOL" name="CYCLOARTENOL" compartment="DefaultCompartment" initialConcentration="1e-07" hasOnlySubstanceUnits="false" boundaryCondition="false" constant="false"/>
      <species id="CYCLOEUCALENOL" name="CYCLOEUCALENOL" compartment="DefaultCompartment" initialConcentration="1e-07" hasOnlySubstanceUnits="false" boundaryCondition="false" constant="false"/>
      <species id="CYS" name="CYS" compartment="DefaultCompartment" initialConcentration="1e-07" hasOnlySubstanceUnits="false" boundaryCondition="false" constant="false"/>
      <species id="met_587" name="CYS-GLY" compartment="DefaultCompartment" initialConcentration="1e-07" hasOnlySubstanceUnits="false" boundaryCondition="false" constant="false"/>
      <species id="CYTIDINE" name="CYTIDINE" compartment="DefaultCompartment" initialConcentration="1e-07" hasOnlySubstanceUnits="false" boundaryCondition="false" constant="false"/>
      <species id="met_589" name="Carboxybiotin-BCCP" compartment="DefaultCompartment" initialConcentration="1e-07" hasOnlySubstanceUnits="false" boundaryCondition="false" constant="false"/>
      <species id="Carboxylates" name="Carboxylates" compartment="DefaultCompartment" initialConcentration="1e-07" hasOnlySubstanceUnits="false" boundaryCondition="false" constant="false"/>
      <species id="met_591" name="Carboxylic-esters" compartment="DefaultCompartment" initialConcentration="1e-07" hasOnlySubstanceUnits="false" boundaryCondition="false" constant="false"/>
      <species id="Ceramides" name="Ceramides" compartment="DefaultCompartment" initialConcentration="1e-07" hasOnlySubstanceUnits="false" boundaryCondition="false" constant="false"/>
      <species id="Chalcones" name="Chalcones" compartment="DefaultCompartment" initialConcentration="1e-07" hasOnlySubstanceUnits="false" boundaryCondition="false" constant="false"/>
      <species id="met_594" name="Charged-ARG-tRNAs" compartment="DefaultCompartment" initialConcentration="1e-07" hasOnlySubstanceUnits="false" boundaryCondition="false" constant="false"/>
      <species id="met_595" name="Charged-GLT-tRNAs_str" compartment="DefaultCompartment" initialConcentration="1e-07" hasOnlySubstanceUnits="false" boundaryCondition="false" constant="false"/>
      <species id="met_596" name="Cis-2-enoyl-CoAs" compartment="DefaultCompartment" initialConcentration="1e-07" hasOnlySubstanceUnits="false" boundaryCondition="false" constant="false"/>
      <species id="met_597" name="Cis-Delta5-dodecenoyl-ACPs" compartment="DefaultCompartment" initialConcentration="1e-07" hasOnlySubstanceUnits="false" boundaryCondition="false" constant="false"/>
      <species id="met_598" name="Cis-Delta7-tetradecenoyl-ACPs" compartment="DefaultCompartment" initialConcentration="1e-07" hasOnlySubstanceUnits="false" boundaryCondition="false" constant="false"/>
      <species id="CisAconitate" name="CisAconitate" compartment="DefaultCompartment" initialConcentration="1e-07" hasOnlySubstanceUnits="false" boundaryCondition="false" constant="false"/>
      <species id="Citrate" name="Citrate" compartment="DefaultCompartment" initialConcentration="1e-07" hasOnlySubstanceUnits="false" boundaryCondition="false" constant="false"/>
      <species id="met_601" name="Cleaved-type-1-transmembrane-domains" compartment="DefaultCompartment" initialConcentration="1e-07" hasOnlySubstanceUnits="false" boundaryCondition="false" constant="false"/>
      <species id="CoA" name="CoA" compartment="DefaultCompartment" initialConcentration="1e-07" hasOnlySubstanceUnits="false" boundaryCondition="false" constant="false"/>
      <species id="Cyt_ox" name="Cyt_ox" compartment="DefaultCompartment" initialConcentration="1e-07" hasOnlySubstanceUnits="false" boundaryCondition="false" constant="false"/>
      <species id="Cyt_red" name="Cyt_red" compartment="DefaultCompartment" initialConcentration="1e-07" hasOnlySubstanceUnits="false" boundaryCondition="false" constant="false"/>
      <species id="met_605" name="Cytochromes-C" compartment="DefaultCompartment" initialConcentration="1e-07" hasOnlySubstanceUnits="false" boundaryCondition="false" constant="false"/>
      <species id="met_606" name="Cytochromes-C-Oxidized" compartment="DefaultCompartment" initialConcentration="1e-07" hasOnlySubstanceUnits="false" boundaryCondition="false" constant="false"/>
      <species id="met_607" name="Cytochromes-C-Reduced" compartment="DefaultCompartment" initialConcentration="1e-07" hasOnlySubstanceUnits="false" boundaryCondition="false" constant="false"/>
      <species id="met_608" name="D-3-HYDROXYACYL-COA" compartment="DefaultCompartment" initialConcentration="1e-07" hasOnlySubstanceUnits="false" boundaryCondition="false" constant="false"/>
      <species id="met_609" name="D-6-P-GLUCONO-DELTA-LACTONE" compartment="DefaultCompartment" initialConcentration="1e-07" hasOnlySubstanceUnits="false" boundaryCondition="false" constant="false"/>
      <species id="met_610" name="D-ERYTHRO-IMIDAZOLE-GLYCEROL-P" compartment="DefaultCompartment" initialConcentration="1e-07" hasOnlySubstanceUnits="false" boundaryCondition="false" constant="false"/>
      <species id="met_611" name="D-GALACTURONATE" compartment="DefaultCompartment" initialConcentration="1e-07" hasOnlySubstanceUnits="false" boundaryCondition="false" constant="false"/>
      <species id="met_612" name="D-GLUCOSAMINE-6-P" compartment="DefaultCompartment" initialConcentration="1e-07" hasOnlySubstanceUnits="false" boundaryCondition="false" constant="false"/>
      <species id="met_613" name="D-Galactosyl-12-diacyl-glycerols" compartment="DefaultCompartment" initialConcentration="1e-07" hasOnlySubstanceUnits="false" boundaryCondition="false" constant="false"/>
      <species id="met_614" name="D-HEXOSE-6-PHOSPHATE" compartment="DefaultCompartment" initialConcentration="1e-07" hasOnlySubstanceUnits="false" boundaryCondition="false" constant="false"/>
      <species id="met_615" name="D-Hexoses" compartment="DefaultCompartment" initialConcentration="1e-07" hasOnlySubstanceUnits="false" boundaryCondition="false" constant="false"/>
      <species id="met_616" name="D-LACTATE" compartment="DefaultCompartment" initialConcentration="1e-07" hasOnlySubstanceUnits="false" boundaryCondition="false" constant="false"/>
      <species id="met_617" name="D-LACTOYL-COA" compartment="DefaultCompartment" initialConcentration="1e-07" hasOnlySubstanceUnits="false" boundaryCondition="false" constant="false"/>
      <species id="met_618" name="D-MYO-INOSITOL-1-MONOPHOSPHATE" compartment="DefaultCompartment" initialConcentration="1e-07" hasOnlySubstanceUnits="false" boundaryCondition="false" constant="false"/>
      <species id="met_619" name="D-MYO-INOSITOL-4-PHOSPHATE" compartment="DefaultCompartment" initialConcentration="1e-07" hasOnlySubstanceUnits="false" boundaryCondition="false" constant="false"/>
      <species id="met_620" name="D-SEDOHEPTULOSE-7-P" compartment="DefaultCompartment" initialConcentration="1e-07" hasOnlySubstanceUnits="false" boundaryCondition="false" constant="false"/>
      <species id="met_621" name="D-XYLULOSE" compartment="DefaultCompartment" initialConcentration="1e-07" hasOnlySubstanceUnits="false" boundaryCondition="false" constant="false"/>
      <species id="met_622" name="D-glucose-6-phosphate" compartment="DefaultCompartment" initialConcentration="1e-07" hasOnlySubstanceUnits="false" boundaryCondition="false" constant="false"/>
      <species id="DADP" name="DADP" compartment="DefaultCompartment" initialConcentration="1e-07" hasOnlySubstanceUnits="false" boundaryCondition="false" constant="false"/>
      <species id="DAMP" name="DAMP" compartment="DefaultCompartment" initialConcentration="1e-07" hasOnlySubstanceUnits="false" boundaryCondition="false" constant="false"/>
      <species id="DATP" name="DATP" compartment="DefaultCompartment" initialConcentration="1e-07" hasOnlySubstanceUnits="false" boundaryCondition="false" constant="false"/>
      <species id="DCDP" name="DCDP" compartment="DefaultCompartment" initialConcentration="1e-07" hasOnlySubstanceUnits="false" boundaryCondition="false" constant="false"/>
      <species id="DCMP" name="DCMP" compartment="DefaultCompartment" initialConcentration="1e-07" hasOnlySubstanceUnits="false" boundaryCondition="false" constant="false"/>
      <species id="DCTP" name="DCTP" compartment="DefaultCompartment" initialConcentration="1e-07" hasOnlySubstanceUnits="false" boundaryCondition="false" constant="false"/>
      <species id="met_629" name="DEAMIDO-NAD" compartment="DefaultCompartment" initialConcentration="1e-07" hasOnlySubstanceUnits="false" boundaryCondition="false" constant="false"/>
      <species id="DEHYDROQUINATE" name="DEHYDROQUINATE" compartment="DefaultCompartment" initialConcentration="1e-07" hasOnlySubstanceUnits="false" boundaryCondition="false" constant="false"/>
      <species id="DEHYDROSPHINGANINE" name="DEHYDROSPHINGANINE" compartment="DefaultCompartment" initialConcentration="1e-07" hasOnlySubstanceUnits="false" boundaryCondition="false" constant="false"/>
      <species id="met_632" name="DELTA3-ISOPENTENYL-PP" compartment="DefaultCompartment" initialConcentration="1e-07" hasOnlySubstanceUnits="false" boundaryCondition="false" constant="false"/>
      <species id="met_633" name="DELTA{1}-PIPERIDEINE-2-6-DICARBOXYLATE" compartment="DefaultCompartment" initialConcentration="1e-07" hasOnlySubstanceUnits="false" boundaryCondition="false" constant="false"/>
      <species id="DEOXYURIDINE" name="DEOXYURIDINE" compartment="DefaultCompartment" initialConcentration="1e-07" hasOnlySubstanceUnits="false" boundaryCondition="false" constant="false"/>
      <species id="met_635" name="DEOXYXYLULOSE-5P_str" compartment="DefaultCompartment" initialConcentration="1e-07" hasOnlySubstanceUnits="false" boundaryCondition="false" constant="false"/>
      <species id="met_636" name="DEPHOSPHO-COA" compartment="DefaultCompartment" initialConcentration="1e-07" hasOnlySubstanceUnits="false" boundaryCondition="false" constant="false"/>
      <species id="met_637" name="DESMOSTEROL-CPD" compartment="DefaultCompartment" initialConcentration="1e-07" hasOnlySubstanceUnits="false" boundaryCondition="false" constant="false"/>
      <species id="DGDP" name="DGDP" compartment="DefaultCompartment" initialConcentration="1e-07" hasOnlySubstanceUnits="false" boundaryCondition="false" constant="false"/>
      <species id="DGMP" name="DGMP" compartment="DefaultCompartment" initialConcentration="1e-07" hasOnlySubstanceUnits="false" boundaryCondition="false" constant="false"/>
      <species id="DGTP" name="DGTP" compartment="DefaultCompartment" initialConcentration="1e-07" hasOnlySubstanceUnits="false" boundaryCondition="false" constant="false"/>
      <species id="DHAP_str" name="DHAP_str" compartment="DefaultCompartment" initialConcentration="1e-07" hasOnlySubstanceUnits="false" boundaryCondition="false" constant="false"/>
      <species id="met_642" name="DI-H-OROTATE" compartment="DefaultCompartment" initialConcentration="1e-07" hasOnlySubstanceUnits="false" boundaryCondition="false" constant="false"/>
      <species id="met_643" name="DI-H-URACIL" compartment="DefaultCompartment" initialConcentration="1e-07" hasOnlySubstanceUnits="false" boundaryCondition="false" constant="false"/>
      <species id="DIACYLGLYCEROL" name="DIACYLGLYCEROL" compartment="DefaultCompartment" initialConcentration="1e-07" hasOnlySubstanceUnits="false" boundaryCondition="false" constant="false"/>
      <species id="met_645" name="DIAMINO-OH-PHOSPHORIBOSYLAMINO-PYR" compartment="DefaultCompartment" initialConcentration="1e-07" hasOnlySubstanceUnits="false" boundaryCondition="false" constant="false"/>
      <species id="met_646" name="DIHYDRO-NEO-PTERIN" compartment="DefaultCompartment" initialConcentration="1e-07" hasOnlySubstanceUnits="false" boundaryCondition="false" constant="false"/>
      <species id="met_647" name="DIHYDRO-THYMINE" compartment="DefaultCompartment" initialConcentration="1e-07" hasOnlySubstanceUnits="false" boundaryCondition="false" constant="false"/>
      <species id="DIHYDROFOLATE" name="DIHYDROFOLATE" compartment="DefaultCompartment" initialConcentration="1e-07" hasOnlySubstanceUnits="false" boundaryCondition="false" constant="false"/>
      <species id="met_649" name="DIHYDROKAEMPFEROL-CMPD" compartment="DefaultCompartment" initialConcentration="1e-07" hasOnlySubstanceUnits="false" boundaryCondition="false" constant="false"/>
      <species id="DIHYDROLIPOAMIDE" name="DIHYDROLIPOAMIDE" compartment="DefaultCompartment" initialConcentration="1e-07" hasOnlySubstanceUnits="false" boundaryCondition="false" constant="false"/>
      <species id="met_651" name="DIHYDROLIPOYL-GCVH" compartment="DefaultCompartment" initialConcentration="1e-07" hasOnlySubstanceUnits="false" boundaryCondition="false" constant="false"/>
      <species id="met_652" name="DIHYDRONEOPTERIN-P3" compartment="DefaultCompartment" initialConcentration="1e-07" hasOnlySubstanceUnits="false" boundaryCondition="false" constant="false"/>
      <species id="met_653" name="DIHYDROPTERIN-CH2OH-PP" compartment="DefaultCompartment" initialConcentration="1e-07" hasOnlySubstanceUnits="false" boundaryCondition="false" constant="false"/>
      <species id="DIHYDROSIROHYDROCHLORIN" name="DIHYDROSIROHYDROCHLORIN" compartment="DefaultCompartment" initialConcentration="1e-07" hasOnlySubstanceUnits="false" boundaryCondition="false" constant="false"/>
      <species id="met_655" name="DIHYDROXY-ACETONE-PHOSPHATE" compartment="DefaultCompartment" initialConcentration="1e-07" hasOnlySubstanceUnits="false" boundaryCondition="false" constant="false"/>
      <species id="met_656" name="DIHYDROXY-BUTANONE-P" compartment="DefaultCompartment" initialConcentration="1e-07" hasOnlySubstanceUnits="false" boundaryCondition="false" constant="false"/>
      <species id="DIHYDROXYACETONE" name="DIHYDROXYACETONE" compartment="DefaultCompartment" initialConcentration="1e-07" hasOnlySubstanceUnits="false" boundaryCondition="false" constant="false"/>
      <species id="DIHYDROXYNAPHTHOATE" name="DIHYDROXYNAPHTHOATE" compartment="DefaultCompartment" initialConcentration="1e-07" hasOnlySubstanceUnits="false" boundaryCondition="false" constant="false"/>
      <species id="DIHYDROXYPHENYLGLYCOLALDEHYDE" name="DIHYDROXYPHENYLGLYCOLALDEHYDE" compartment="DefaultCompartment" initialConcentration="1e-07" hasOnlySubstanceUnits="false" boundaryCondition="false" constant="false"/>
      <species id="met_660" name="DIMETHYL-D-RIBITYL-LUMAZINE" compartment="DefaultCompartment" initialConcentration="1e-07" hasOnlySubstanceUnits="false" boundaryCondition="false" constant="false"/>
      <species id="met_661" name="DIOH-ISOVALERATE" compartment="DefaultCompartment" initialConcentration="1e-07" hasOnlySubstanceUnits="false" boundaryCondition="false" constant="false"/>
      <species id="met_662" name="DIVINYL-PROTOCHLOROPHYLLIDE-A" compartment="DefaultCompartment" initialConcentration="1e-07" hasOnlySubstanceUnits="false" boundaryCondition="false" constant="false"/>
      <species id="met_663" name="DIVINYL-PROTOCHLOROPHYLLIDE-A_str" compartment="DefaultCompartment" initialConcentration="1e-07" hasOnlySubstanceUnits="false" boundaryCondition="false" constant="false"/>
      <species id="met_664" name="DIVINYLCHLOROPHYLLIDE-A" compartment="DefaultCompartment" initialConcentration="1e-07" hasOnlySubstanceUnits="false" boundaryCondition="false" constant="false"/>
      <species id="met_665" name="DNA-5-Methyl-Cytosines" compartment="DefaultCompartment" initialConcentration="1e-07" hasOnlySubstanceUnits="false" boundaryCondition="false" constant="false"/>
      <species id="met_666" name="DNA-Adjacent-Pyrimidines" compartment="DefaultCompartment" initialConcentration="1e-07" hasOnlySubstanceUnits="false" boundaryCondition="false" constant="false"/>
      <species id="met_667" name="DNA-Cyclobuta-Dipyrimidines" compartment="DefaultCompartment" initialConcentration="1e-07" hasOnlySubstanceUnits="false" boundaryCondition="false" constant="false"/>
      <species id="met_668" name="DNA-Cytosines" compartment="DefaultCompartment" initialConcentration="1e-07" hasOnlySubstanceUnits="false" boundaryCondition="false" constant="false"/>
      <species id="met_669" name="DNA-containing-a-Apyrimidinic-Sites" compartment="DefaultCompartment" initialConcentration="1e-07" hasOnlySubstanceUnits="false" boundaryCondition="false" constant="false"/>
      <species id="met_670" name="DNA-containing-abasic-Sites" compartment="DefaultCompartment" initialConcentration="1e-07" hasOnlySubstanceUnits="false" boundaryCondition="false" constant="false"/>
      <species id="met_671" name="DNA-with-Uracils" compartment="DefaultCompartment" initialConcentration="1e-07" hasOnlySubstanceUnits="false" boundaryCondition="false" constant="false"/>
      <species id="DNAs" name="DNAs" compartment="DefaultCompartment" initialConcentration="1e-07" hasOnlySubstanceUnits="false" boundaryCondition="false" constant="false"/>
      <species id="DOLICHOLP" name="DOLICHOLP" compartment="DefaultCompartment" initialConcentration="1e-07" hasOnlySubstanceUnits="false" boundaryCondition="false" constant="false"/>
      <species id="DPG" name="DPG" compartment="DefaultCompartment" initialConcentration="1e-07" hasOnlySubstanceUnits="false" boundaryCondition="false" constant="false"/>
      <species id="DUDP" name="DUDP" compartment="DefaultCompartment" initialConcentration="1e-07" hasOnlySubstanceUnits="false" boundaryCondition="false" constant="false"/>
      <species id="DUMP" name="DUMP" compartment="DefaultCompartment" initialConcentration="1e-07" hasOnlySubstanceUnits="false" boundaryCondition="false" constant="false"/>
      <species id="DUTP" name="DUTP" compartment="DefaultCompartment" initialConcentration="1e-07" hasOnlySubstanceUnits="false" boundaryCondition="false" constant="false"/>
      <species id="met_678" name="Damaged-DNA" compartment="DefaultCompartment" initialConcentration="1e-07" hasOnlySubstanceUnits="false" boundaryCondition="false" constant="false"/>
      <species id="met_679" name="Damaged-DNA-Pyrimidine" compartment="DefaultCompartment" initialConcentration="1e-07" hasOnlySubstanceUnits="false" boundaryCondition="false" constant="false"/>
      <species id="met_680" name="Deacetylated-histones" compartment="DefaultCompartment" initialConcentration="1e-07" hasOnlySubstanceUnits="false" boundaryCondition="false" constant="false"/>
      <species id="met_681" name="Decanoyl-ACPs" compartment="DefaultCompartment" initialConcentration="1e-07" hasOnlySubstanceUnits="false" boundaryCondition="false" constant="false"/>
      <species id="met_682" name="Demethylated-Ubiquinols" compartment="DefaultCompartment" initialConcentration="1e-07" hasOnlySubstanceUnits="false" boundaryCondition="false" constant="false"/>
      <species id="Demethylmenaquinols" name="Demethylmenaquinols" compartment="DefaultCompartment" initialConcentration="1e-07" hasOnlySubstanceUnits="false" boundaryCondition="false" constant="false"/>
      <species id="Demethylmenaquinones" name="Demethylmenaquinones" compartment="DefaultCompartment" initialConcentration="1e-07" hasOnlySubstanceUnits="false" boundaryCondition="false" constant="false"/>
      <species id="met_685" name="Dihydro-Lipoyl-Proteins" compartment="DefaultCompartment" initialConcentration="1e-07" hasOnlySubstanceUnits="false" boundaryCondition="false" constant="false"/>
      <species id="Dihydroflavonols" name="Dihydroflavonols" compartment="DefaultCompartment" initialConcentration="1e-07" hasOnlySubstanceUnits="false" boundaryCondition="false" constant="false"/>
      <species id="Dihydroquercetins" name="Dihydroquercetins" compartment="DefaultCompartment" initialConcentration="1e-07" hasOnlySubstanceUnits="false" boundaryCondition="false" constant="false"/>
      <species id="met_688" name="Dodecanoyl-ACPs" compartment="DefaultCompartment" initialConcentration="1e-07" hasOnlySubstanceUnits="false" boundaryCondition="false" constant="false"/>
      <species id="E4P_str" name="E4P_str" compartment="DefaultCompartment" initialConcentration="1e-07" hasOnlySubstanceUnits="false" boundaryCondition="false" constant="false"/>
      <species id="met_690" name="EIF5A-LYSINE" compartment="DefaultCompartment" initialConcentration="1e-07" hasOnlySubstanceUnits="false" boundaryCondition="false" constant="false"/>
      <species id="met_691" name="ENT-COPALYL-DIPHOSPHATE" compartment="DefaultCompartment" initialConcentration="1e-07" hasOnlySubstanceUnits="false" boundaryCondition="false" constant="false"/>
      <species id="met_692" name="ENZYME-S-SULFANYLCYSTEINE" compartment="DefaultCompartment" initialConcentration="1e-07" hasOnlySubstanceUnits="false" boundaryCondition="false" constant="false"/>
      <species id="met_693" name="EPOXYOCTA-CPD" compartment="DefaultCompartment" initialConcentration="1e-07" hasOnlySubstanceUnits="false" boundaryCondition="false" constant="false"/>
      <species id="EPOXYSQUALENE" name="EPOXYSQUALENE" compartment="DefaultCompartment" initialConcentration="1e-07" hasOnlySubstanceUnits="false" boundaryCondition="false" constant="false"/>
      <species id="met_695" name="ERYTHROSE-4P" compartment="DefaultCompartment" initialConcentration="1e-07" hasOnlySubstanceUnits="false" boundaryCondition="false" constant="false"/>
      <species id="met_696" name="ETF-OXIDIZED" compartment="DefaultCompartment" initialConcentration="1e-07" hasOnlySubstanceUnits="false" boundaryCondition="false" constant="false"/>
      <species id="met_697" name="ETF-REDUCED" compartment="DefaultCompartment" initialConcentration="1e-07" hasOnlySubstanceUnits="false" boundaryCondition="false" constant="false"/>
      <species id="met_698" name="ETHANOL-AMINE" compartment="DefaultCompartment" initialConcentration="1e-07" hasOnlySubstanceUnits="false" boundaryCondition="false" constant="false"/>
      <species id="met_699" name="ETHYLENE-CMPD" compartment="DefaultCompartment" initialConcentration="1e-07" hasOnlySubstanceUnits="false" boundaryCondition="false" constant="false"/>
      <species id="ETOH" name="ETOH" compartment="DefaultCompartment" initialConcentration="1e-07" hasOnlySubstanceUnits="false" boundaryCondition="false" constant="false"/>
      <species id="F6P_str" name="F6P_str" compartment="DefaultCompartment" initialConcentration="1e-07" hasOnlySubstanceUnits="false" boundaryCondition="false" constant="false"/>
      <species id="FAD" name="FAD" compartment="DefaultCompartment" initialConcentration="1e-07" hasOnlySubstanceUnits="false" boundaryCondition="false" constant="false"/>
      <species id="FADH2" name="FADH2" compartment="DefaultCompartment" initialConcentration="1e-07" hasOnlySubstanceUnits="false" boundaryCondition="false" constant="false"/>
      <species id="met_704" name="FARNESYL-PP" compartment="DefaultCompartment" initialConcentration="1e-07" hasOnlySubstanceUnits="false" boundaryCondition="false" constant="false"/>
      <species id="met_705" name="FARNESYL-PP_str" compartment="DefaultCompartment" initialConcentration="1e-07" hasOnlySubstanceUnits="false" boundaryCondition="false" constant="false"/>
      <species id="FBP_str" name="FBP_str" compartment="DefaultCompartment" initialConcentration="1e-07" hasOnlySubstanceUnits="false" boundaryCondition="false" constant="false"/>
      <species id="met_707" name="FE+2" compartment="DefaultCompartment" initialConcentration="1e-07" hasOnlySubstanceUnits="false" boundaryCondition="false" constant="false"/>
      <species id="FECOSTEROL" name="FECOSTEROL" compartment="DefaultCompartment" initialConcentration="1e-07" hasOnlySubstanceUnits="false" boundaryCondition="false" constant="false"/>
      <species id="met_709" name="FERRICYTOCHROME-B5" compartment="DefaultCompartment" initialConcentration="1e-07" hasOnlySubstanceUnits="false" boundaryCondition="false" constant="false"/>
      <species id="met_710" name="FERROCYTOCHROME-B5" compartment="DefaultCompartment" initialConcentration="1e-07" hasOnlySubstanceUnits="false" boundaryCondition="false" constant="false"/>
      <species id="met_711" name="FERULOYL-COA" compartment="DefaultCompartment" initialConcentration="1e-07" hasOnlySubstanceUnits="false" boundaryCondition="false" constant="false"/>
      <species id="FLAVANONES" name="FLAVANONES" compartment="DefaultCompartment" initialConcentration="1e-07" hasOnlySubstanceUnits="false" boundaryCondition="false" constant="false"/>
      <species id="FMN" name="FMN" compartment="DefaultCompartment" initialConcentration="1e-07" hasOnlySubstanceUnits="false" boundaryCondition="false" constant="false"/>
      <species id="FORMATE" name="FORMATE" compartment="DefaultCompartment" initialConcentration="1e-07" hasOnlySubstanceUnits="false" boundaryCondition="false" constant="false"/>
      <species id="met_715" name="FORMYL-L-METHIONYL-PEPTIDE" compartment="DefaultCompartment" initialConcentration="1e-07" hasOnlySubstanceUnits="false" boundaryCondition="false" constant="false"/>
      <species id="met_716" name="FORMYL-THF-GLU-N" compartment="DefaultCompartment" initialConcentration="1e-07" hasOnlySubstanceUnits="false" boundaryCondition="false" constant="false"/>
      <species id="FRU" name="FRU" compartment="DefaultCompartment" initialConcentration="1e-07" hasOnlySubstanceUnits="false" boundaryCondition="false" constant="false"/>
      <species id="FRU1P" name="FRU1P" compartment="DefaultCompartment" initialConcentration="1e-07" hasOnlySubstanceUnits="false" boundaryCondition="false" constant="false"/>
      <species id="met_719" name="FRUCTOSE-16-DIPHOSPHATE" compartment="DefaultCompartment" initialConcentration="1e-07" hasOnlySubstanceUnits="false" boundaryCondition="false" constant="false"/>
      <species id="met_720" name="FRUCTOSE-6P" compartment="DefaultCompartment" initialConcentration="1e-07" hasOnlySubstanceUnits="false" boundaryCondition="false" constant="false"/>
      <species id="FUM" name="FUM" compartment="DefaultCompartment" initialConcentration="1e-07" hasOnlySubstanceUnits="false" boundaryCondition="false" constant="false"/>
      <species id="met_722" name="Fatty-Acids" compartment="DefaultCompartment" initialConcentration="1e-07" hasOnlySubstanceUnits="false" boundaryCondition="false" constant="false"/>
      <species id="met_723" name="Fatty-Acyl-CoA" compartment="DefaultCompartment" initialConcentration="1e-07" hasOnlySubstanceUnits="false" boundaryCondition="false" constant="false"/>
      <species id="met_724" name="Fatty-Aldehydes" compartment="DefaultCompartment" initialConcentration="1e-07" hasOnlySubstanceUnits="false" boundaryCondition="false" constant="false"/>
      <species id="Ferrihemoglobins" name="Ferrihemoglobins" compartment="DefaultCompartment" initialConcentration="1e-07" hasOnlySubstanceUnits="false" boundaryCondition="false" constant="false"/>
      <species id="Ferrohemoglobins" name="Ferrohemoglobins" compartment="DefaultCompartment" initialConcentration="1e-07" hasOnlySubstanceUnits="false" boundaryCondition="false" constant="false"/>
      <species id="Flavonols" name="Flavonols" compartment="DefaultCompartment" initialConcentration="1e-07" hasOnlySubstanceUnits="false" boundaryCondition="false" constant="false"/>
      <species id="Fum" name="Fum" compartment="DefaultCompartment" initialConcentration="1e-07" hasOnlySubstanceUnits="false" boundaryCondition="false" constant="false"/>
      <species id="G1P_str" name="G1P_str" compartment="DefaultCompartment" initialConcentration="1e-07" hasOnlySubstanceUnits="false" boundaryCondition="false" constant="false"/>
      <species id="G3P" name="G3P" compartment="DefaultCompartment" initialConcentration="1e-07" hasOnlySubstanceUnits="false" boundaryCondition="false" constant="false"/>
      <species id="G6P_str" name="G6P_str" compartment="DefaultCompartment" initialConcentration="1e-07" hasOnlySubstanceUnits="false" boundaryCondition="false" constant="false"/>
      <species id="GALACTOSE" name="GALACTOSE" compartment="DefaultCompartment" initialConcentration="1e-07" hasOnlySubstanceUnits="false" boundaryCondition="false" constant="false"/>
      <species id="met_733" name="GALACTOSE-1P" compartment="DefaultCompartment" initialConcentration="1e-07" hasOnlySubstanceUnits="false" boundaryCondition="false" constant="false"/>
      <species id="GAP" name="GAP" compartment="DefaultCompartment" initialConcentration="1e-07" hasOnlySubstanceUnits="false" boundaryCondition="false" constant="false"/>
      <species id="GAP_str" name="GAP_str" compartment="DefaultCompartment" initialConcentration="1e-07" hasOnlySubstanceUnits="false" boundaryCondition="false" constant="false"/>
      <species id="GDP" name="GDP" compartment="DefaultCompartment" initialConcentration="1e-07" hasOnlySubstanceUnits="false" boundaryCondition="false" constant="false"/>
      <species id="met_737" name="GDP-4-DEHYDRO-6-DEOXY-D-MANNOSE" compartment="DefaultCompartment" initialConcentration="1e-07" hasOnlySubstanceUnits="false" boundaryCondition="false" constant="false"/>
      <species id="met_738" name="GDP-L-GALACTOSE" compartment="DefaultCompartment" initialConcentration="1e-07" hasOnlySubstanceUnits="false" boundaryCondition="false" constant="false"/>
      <species id="met_739" name="GDP-MANNOSE" compartment="DefaultCompartment" initialConcentration="1e-07" hasOnlySubstanceUnits="false" boundaryCondition="false" constant="false"/>
      <species id="GERANIAL" name="GERANIAL" compartment="DefaultCompartment" initialConcentration="1e-07" hasOnlySubstanceUnits="false" boundaryCondition="false" constant="false"/>
      <species id="met_741" name="GERANYL-PP_str" compartment="DefaultCompartment" initialConcentration="1e-07" hasOnlySubstanceUnits="false" boundaryCondition="false" constant="false"/>
      <species id="met_742" name="GERANYLGERANYL-PP" compartment="DefaultCompartment" initialConcentration="1e-07" hasOnlySubstanceUnits="false" boundaryCondition="false" constant="false"/>
      <species id="met_743" name="GERANYLGERANYL-PP_str" compartment="DefaultCompartment" initialConcentration="1e-07" hasOnlySubstanceUnits="false" boundaryCondition="false" constant="false"/>
      <species id="GLC" name="GLC" compartment="DefaultCompartment" initialConcentration="1e-07" hasOnlySubstanceUnits="false" boundaryCondition="false" constant="false"/>
      <species id="met_745" name="GLC-1-P" compartment="DefaultCompartment" initialConcentration="1e-07" hasOnlySubstanceUnits="false" boundaryCondition="false" constant="false"/>
      <species id="met_746" name="GLC-6-P" compartment="DefaultCompartment" initialConcentration="1e-07" hasOnlySubstanceUnits="false" boundaryCondition="false" constant="false"/>
      <species id="GLN" name="GLN" compartment="DefaultCompartment" initialConcentration="1e-07" hasOnlySubstanceUnits="false" boundaryCondition="false" constant="false"/>
      <species id="GLN_str" name="GLN_str" compartment="DefaultCompartment" initialConcentration="1e-07" hasOnlySubstanceUnits="false" boundaryCondition="false" constant="false"/>
      <species id="GLT" name="GLT" compartment="DefaultCompartment" initialConcentration="1e-07" hasOnlySubstanceUnits="false" boundaryCondition="false" constant="false"/>
      <species id="met_750" name="GLT-tRNAs_str" compartment="DefaultCompartment" initialConcentration="1e-07" hasOnlySubstanceUnits="false" boundaryCondition="false" constant="false"/>
      <species id="GLT_str" name="GLT_str" compartment="DefaultCompartment" initialConcentration="1e-07" hasOnlySubstanceUnits="false" boundaryCondition="false" constant="false"/>
      <species id="GLUCURONATE" name="GLUCURONATE" compartment="DefaultCompartment" initialConcentration="1e-07" hasOnlySubstanceUnits="false" boundaryCondition="false" constant="false"/>
      <species id="met_753" name="GLUTAMATE-1-SEMIALDEHYDE_str" compartment="DefaultCompartment" initialConcentration="1e-07" hasOnlySubstanceUnits="false" boundaryCondition="false" constant="false"/>
      <species id="met_754" name="GLUTAREDOXIN-1-OXIDIZED" compartment="DefaultCompartment" initialConcentration="1e-07" hasOnlySubstanceUnits="false" boundaryCondition="false" constant="false"/>
      <species id="met_755" name="GLUTAREDOXIN-1-REDUCED" compartment="DefaultCompartment" initialConcentration="1e-07" hasOnlySubstanceUnits="false" boundaryCondition="false" constant="false"/>
      <species id="GLUTATHIONE" name="GLUTATHIONE" compartment="DefaultCompartment" initialConcentration="1e-07" hasOnlySubstanceUnits="false" boundaryCondition="false" constant="false"/>
      <species id="GLY" name="GLY" compartment="DefaultCompartment" initialConcentration="1e-07" hasOnlySubstanceUnits="false" boundaryCondition="false" constant="false"/>
      <species id="GLYCERALD" name="GLYCERALD" compartment="DefaultCompartment" initialConcentration="1e-07" hasOnlySubstanceUnits="false" boundaryCondition="false" constant="false"/>
      <species id="GLYCERATE" name="GLYCERATE" compartment="DefaultCompartment" initialConcentration="1e-07" hasOnlySubstanceUnits="false" boundaryCondition="false" constant="false"/>
      <species id="GLYCERATE_str" name="GLYCERATE_str" compartment="DefaultCompartment" initialConcentration="1e-07" hasOnlySubstanceUnits="false" boundaryCondition="false" constant="false"/>
      <species id="GLYCEROL" name="GLYCEROL" compartment="DefaultCompartment" initialConcentration="1e-07" hasOnlySubstanceUnits="false" boundaryCondition="false" constant="false"/>
      <species id="met_762" name="GLYCEROL-3P" compartment="DefaultCompartment" initialConcentration="1e-07" hasOnlySubstanceUnits="false" boundaryCondition="false" constant="false"/>
      <species id="GLYCOLALDEHYDE" name="GLYCOLALDEHYDE" compartment="DefaultCompartment" initialConcentration="1e-07" hasOnlySubstanceUnits="false" boundaryCondition="false" constant="false"/>
      <species id="GLYCOLLATE" name="GLYCOLLATE" compartment="DefaultCompartment" initialConcentration="1e-07" hasOnlySubstanceUnits="false" boundaryCondition="false" constant="false"/>
      <species id="GLYCOLLATE_str" name="GLYCOLLATE_str" compartment="DefaultCompartment" initialConcentration="1e-07" hasOnlySubstanceUnits="false" boundaryCondition="false" constant="false"/>
      <species id="GLYOX" name="GLYOX" compartment="DefaultCompartment" initialConcentration="1e-07" hasOnlySubstanceUnits="false" boundaryCondition="false" constant="false"/>
      <species id="GMP" name="GMP" compartment="DefaultCompartment" initialConcentration="1e-07" hasOnlySubstanceUnits="false" boundaryCondition="false" constant="false"/>
      <species id="GTP" name="GTP" compartment="DefaultCompartment" initialConcentration="1e-07" hasOnlySubstanceUnits="false" boundaryCondition="false" constant="false"/>
      <species id="GUANINE" name="GUANINE" compartment="DefaultCompartment" initialConcentration="1e-07" hasOnlySubstanceUnits="false" boundaryCondition="false" constant="false"/>
      <species id="GUANOSINE" name="GUANOSINE" compartment="DefaultCompartment" initialConcentration="1e-07" hasOnlySubstanceUnits="false" boundaryCondition="false" constant="false"/>
      <species id="GUANOSINE_DIPHOSPHATE_FUCOSE" name="GUANOSINE_DIPHOSPHATE_FUCOSE" compartment="DefaultCompartment" initialConcentration="1e-07" hasOnlySubstanceUnits="false" boundaryCondition="false" constant="false"/>
      <species id="met_772" name="Galactosyl-galactosyl-diacyl-glycerols" compartment="DefaultCompartment" initialConcentration="1e-07" hasOnlySubstanceUnits="false" boundaryCondition="false" constant="false"/>
      <species id="met_773" name="General-Phos-Protein-Substrates" compartment="DefaultCompartment" initialConcentration="1e-07" hasOnlySubstanceUnits="false" boundaryCondition="false" constant="false"/>
      <species id="met_774" name="General-Protein-Substrates" compartment="DefaultCompartment" initialConcentration="1e-07" hasOnlySubstanceUnits="false" boundaryCondition="false" constant="false"/>
      <species id="Glucomannans_in" name="Glucomannans_in" compartment="DefaultCompartment" initialConcentration="1e-07" hasOnlySubstanceUnits="false" boundaryCondition="false" constant="false"/>
      <species id="Glucomannans_out" name="Glucomannans_out" compartment="DefaultCompartment" initialConcentration="1e-07" hasOnlySubstanceUnits="false" boundaryCondition="false" constant="false"/>
      <species id="met_777" name="Glutaryl-ACP-methyl-esters" compartment="DefaultCompartment" initialConcentration="1e-07" hasOnlySubstanceUnits="false" boundaryCondition="false" constant="false"/>
      <species id="Glycans" name="Glycans" compartment="DefaultCompartment" initialConcentration="1e-07" hasOnlySubstanceUnits="false" boundaryCondition="false" constant="false"/>
      <species id="Glycogens" name="Glycogens" compartment="DefaultCompartment" initialConcentration="1e-07" hasOnlySubstanceUnits="false" boundaryCondition="false" constant="false"/>
      <species id="met_780" name="Glycoprotein-Asn-oligosaccharides" compartment="DefaultCompartment" initialConcentration="1e-07" hasOnlySubstanceUnits="false" boundaryCondition="false" constant="false"/>
      <species id="H2CO3" name="H2CO3" compartment="DefaultCompartment" initialConcentration="1e-07" hasOnlySubstanceUnits="false" boundaryCondition="false" constant="false"/>
      <species id="HCN" name="HCN" compartment="DefaultCompartment" initialConcentration="1e-07" hasOnlySubstanceUnits="false" boundaryCondition="false" constant="false"/>
      <species id="HCO3" name="HCO3" compartment="DefaultCompartment" initialConcentration="1e-07" hasOnlySubstanceUnits="false" boundaryCondition="false" constant="false"/>
      <species id="HIS" name="HIS" compartment="DefaultCompartment" initialConcentration="1e-07" hasOnlySubstanceUnits="false" boundaryCondition="false" constant="false"/>
      <species id="HISTIDINAL" name="HISTIDINAL" compartment="DefaultCompartment" initialConcentration="1e-07" hasOnlySubstanceUnits="false" boundaryCondition="false" constant="false"/>
      <species id="HISTIDINOL" name="HISTIDINOL" compartment="DefaultCompartment" initialConcentration="1e-07" hasOnlySubstanceUnits="false" boundaryCondition="false" constant="false"/>
      <species id="met_787" name="HOMO-CYS" compartment="DefaultCompartment" initialConcentration="1e-07" hasOnlySubstanceUnits="false" boundaryCondition="false" constant="false"/>
      <species id="met_788" name="HOMO-SER" compartment="DefaultCompartment" initialConcentration="1e-07" hasOnlySubstanceUnits="false" boundaryCondition="false" constant="false"/>
      <species id="HOMOGENTISATE" name="HOMOGENTISATE" compartment="DefaultCompartment" initialConcentration="1e-07" hasOnlySubstanceUnits="false" boundaryCondition="false" constant="false"/>
      <species id="HS" name="HS" compartment="DefaultCompartment" initialConcentration="1e-07" hasOnlySubstanceUnits="false" boundaryCondition="false" constant="false"/>
      <species id="HX" name="HX" compartment="DefaultCompartment" initialConcentration="1e-07" hasOnlySubstanceUnits="false" boundaryCondition="false" constant="false"/>
      <species id="HYDANTOIN" name="HYDANTOIN" compartment="DefaultCompartment" initialConcentration="1e-07" hasOnlySubstanceUnits="false" boundaryCondition="false" constant="false"/>
      <species id="met_793" name="HYDROGEN-PEROXIDE" compartment="DefaultCompartment" initialConcentration="1e-07" hasOnlySubstanceUnits="false" boundaryCondition="false" constant="false"/>
      <species id="met_794" name="HYDROXY-METHYL-BUTENYL-DIP_str" compartment="DefaultCompartment" initialConcentration="1e-07" hasOnlySubstanceUnits="false" boundaryCondition="false" constant="false"/>
      <species id="HYDROXYMETHYLBILANE_str" name="HYDROXYMETHYLBILANE_str" compartment="DefaultCompartment" initialConcentration="1e-07" hasOnlySubstanceUnits="false" boundaryCondition="false" constant="false"/>
      <species id="met_796" name="HYDRPHENYLAC-CPD" compartment="DefaultCompartment" initialConcentration="1e-07" hasOnlySubstanceUnits="false" boundaryCondition="false" constant="false"/>
      <species id="HYPOXANTHINE" name="HYPOXANTHINE" compartment="DefaultCompartment" initialConcentration="1e-07" hasOnlySubstanceUnits="false" boundaryCondition="false" constant="false"/>
      <species id="met_798" name="Hexanoyl-ACPs" compartment="DefaultCompartment" initialConcentration="1e-07" hasOnlySubstanceUnits="false" boundaryCondition="false" constant="false"/>
      <species id="met_799" name="Histone-L-arginines" compartment="DefaultCompartment" initialConcentration="1e-07" hasOnlySubstanceUnits="false" boundaryCondition="false" constant="false"/>
      <species id="met_800" name="Histone-N-o-methyl-arginines" compartment="DefaultCompartment" initialConcentration="1e-07" hasOnlySubstanceUnits="false" boundaryCondition="false" constant="false"/>
      <species id="Histones" name="Histones" compartment="DefaultCompartment" initialConcentration="1e-07" hasOnlySubstanceUnits="false" boundaryCondition="false" constant="false"/>
      <species id="met_802" name="Holo-ACP-Synthases" compartment="DefaultCompartment" initialConcentration="1e-07" hasOnlySubstanceUnits="false" boundaryCondition="false" constant="false"/>
      <species id="ILE" name="ILE" compartment="DefaultCompartment" initialConcentration="1e-07" hasOnlySubstanceUnits="false" boundaryCondition="false" constant="false"/>
      <species id="met_804" name="IMIDAZOLE-ACETOL-P" compartment="DefaultCompartment" initialConcentration="1e-07" hasOnlySubstanceUnits="false" boundaryCondition="false" constant="false"/>
      <species id="IMIDAZOLE_ACETALDEHYDE" name="IMIDAZOLE_ACETALDEHYDE" compartment="DefaultCompartment" initialConcentration="1e-07" hasOnlySubstanceUnits="false" boundaryCondition="false" constant="false"/>
      <species id="IMINOASPARTATE" name="IMINOASPARTATE" compartment="DefaultCompartment" initialConcentration="1e-07" hasOnlySubstanceUnits="false" boundaryCondition="false" constant="false"/>
      <species id="IMP" name="IMP" compartment="DefaultCompartment" initialConcentration="1e-07" hasOnlySubstanceUnits="false" boundaryCondition="false" constant="false"/>
      <species id="INDOLE" name="INDOLE" compartment="DefaultCompartment" initialConcentration="1e-07" hasOnlySubstanceUnits="false" boundaryCondition="false" constant="false"/>
      <species id="met_809" name="INDOLE-3-GLYCEROL-P" compartment="DefaultCompartment" initialConcentration="1e-07" hasOnlySubstanceUnits="false" boundaryCondition="false" constant="false"/>
      <species id="met_810" name="INDOLE-3-GLYCOL" compartment="DefaultCompartment" initialConcentration="1e-07" hasOnlySubstanceUnits="false" boundaryCondition="false" constant="false"/>
      <species id="met_811" name="INDOLE-3-KETOL" compartment="DefaultCompartment" initialConcentration="1e-07" hasOnlySubstanceUnits="false" boundaryCondition="false" constant="false"/>
      <species id="met_812" name="INDOLEYL-CPD" compartment="DefaultCompartment" initialConcentration="1e-07" hasOnlySubstanceUnits="false" boundaryCondition="false" constant="false"/>
      <species id="INDOLE_ACETALDEHYDE" name="INDOLE_ACETALDEHYDE" compartment="DefaultCompartment" initialConcentration="1e-07" hasOnlySubstanceUnits="false" boundaryCondition="false" constant="false"/>
      <species id="INDOLE_ACETATE_AUXIN" name="INDOLE_ACETATE_AUXIN" compartment="DefaultCompartment" initialConcentration="1e-07" hasOnlySubstanceUnits="false" boundaryCondition="false" constant="false"/>
      <species id="INOSINE" name="INOSINE" compartment="DefaultCompartment" initialConcentration="1e-07" hasOnlySubstanceUnits="false" boundaryCondition="false" constant="false"/>
      <species id="met_816" name="INOSITOL-1-3-4-TRIPHOSPHATE" compartment="DefaultCompartment" initialConcentration="1e-07" hasOnlySubstanceUnits="false" boundaryCondition="false" constant="false"/>
      <species id="met_817" name="INOSITOL-1-4-5-TRISPHOSPHATE" compartment="DefaultCompartment" initialConcentration="1e-07" hasOnlySubstanceUnits="false" boundaryCondition="false" constant="false"/>
      <species id="met_818" name="INOSITOL-1-4-BISPHOSPHATE" compartment="DefaultCompartment" initialConcentration="1e-07" hasOnlySubstanceUnits="false" boundaryCondition="false" constant="false"/>
      <species id="met_819" name="INOSITOL-1456-TETRAKISPHOSPHATE" compartment="DefaultCompartment" initialConcentration="1e-07" hasOnlySubstanceUnits="false" boundaryCondition="false" constant="false"/>
      <species id="ISOBUTANOL" name="ISOBUTANOL" compartment="DefaultCompartment" initialConcentration="1e-07" hasOnlySubstanceUnits="false" boundaryCondition="false" constant="false"/>
      <species id="ISOCHORISMATE" name="ISOCHORISMATE" compartment="DefaultCompartment" initialConcentration="1e-07" hasOnlySubstanceUnits="false" boundaryCondition="false" constant="false"/>
      <species id="met_822" name="ISOVALERYL-COA" compartment="DefaultCompartment" initialConcentration="1e-07" hasOnlySubstanceUnits="false" boundaryCondition="false" constant="false"/>
      <species id="IsoCitrate" name="IsoCitrate" compartment="DefaultCompartment" initialConcentration="1e-07" hasOnlySubstanceUnits="false" boundaryCondition="false" constant="false"/>
      <species id="Jasmonate" name="Jasmonate" compartment="DefaultCompartment" initialConcentration="1e-07" hasOnlySubstanceUnits="false" boundaryCondition="false" constant="false"/>
      <species id="met_825" name="Jasmonic-Acids" compartment="DefaultCompartment" initialConcentration="1e-07" hasOnlySubstanceUnits="false" boundaryCondition="false" constant="false"/>
      <species id="KDO" name="KDO" compartment="DefaultCompartment" initialConcentration="1e-07" hasOnlySubstanceUnits="false" boundaryCondition="false" constant="false"/>
      <species id="met_827" name="KDO-8P" compartment="DefaultCompartment" initialConcentration="1e-07" hasOnlySubstanceUnits="false" boundaryCondition="false" constant="false"/>
      <species id="met_828" name="L-1-PHOSPHATIDYL-ETHANOLAMINE" compartment="DefaultCompartment" initialConcentration="1e-07" hasOnlySubstanceUnits="false" boundaryCondition="false" constant="false"/>
      <species id="met_829" name="L-1-PHOSPHATIDYL-GLYCEROL-P" compartment="DefaultCompartment" initialConcentration="1e-07" hasOnlySubstanceUnits="false" boundaryCondition="false" constant="false"/>
      <species id="met_830" name="L-1-PHOSPHATIDYL-SERINE" compartment="DefaultCompartment" initialConcentration="1e-07" hasOnlySubstanceUnits="false" boundaryCondition="false" constant="false"/>
      <species id="met_831" name="L-1-phosphatidyl-inositols" compartment="DefaultCompartment" initialConcentration="1e-07" hasOnlySubstanceUnits="false" boundaryCondition="false" constant="false"/>
      <species id="met_832" name="L-3-HYDROXYACYL-COA" compartment="DefaultCompartment" initialConcentration="1e-07" hasOnlySubstanceUnits="false" boundaryCondition="false" constant="false"/>
      <species id="met_833" name="L-ALPHA-ALANINE" compartment="DefaultCompartment" initialConcentration="1e-07" hasOnlySubstanceUnits="false" boundaryCondition="false" constant="false"/>
      <species id="met_834" name="L-ARGININO-SUCCINATE" compartment="DefaultCompartment" initialConcentration="1e-07" hasOnlySubstanceUnits="false" boundaryCondition="false" constant="false"/>
      <species id="met_835" name="L-ASPARTATE" compartment="DefaultCompartment" initialConcentration="1e-07" hasOnlySubstanceUnits="false" boundaryCondition="false" constant="false"/>
      <species id="met_836" name="L-ASPARTATE-SEMIALDEHYDE" compartment="DefaultCompartment" initialConcentration="1e-07" hasOnlySubstanceUnits="false" boundaryCondition="false" constant="false"/>
      <species id="met_837" name="L-BETA-ASPARTYL-P" compartment="DefaultCompartment" initialConcentration="1e-07" hasOnlySubstanceUnits="false" boundaryCondition="false" constant="false"/>
      <species id="met_838" name="L-CANALINE" compartment="DefaultCompartment" initialConcentration="1e-07" hasOnlySubstanceUnits="false" boundaryCondition="false" constant="false"/>
      <species id="met_839" name="L-CITRULLINE" compartment="DefaultCompartment" initialConcentration="1e-07" hasOnlySubstanceUnits="false" boundaryCondition="false" constant="false"/>
      <species id="met_840" name="L-CYSTATHIONINE" compartment="DefaultCompartment" initialConcentration="1e-07" hasOnlySubstanceUnits="false" boundaryCondition="false" constant="false"/>
      <species id="met_841" name="L-CYSTEATE" compartment="DefaultCompartment" initialConcentration="1e-07" hasOnlySubstanceUnits="false" boundaryCondition="false" constant="false"/>
      <species id="met_842" name="L-DEHYDRO-ASCORBATE" compartment="DefaultCompartment" initialConcentration="1e-07" hasOnlySubstanceUnits="false" boundaryCondition="false" constant="false"/>
      <species id="met_843" name="L-FUCOSE" compartment="DefaultCompartment" initialConcentration="1e-07" hasOnlySubstanceUnits="false" boundaryCondition="false" constant="false"/>
      <species id="met_844" name="L-GAMMA-GLUTAMYLCYSTEINE" compartment="DefaultCompartment" initialConcentration="1e-07" hasOnlySubstanceUnits="false" boundaryCondition="false" constant="false"/>
      <species id="met_845" name="L-GLUTAMATE-5-P" compartment="DefaultCompartment" initialConcentration="1e-07" hasOnlySubstanceUnits="false" boundaryCondition="false" constant="false"/>
      <species id="met_846" name="L-GLUTAMATE_GAMMA-SEMIALDEHYDE" compartment="DefaultCompartment" initialConcentration="1e-07" hasOnlySubstanceUnits="false" boundaryCondition="false" constant="false"/>
      <species id="met_847" name="L-HISTIDINOL-P" compartment="DefaultCompartment" initialConcentration="1e-07" hasOnlySubstanceUnits="false" boundaryCondition="false" constant="false"/>
      <species id="met_848" name="L-LACTATE" compartment="DefaultCompartment" initialConcentration="1e-07" hasOnlySubstanceUnits="false" boundaryCondition="false" constant="false"/>
      <species id="met_849" name="L-ORNITHINE" compartment="DefaultCompartment" initialConcentration="1e-07" hasOnlySubstanceUnits="false" boundaryCondition="false" constant="false"/>
      <species id="met_850" name="L-PANTOATE" compartment="DefaultCompartment" initialConcentration="1e-07" hasOnlySubstanceUnits="false" boundaryCondition="false" constant="false"/>
      <species id="met_851" name="L-PHOSPHATIDATE" compartment="DefaultCompartment" initialConcentration="1e-07" hasOnlySubstanceUnits="false" boundaryCondition="false" constant="false"/>
      <species id="met_852" name="L-methionyl-tRNAfmet" compartment="DefaultCompartment" initialConcentration="1e-07" hasOnlySubstanceUnits="false" boundaryCondition="false" constant="false"/>
      <species id="LACTOSE" name="LACTOSE" compartment="DefaultCompartment" initialConcentration="1e-07" hasOnlySubstanceUnits="false" boundaryCondition="false" constant="false"/>
      <species id="LANOSTEROL" name="LANOSTEROL" compartment="DefaultCompartment" initialConcentration="1e-07" hasOnlySubstanceUnits="false" boundaryCondition="false" constant="false"/>
      <species id="LEU" name="LEU" compartment="DefaultCompartment" initialConcentration="1e-07" hasOnlySubstanceUnits="false" boundaryCondition="false" constant="false"/>
      <species id="met_856" name="LEUCOPELARGONIDIN-CMPD" compartment="DefaultCompartment" initialConcentration="1e-07" hasOnlySubstanceUnits="false" boundaryCondition="false" constant="false"/>
      <species id="LINAMARIN" name="LINAMARIN" compartment="DefaultCompartment" initialConcentration="1e-07" hasOnlySubstanceUnits="false" boundaryCondition="false" constant="false"/>
      <species id="LINOLEIC_ACID" name="LINOLEIC_ACID" compartment="DefaultCompartment" initialConcentration="1e-07" hasOnlySubstanceUnits="false" boundaryCondition="false" constant="false"/>
      <species id="LINOLENIC_ACID" name="LINOLENIC_ACID" compartment="DefaultCompartment" initialConcentration="1e-07" hasOnlySubstanceUnits="false" boundaryCondition="false" constant="false"/>
      <species id="met_860" name="LINOLENOYL-COA" compartment="DefaultCompartment" initialConcentration="1e-07" hasOnlySubstanceUnits="false" boundaryCondition="false" constant="false"/>
      <species id="met_861" name="LIPID-IV-A" compartment="DefaultCompartment" initialConcentration="1e-07" hasOnlySubstanceUnits="false" boundaryCondition="false" constant="false"/>
      <species id="LIPOAMIDE" name="LIPOAMIDE" compartment="DefaultCompartment" initialConcentration="1e-07" hasOnlySubstanceUnits="false" boundaryCondition="false" constant="false"/>
      <species id="met_863" name="LIPOIC-ACID" compartment="DefaultCompartment" initialConcentration="1e-07" hasOnlySubstanceUnits="false" boundaryCondition="false" constant="false"/>
      <species id="met_864" name="LIPOYL-AMP" compartment="DefaultCompartment" initialConcentration="1e-07" hasOnlySubstanceUnits="false" boundaryCondition="false" constant="false"/>
      <species id="met_865" name="LL-DIAMINOPIMELATE" compartment="DefaultCompartment" initialConcentration="1e-07" hasOnlySubstanceUnits="false" boundaryCondition="false" constant="false"/>
      <species id="LYS" name="LYS" compartment="DefaultCompartment" initialConcentration="1e-07" hasOnlySubstanceUnits="false" boundaryCondition="false" constant="false"/>
      <species id="met_867" name="Large-branched-glucans" compartment="DefaultCompartment" initialConcentration="1e-07" hasOnlySubstanceUnits="false" boundaryCondition="false" constant="false"/>
      <species id="Lipids" name="Lipids" compartment="DefaultCompartment" initialConcentration="1e-07" hasOnlySubstanceUnits="false" boundaryCondition="false" constant="false"/>
      <species id="met_869" name="Lipoyl-Protein" compartment="DefaultCompartment" initialConcentration="1e-07" hasOnlySubstanceUnits="false" boundaryCondition="false" constant="false"/>
      <species id="met_870" name="Lipoylated-domains" compartment="DefaultCompartment" initialConcentration="1e-07" hasOnlySubstanceUnits="false" boundaryCondition="false" constant="false"/>
      <species id="met_871" name="Long-Chain-234-Saturated-acyl-CoAs" compartment="DefaultCompartment" initialConcentration="1e-07" hasOnlySubstanceUnits="false" boundaryCondition="false" constant="false"/>
      <species id="met_872" name="Long-Chain-3-Hydroxyacyl-CoAs" compartment="DefaultCompartment" initialConcentration="1e-07" hasOnlySubstanceUnits="false" boundaryCondition="false" constant="false"/>
      <species id="met_873" name="Long-Chain-Trans-23-Dehydroacyl-CoA" compartment="DefaultCompartment" initialConcentration="1e-07" hasOnlySubstanceUnits="false" boundaryCondition="false" constant="false"/>
      <species id="met_874" name="Long-linear-glucans" compartment="DefaultCompartment" initialConcentration="1e-07" hasOnlySubstanceUnits="false" boundaryCondition="false" constant="false"/>
      <species id="Lysophospholipids" name="Lysophospholipids" compartment="DefaultCompartment" initialConcentration="1e-07" hasOnlySubstanceUnits="false" boundaryCondition="false" constant="false"/>
      <species id="MAL" name="MAL" compartment="DefaultCompartment" initialConcentration="1e-07" hasOnlySubstanceUnits="false" boundaryCondition="false" constant="false"/>
      <species id="met_877" name="MALONATE-S-ALD" compartment="DefaultCompartment" initialConcentration="1e-07" hasOnlySubstanceUnits="false" boundaryCondition="false" constant="false"/>
      <species id="met_878" name="MALONYL-ACP" compartment="DefaultCompartment" initialConcentration="1e-07" hasOnlySubstanceUnits="false" boundaryCondition="false" constant="false"/>
      <species id="met_879" name="MALONYL-COA" compartment="DefaultCompartment" initialConcentration="1e-07" hasOnlySubstanceUnits="false" boundaryCondition="false" constant="false"/>
      <species id="MALTOHEXAOSE" name="MALTOHEXAOSE" compartment="DefaultCompartment" initialConcentration="1e-07" hasOnlySubstanceUnits="false" boundaryCondition="false" constant="false"/>
      <species id="MALTOPENTAOSE" name="MALTOPENTAOSE" compartment="DefaultCompartment" initialConcentration="1e-07" hasOnlySubstanceUnits="false" boundaryCondition="false" constant="false"/>
      <species id="MALTOSE" name="MALTOSE" compartment="DefaultCompartment" initialConcentration="1e-07" hasOnlySubstanceUnits="false" boundaryCondition="false" constant="false"/>
      <species id="MALTOTETRAOSE" name="MALTOTETRAOSE" compartment="DefaultCompartment" initialConcentration="1e-07" hasOnlySubstanceUnits="false" boundaryCondition="false" constant="false"/>
      <species id="MALTOTRIOSE" name="MALTOTRIOSE" compartment="DefaultCompartment" initialConcentration="1e-07" hasOnlySubstanceUnits="false" boundaryCondition="false" constant="false"/>
      <species id="MAL_str" name="MAL_str" compartment="DefaultCompartment" initialConcentration="1e-07" hasOnlySubstanceUnits="false" boundaryCondition="false" constant="false"/>
      <species id="met_886" name="MANNOSE-1P" compartment="DefaultCompartment" initialConcentration="1e-07" hasOnlySubstanceUnits="false" boundaryCondition="false" constant="false"/>
      <species id="met_887" name="MANNOSE-6P" compartment="DefaultCompartment" initialConcentration="1e-07" hasOnlySubstanceUnits="false" boundaryCondition="false" constant="false"/>
      <species id="MELIBIOSE" name="MELIBIOSE" compartment="DefaultCompartment" initialConcentration="1e-07" hasOnlySubstanceUnits="false" boundaryCondition="false" constant="false"/>
      <species id="MENADIOL" name="MENADIOL" compartment="DefaultCompartment" initialConcentration="1e-07" hasOnlySubstanceUnits="false" boundaryCondition="false" constant="false"/>
      <species id="met_890" name="MESO-DIAMINOPIMELATE" compartment="DefaultCompartment" initialConcentration="1e-07" hasOnlySubstanceUnits="false" boundaryCondition="false" constant="false"/>
      <species id="MET" name="MET" compartment="DefaultCompartment" initialConcentration="1e-07" hasOnlySubstanceUnits="false" boundaryCondition="false" constant="false"/>
      <species id="met_892" name="METHACRYLYL-COA" compartment="DefaultCompartment" initialConcentration="1e-07" hasOnlySubstanceUnits="false" boundaryCondition="false" constant="false"/>
      <species id="met_893" name="METHIONYL-PEPTIDE" compartment="DefaultCompartment" initialConcentration="1e-07" hasOnlySubstanceUnits="false" boundaryCondition="false" constant="false"/>
      <species id="met_894" name="METHYL-GLYOXAL" compartment="DefaultCompartment" initialConcentration="1e-07" hasOnlySubstanceUnits="false" boundaryCondition="false" constant="false"/>
      <species id="met_895" name="METHYLBUT-CPD" compartment="DefaultCompartment" initialConcentration="1e-07" hasOnlySubstanceUnits="false" boundaryCondition="false" constant="false"/>
      <species id="met_896" name="METHYLENE-THF" compartment="DefaultCompartment" initialConcentration="1e-07" hasOnlySubstanceUnits="false" boundaryCondition="false" constant="false"/>
      <species id="METOH" name="METOH" compartment="DefaultCompartment" initialConcentration="1e-07" hasOnlySubstanceUnits="false" boundaryCondition="false" constant="false"/>
      <species id="MEVALONATE" name="MEVALONATE" compartment="DefaultCompartment" initialConcentration="1e-07" hasOnlySubstanceUnits="false" boundaryCondition="false" constant="false"/>
      <species id="met_899" name="MG+2" compartment="DefaultCompartment" initialConcentration="1e-07" hasOnlySubstanceUnits="false" boundaryCondition="true" constant="true"/>
      <species id="met_900" name="MG-PROTOPORPHYRIN-MONOMETHYL-ESTER_str" compartment="DefaultCompartment" initialConcentration="1e-07" hasOnlySubstanceUnits="false" boundaryCondition="false" constant="false"/>
      <species id="met_901" name="MG-PROTOPORPHYRIN_str" compartment="DefaultCompartment" initialConcentration="1e-07" hasOnlySubstanceUnits="false" boundaryCondition="false" constant="false"/>
      <species id="met_902" name="MONO-VINYL-PROTOCHLOROPHYLLIDE-A" compartment="DefaultCompartment" initialConcentration="1e-07" hasOnlySubstanceUnits="false" boundaryCondition="false" constant="false"/>
      <species id="met_903" name="MONO-VINYL-PROTOCHLOROPHYLLIDE-A_str" compartment="DefaultCompartment" initialConcentration="1e-07" hasOnlySubstanceUnits="false" boundaryCondition="false" constant="false"/>
      <species id="met_904" name="MYO-INOSITOL" compartment="DefaultCompartment" initialConcentration="1e-07" hasOnlySubstanceUnits="false" boundaryCondition="false" constant="false"/>
      <species id="MYRICETIN" name="MYRICETIN" compartment="DefaultCompartment" initialConcentration="1e-07" hasOnlySubstanceUnits="false" boundaryCondition="false" constant="false"/>
      <species id="Mal" name="Mal" compartment="DefaultCompartment" initialConcentration="1e-07" hasOnlySubstanceUnits="false" boundaryCondition="false" constant="false"/>
      <species id="Menaquinols" name="Menaquinols" compartment="DefaultCompartment" initialConcentration="1e-07" hasOnlySubstanceUnits="false" boundaryCondition="false" constant="false"/>
      <species id="Menaquinones" name="Menaquinones" compartment="DefaultCompartment" initialConcentration="1e-07" hasOnlySubstanceUnits="false" boundaryCondition="false" constant="false"/>
      <species id="met_909" name="Methyl-Jasmonates" compartment="DefaultCompartment" initialConcentration="1e-07" hasOnlySubstanceUnits="false" boundaryCondition="false" constant="false"/>
      <species id="met_910" name="Methylesterified-homogalacturonan" compartment="DefaultCompartment" initialConcentration="1e-07" hasOnlySubstanceUnits="false" boundaryCondition="false" constant="false"/>
      <species id="met_911" name="Myo-inositol-monophosphates" compartment="DefaultCompartment" initialConcentration="1e-07" hasOnlySubstanceUnits="false" boundaryCondition="false" constant="false"/>
      <species id="met_912" name="Myristoyl-ACPs" compartment="DefaultCompartment" initialConcentration="1e-07" hasOnlySubstanceUnits="false" boundaryCondition="false" constant="false"/>
      <species id="met_913" name="N-4-GUANIDINOBUTYL-4-HYDROXYCINNAMAMID" compartment="DefaultCompartment" initialConcentration="1e-07" hasOnlySubstanceUnits="false" boundaryCondition="false" constant="false"/>
      <species id="met_914" name="N-5-PHOSPHORIBOSYL-ANTHRANILATE" compartment="DefaultCompartment" initialConcentration="1e-07" hasOnlySubstanceUnits="false" boundaryCondition="false" constant="false"/>
      <species id="met_915" name="N-ACETYL-D-GALACTOSALAMINYL-R" compartment="DefaultCompartment" initialConcentration="1e-07" hasOnlySubstanceUnits="false" boundaryCondition="false" constant="false"/>
      <species id="met_916" name="N-ACETYL-D-GLUCOSAMINE" compartment="DefaultCompartment" initialConcentration="1e-07" hasOnlySubstanceUnits="false" boundaryCondition="false" constant="false"/>
      <species id="met_917" name="N-ACETYL-D-GLUCOSAMINE-1-P" compartment="DefaultCompartment" initialConcentration="1e-07" hasOnlySubstanceUnits="false" boundaryCondition="false" constant="false"/>
      <species id="met_918" name="N-ACETYL-D-GLUCOSAMINE-6-P" compartment="DefaultCompartment" initialConcentration="1e-07" hasOnlySubstanceUnits="false" boundaryCondition="false" constant="false"/>
      <species id="met_919" name="N-ACETYL-GLUTAMYL-P" compartment="DefaultCompartment" initialConcentration="1e-07" hasOnlySubstanceUnits="false" boundaryCondition="false" constant="false"/>
      <species id="met_920" name="N-ALPHA-ACETYLORNITHINE" compartment="DefaultCompartment" initialConcentration="1e-07" hasOnlySubstanceUnits="false" boundaryCondition="false" constant="false"/>
      <species id="met_921" name="N-Acetyl-D-Hexosaminides" compartment="DefaultCompartment" initialConcentration="1e-07" hasOnlySubstanceUnits="false" boundaryCondition="false" constant="false"/>
      <species id="met_922" name="N-CARBAMOYLGLYCINE" compartment="DefaultCompartment" initialConcentration="1e-07" hasOnlySubstanceUnits="false" boundaryCondition="false" constant="false"/>
      <species id="met_923" name="N-SUCCINYL-2-AMINO-6-KETOPIMELATE" compartment="DefaultCompartment" initialConcentration="1e-07" hasOnlySubstanceUnits="false" boundaryCondition="false" constant="false"/>
      <species id="met_924" name="N-acetyl-D-hexosamines" compartment="DefaultCompartment" initialConcentration="1e-07" hasOnlySubstanceUnits="false" boundaryCondition="false" constant="false"/>
      <species id="met_925" name="N-formyl-L-methionyl-tRNAfmet" compartment="DefaultCompartment" initialConcentration="1e-07" hasOnlySubstanceUnits="false" boundaryCondition="false" constant="false"/>
      <species id="met_926" name="N1-ACETYLSPERMINE" compartment="DefaultCompartment" initialConcentration="1e-07" hasOnlySubstanceUnits="false" boundaryCondition="false" constant="false"/>
      <species id="NAD" name="NAD" compartment="DefaultCompartment" initialConcentration="1e-07" hasOnlySubstanceUnits="false" boundaryCondition="false" constant="false"/>
      <species id="NADH" name="NADH" compartment="DefaultCompartment" initialConcentration="1e-07" hasOnlySubstanceUnits="false" boundaryCondition="false" constant="false"/>
      <species id="NADP" name="NADP" compartment="DefaultCompartment" initialConcentration="1e-07" hasOnlySubstanceUnits="false" boundaryCondition="false" constant="false"/>
      <species id="NADPH" name="NADPH" compartment="DefaultCompartment" initialConcentration="1e-07" hasOnlySubstanceUnits="false" boundaryCondition="false" constant="false"/>
      <species id="NADPH_str" name="NADPH_str" compartment="DefaultCompartment" initialConcentration="1e-07" hasOnlySubstanceUnits="false" boundaryCondition="false" constant="false"/>
      <species id="NADP_str" name="NADP_str" compartment="DefaultCompartment" initialConcentration="1e-07" hasOnlySubstanceUnits="false" boundaryCondition="false" constant="false"/>
      <species id="NAD_mit" name="NAD_mit" compartment="DefaultCompartment" initialConcentration="1e-07" hasOnlySubstanceUnits="false" boundaryCondition="false" constant="false"/>
      <species id="NAD_mitH" name="NAD_mitH" compartment="DefaultCompartment" initialConcentration="1e-07" hasOnlySubstanceUnits="false" boundaryCondition="false" constant="false"/>
      <species id="met_935" name="NARINGENIN-CMPD" compartment="DefaultCompartment" initialConcentration="1e-07" hasOnlySubstanceUnits="false" boundaryCondition="false" constant="false"/>
      <species id="met_936" name="NDP-glucoses" compartment="DefaultCompartment" initialConcentration="1e-07" hasOnlySubstanceUnits="false" boundaryCondition="false" constant="false"/>
      <species id="NIACINE" name="NIACINE" compartment="DefaultCompartment" initialConcentration="1e-07" hasOnlySubstanceUnits="false" boundaryCondition="false" constant="false"/>
      <species id="NICOTINAMIDE_NUCLEOTIDE" name="NICOTINAMIDE_NUCLEOTIDE" compartment="DefaultCompartment" initialConcentration="1e-07" hasOnlySubstanceUnits="false" boundaryCondition="false" constant="false"/>
      <species id="NICOTINAMIDE_RIBOSE" name="NICOTINAMIDE_RIBOSE" compartment="DefaultCompartment" initialConcentration="1e-07" hasOnlySubstanceUnits="false" boundaryCondition="false" constant="false"/>
      <species id="NICOTINATE_NUCLEOTIDE" name="NICOTINATE_NUCLEOTIDE" compartment="DefaultCompartment" initialConcentration="1e-07" hasOnlySubstanceUnits="false" boundaryCondition="false" constant="false"/>
      <species id="NICOTINE" name="NICOTINE" compartment="DefaultCompartment" initialConcentration="1e-07" hasOnlySubstanceUnits="false" boundaryCondition="false" constant="false"/>
      <species id="NITRATE" name="NITRATE" compartment="DefaultCompartment" initialConcentration="1e-07" hasOnlySubstanceUnits="false" boundaryCondition="false" constant="false"/>
      <species id="NITRATE_str" name="NITRATE_str" compartment="DefaultCompartment" initialConcentration="1e-07" hasOnlySubstanceUnits="false" boundaryCondition="false" constant="false"/>
      <species id="met_944" name="NITRIC-OXIDE" compartment="DefaultCompartment" initialConcentration="1e-07" hasOnlySubstanceUnits="false" boundaryCondition="false" constant="false"/>
      <species id="NITRITE_str" name="NITRITE_str" compartment="DefaultCompartment" initialConcentration="1e-07" hasOnlySubstanceUnits="false" boundaryCondition="false" constant="false"/>
      <species id="met_946" name="NONAPRENYL-4-HYDROXYBENZOATE" compartment="DefaultCompartment" initialConcentration="1e-07" hasOnlySubstanceUnits="false" boundaryCondition="false" constant="false"/>
      <species id="Nitriles" name="Nitriles" compartment="DefaultCompartment" initialConcentration="1e-07" hasOnlySubstanceUnits="false" boundaryCondition="false" constant="false"/>
      <species id="met_948" name="Non-lipoylated-domains" compartment="DefaultCompartment" initialConcentration="1e-07" hasOnlySubstanceUnits="false" boundaryCondition="false" constant="false"/>
      <species id="met_949" name="Nucleoside-Diphosphates" compartment="DefaultCompartment" initialConcentration="1e-07" hasOnlySubstanceUnits="false" boundaryCondition="false" constant="false"/>
      <species id="met_950" name="Nucleoside-Triphosphates" compartment="DefaultCompartment" initialConcentration="1e-07" hasOnlySubstanceUnits="false" boundaryCondition="false" constant="false"/>
      <species id="met_951" name="O-PHOSPHO-L-HOMOSERINE" compartment="DefaultCompartment" initialConcentration="1e-07" hasOnlySubstanceUnits="false" boundaryCondition="false" constant="false"/>
      <species id="met_952" name="O-SUCCINYL-L-HOMOSERINE" compartment="DefaultCompartment" initialConcentration="1e-07" hasOnlySubstanceUnits="false" boundaryCondition="false" constant="false"/>
      <species id="met_953" name="O-UREIDOHOMOSERINE" compartment="DefaultCompartment" initialConcentration="1e-07" hasOnlySubstanceUnits="false" boundaryCondition="false" constant="false"/>
      <species id="met_954" name="O-phospho-phospho-alpha-glucans" compartment="DefaultCompartment" initialConcentration="1e-07" hasOnlySubstanceUnits="false" boundaryCondition="false" constant="false"/>
      <species id="O2_str" name="O2_str" compartment="DefaultCompartment" initialConcentration="1e-07" hasOnlySubstanceUnits="false" boundaryCondition="false" constant="false"/>
      <species id="OAA_str" name="OAA_str" compartment="DefaultCompartment" initialConcentration="1e-07" hasOnlySubstanceUnits="false" boundaryCondition="false" constant="false"/>
      <species id="OBTUSIFOLIOL" name="OBTUSIFOLIOL" compartment="DefaultCompartment" initialConcentration="1e-07" hasOnlySubstanceUnits="false" boundaryCondition="false" constant="false"/>
      <species id="met_958" name="OCTAPRENYL-DIPHOSPHATE" compartment="DefaultCompartment" initialConcentration="1e-07" hasOnlySubstanceUnits="false" boundaryCondition="false" constant="false"/>
      <species id="met_959" name="OCTAPRENYL-METHYL-OH-METHOXY-BENZQ" compartment="DefaultCompartment" initialConcentration="1e-07" hasOnlySubstanceUnits="false" boundaryCondition="false" constant="false"/>
      <species id="met_960" name="OH-ACYL-ACP" compartment="DefaultCompartment" initialConcentration="1e-07" hasOnlySubstanceUnits="false" boundaryCondition="false" constant="false"/>
      <species id="met_961" name="OH-MYRISTOYL" compartment="DefaultCompartment" initialConcentration="1e-07" hasOnlySubstanceUnits="false" boundaryCondition="false" constant="false"/>
      <species id="met_962" name="OH-PYR" compartment="DefaultCompartment" initialConcentration="1e-07" hasOnlySubstanceUnits="false" boundaryCondition="false" constant="false"/>
      <species id="met_963" name="OLEATE-CPD" compartment="DefaultCompartment" initialConcentration="1e-07" hasOnlySubstanceUnits="false" boundaryCondition="false" constant="false"/>
      <species id="met_964" name="OLEOYL-COA" compartment="DefaultCompartment" initialConcentration="1e-07" hasOnlySubstanceUnits="false" boundaryCondition="false" constant="false"/>
      <species id="met_965" name="OLIGOSACCHARIDE-DIPHOSPHODOLICHOL" compartment="DefaultCompartment" initialConcentration="1e-07" hasOnlySubstanceUnits="false" boundaryCondition="false" constant="false"/>
      <species id="OROTATE" name="OROTATE" compartment="DefaultCompartment" initialConcentration="1e-07" hasOnlySubstanceUnits="false" boundaryCondition="false" constant="false"/>
      <species id="met_967" name="OROTIDINE-5-PHOSPHATE" compartment="DefaultCompartment" initialConcentration="1e-07" hasOnlySubstanceUnits="false" boundaryCondition="false" constant="false"/>
      <species id="OXALACETIC_ACID" name="OXALACETIC_ACID" compartment="DefaultCompartment" initialConcentration="1e-07" hasOnlySubstanceUnits="false" boundaryCondition="false" constant="false"/>
      <species id="met_969" name="OXIDIZED-GLUTATHIONE" compartment="DefaultCompartment" initialConcentration="1e-07" hasOnlySubstanceUnits="false" boundaryCondition="false" constant="false"/>
      <species id="met_970" name="OXYGEN-MOLECULE" compartment="DefaultCompartment" initialConcentration="1e-07" hasOnlySubstanceUnits="false" boundaryCondition="false" constant="false"/>
      <species id="met_971" name="Octanoyl-ACPs" compartment="DefaultCompartment" initialConcentration="1e-07" hasOnlySubstanceUnits="false" boundaryCondition="false" constant="false"/>
      <species id="met_972" name="Octanoylated-domains" compartment="DefaultCompartment" initialConcentration="1e-07" hasOnlySubstanceUnits="false" boundaryCondition="false" constant="false"/>
      <species id="met_973" name="Oleoyl-ACPs" compartment="DefaultCompartment" initialConcentration="1e-07" hasOnlySubstanceUnits="false" boundaryCondition="false" constant="false"/>
      <species id="met_974" name="Orthophosphoric-Monoesters" compartment="DefaultCompartment" initialConcentration="1e-07" hasOnlySubstanceUnits="false" boundaryCondition="false" constant="false"/>
      <species id="met_975" name="Ox-Thioredoxin" compartment="DefaultCompartment" initialConcentration="1e-07" hasOnlySubstanceUnits="false" boundaryCondition="false" constant="false"/>
      <species id="OxalAc" name="OxalAc" compartment="DefaultCompartment" initialConcentration="1e-07" hasOnlySubstanceUnits="false" boundaryCondition="false" constant="false"/>
      <species id="met_977" name="Oxidized-Plastocyanins" compartment="DefaultCompartment" initialConcentration="1e-07" hasOnlySubstanceUnits="false" boundaryCondition="false" constant="false"/>
      <species id="met_978" name="Oxidized-ferredoxins" compartment="DefaultCompartment" initialConcentration="1e-07" hasOnlySubstanceUnits="false" boundaryCondition="false" constant="false"/>
      <species id="met_979" name="Oxidized-ferredoxins_str" compartment="DefaultCompartment" initialConcentration="1e-07" hasOnlySubstanceUnits="false" boundaryCondition="false" constant="false"/>
      <species id="met_980" name="Oxidized-hemoproteins" compartment="DefaultCompartment" initialConcentration="1e-07" hasOnlySubstanceUnits="false" boundaryCondition="false" constant="false"/>
      <species id="met_981" name="Oxo-glutarate-dehydro-suc-DH-lipoyl" compartment="DefaultCompartment" initialConcentration="1e-07" hasOnlySubstanceUnits="false" boundaryCondition="false" constant="false"/>
      <species id="met_982" name="Oxo-glutarate-dehydrogenase-DH-lipoyl" compartment="DefaultCompartment" initialConcentration="1e-07" hasOnlySubstanceUnits="false" boundaryCondition="false" constant="false"/>
      <species id="met_983" name="Oxo-glutarate-dehydrogenase-lipoyl" compartment="DefaultCompartment" initialConcentration="1e-07" hasOnlySubstanceUnits="false" boundaryCondition="false" constant="false"/>
      <species id="met_984" name="P-AMINO-BENZOATE" compartment="DefaultCompartment" initialConcentration="1e-07" hasOnlySubstanceUnits="false" boundaryCondition="false" constant="false"/>
      <species id="met_985" name="P-HYDROXY-PHENYLPYRUVATE" compartment="DefaultCompartment" initialConcentration="1e-07" hasOnlySubstanceUnits="false" boundaryCondition="false" constant="false"/>
      <species id="met_986" name="P-RIBOSYL-4-SUCCCARB-AMINOIMIDAZOLE" compartment="DefaultCompartment" initialConcentration="1e-07" hasOnlySubstanceUnits="false" boundaryCondition="false" constant="false"/>
      <species id="PALMITALDEHYDE" name="PALMITALDEHYDE" compartment="DefaultCompartment" initialConcentration="1e-07" hasOnlySubstanceUnits="false" boundaryCondition="false" constant="false"/>
      <species id="PALMITATE" name="PALMITATE" compartment="DefaultCompartment" initialConcentration="1e-07" hasOnlySubstanceUnits="false" boundaryCondition="false" constant="false"/>
      <species id="met_989" name="PALMITYL-COA" compartment="DefaultCompartment" initialConcentration="1e-07" hasOnlySubstanceUnits="false" boundaryCondition="false" constant="false"/>
      <species id="met_990" name="PANTETHEINE-P" compartment="DefaultCompartment" initialConcentration="1e-07" hasOnlySubstanceUnits="false" boundaryCondition="false" constant="false"/>
      <species id="PANTOTHENATE" name="PANTOTHENATE" compartment="DefaultCompartment" initialConcentration="1e-07" hasOnlySubstanceUnits="false" boundaryCondition="false" constant="false"/>
      <species id="PAPS" name="PAPS" compartment="DefaultCompartment" initialConcentration="1e-07" hasOnlySubstanceUnits="false" boundaryCondition="false" constant="false"/>
      <species id="PECTATE" name="PECTATE" compartment="DefaultCompartment" initialConcentration="1e-07" hasOnlySubstanceUnits="false" boundaryCondition="false" constant="false"/>
      <species id="PEP_str" name="PEP_str" compartment="DefaultCompartment" initialConcentration="1e-07" hasOnlySubstanceUnits="false" boundaryCondition="false" constant="false"/>
      <species id="PGA2_str" name="PGA2_str" compartment="DefaultCompartment" initialConcentration="1e-07" hasOnlySubstanceUnits="false" boundaryCondition="false" constant="false"/>
      <species id="PGA_str" name="PGA_str" compartment="DefaultCompartment" initialConcentration="1e-07" hasOnlySubstanceUnits="false" boundaryCondition="false" constant="false"/>
      <species id="PGly_str" name="PGly_str" compartment="DefaultCompartment" initialConcentration="1e-07" hasOnlySubstanceUnits="false" boundaryCondition="false" constant="false"/>
      <species id="PHE" name="PHE" compartment="DefaultCompartment" initialConcentration="1e-07" hasOnlySubstanceUnits="false" boundaryCondition="false" constant="false"/>
      <species id="met_999" name="PHENYL-PYRUVATE" compartment="DefaultCompartment" initialConcentration="1e-07" hasOnlySubstanceUnits="false" boundaryCondition="false" constant="false"/>
      <species id="PHENYLACETALDEHYDE" name="PHENYLACETALDEHYDE" compartment="DefaultCompartment" initialConcentration="1e-07" hasOnlySubstanceUnits="false" boundaryCondition="false" constant="false"/>
      <species id="PHENYLETHYLAMINE" name="PHENYLETHYLAMINE" compartment="DefaultCompartment" initialConcentration="1e-07" hasOnlySubstanceUnits="false" boundaryCondition="false" constant="false"/>
      <species id="met_1002" name="PHOSPHATIDYL-MYO-INOSITOL-45-BISPHOSPHA" compartment="DefaultCompartment" initialConcentration="1e-07" hasOnlySubstanceUnits="false" boundaryCondition="false" constant="false"/>
      <species id="PHOSPHATIDYLCHOLINE" name="PHOSPHATIDYLCHOLINE" compartment="DefaultCompartment" initialConcentration="1e-07" hasOnlySubstanceUnits="false" boundaryCondition="false" constant="false"/>
      <species id="met_1004" name="PHOSPHO-ENOL-PYRUVATE" compartment="DefaultCompartment" initialConcentration="1e-07" hasOnlySubstanceUnits="false" boundaryCondition="false" constant="false"/>
      <species id="met_1005" name="PHOSPHORIBOSYL-AMP" compartment="DefaultCompartment" initialConcentration="1e-07" hasOnlySubstanceUnits="false" boundaryCondition="false" constant="false"/>
      <species id="met_1006" name="PHOSPHORIBOSYL-ATP" compartment="DefaultCompartment" initialConcentration="1e-07" hasOnlySubstanceUnits="false" boundaryCondition="false" constant="false"/>
      <species id="met_1007" name="PHOSPHORIBOSYL-CARBOXY-AMINOIMIDAZOLE" compartment="DefaultCompartment" initialConcentration="1e-07" hasOnlySubstanceUnits="false" boundaryCondition="false" constant="false"/>
      <species id="met_1008" name="PHOSPHORIBOSYL-FORMAMIDO-CARBOXAMIDE" compartment="DefaultCompartment" initialConcentration="1e-07" hasOnlySubstanceUnits="false" boundaryCondition="false" constant="false"/>
      <species id="met_1009" name="PHOSPHORIBOSYL-FORMIMINO-AICAR-P" compartment="DefaultCompartment" initialConcentration="1e-07" hasOnlySubstanceUnits="false" boundaryCondition="false" constant="false"/>
      <species id="met_1010" name="PHOSPHORIBULOSYL-FORMIMINO-AICAR-P" compartment="DefaultCompartment" initialConcentration="1e-07" hasOnlySubstanceUnits="false" boundaryCondition="false" constant="false"/>
      <species id="met_1011" name="PHOSPHORYL-CHOLINE" compartment="DefaultCompartment" initialConcentration="1e-07" hasOnlySubstanceUnits="false" boundaryCondition="false" constant="false"/>
      <species id="met_1012" name="PHOSPHORYL-ETHANOLAMINE" compartment="DefaultCompartment" initialConcentration="1e-07" hasOnlySubstanceUnits="false" boundaryCondition="false" constant="false"/>
      <species id="PHYTOENE" name="PHYTOENE" compartment="DefaultCompartment" initialConcentration="1e-07" hasOnlySubstanceUnits="false" boundaryCondition="false" constant="false"/>
      <species id="PHYTOSPINGOSINE" name="PHYTOSPINGOSINE" compartment="DefaultCompartment" initialConcentration="1e-07" hasOnlySubstanceUnits="false" boundaryCondition="false" constant="false"/>
      <species id="met_1015" name="PHYTYL-PYROPHOSPHATE" compartment="DefaultCompartment" initialConcentration="1e-07" hasOnlySubstanceUnits="false" boundaryCondition="false" constant="false"/>
      <species id="met_1016" name="PHYTYL-PYROPHOSPHATE_str" compartment="DefaultCompartment" initialConcentration="1e-07" hasOnlySubstanceUnits="false" boundaryCondition="false" constant="false"/>
      <species id="met_1017" name="PLASTOQUINOL-1" compartment="DefaultCompartment" initialConcentration="1e-07" hasOnlySubstanceUnits="false" boundaryCondition="false" constant="false"/>
      <species id="PLASTOQUINONE" name="PLASTOQUINONE" compartment="DefaultCompartment" initialConcentration="1e-07" hasOnlySubstanceUnits="false" boundaryCondition="false" constant="false"/>
      <species id="met_1019" name="POLY-GLUCOSYLATED-GLYCOGENINS" compartment="DefaultCompartment" initialConcentration="1e-07" hasOnlySubstanceUnits="false" boundaryCondition="false" constant="false"/>
      <species id="PORPHOBILINOGEN_str" name="PORPHOBILINOGEN_str" compartment="DefaultCompartment" initialConcentration="1e-07" hasOnlySubstanceUnits="false" boundaryCondition="false" constant="false"/>
      <species id="PPI" name="PPI" compartment="DefaultCompartment" initialConcentration="1e-07" hasOnlySubstanceUnits="false" boundaryCondition="false" constant="false"/>
      <species id="PPI_str" name="PPI_str" compartment="DefaultCompartment" initialConcentration="1e-07" hasOnlySubstanceUnits="false" boundaryCondition="false" constant="false"/>
      <species id="PRENAL" name="PRENAL" compartment="DefaultCompartment" initialConcentration="1e-07" hasOnlySubstanceUnits="false" boundaryCondition="false" constant="false"/>
      <species id="PREPHENATE" name="PREPHENATE" compartment="DefaultCompartment" initialConcentration="1e-07" hasOnlySubstanceUnits="false" boundaryCondition="false" constant="false"/>
      <species id="PRO" name="PRO" compartment="DefaultCompartment" initialConcentration="1e-07" hasOnlySubstanceUnits="false" boundaryCondition="false" constant="false"/>
      <species id="PROPIONATE" name="PROPIONATE" compartment="DefaultCompartment" initialConcentration="1e-07" hasOnlySubstanceUnits="false" boundaryCondition="false" constant="false"/>
      <species id="met_1027" name="PROPIONYL-COA" compartment="DefaultCompartment" initialConcentration="1e-07" hasOnlySubstanceUnits="false" boundaryCondition="false" constant="false"/>
      <species id="met_1028" name="PROT-CYS" compartment="DefaultCompartment" initialConcentration="1e-07" hasOnlySubstanceUnits="false" boundaryCondition="false" constant="false"/>
      <species id="met_1029" name="PROTEIN-C-TERMINAL-S-ETC-CYSTEINE" compartment="DefaultCompartment" initialConcentration="1e-07" hasOnlySubstanceUnits="false" boundaryCondition="false" constant="false"/>
      <species id="met_1030" name="PROTEIN-C-TERMINAL-S-FARNESYL-L-CYSTEINE" compartment="DefaultCompartment" initialConcentration="1e-07" hasOnlySubstanceUnits="false" boundaryCondition="false" constant="false"/>
      <species id="met_1031" name="PROTEIN-L-BETA-ISOASPARTATES" compartment="DefaultCompartment" initialConcentration="1e-07" hasOnlySubstanceUnits="false" boundaryCondition="false" constant="false"/>
      <species id="met_1032" name="PROTEIN-L-BETA-ISOSPARTATE-METHYL-ESTERS" compartment="DefaultCompartment" initialConcentration="1e-07" hasOnlySubstanceUnits="false" boundaryCondition="false" constant="false"/>
      <species id="met_1033" name="PROTEIN-LIPOYLLYSINE" compartment="DefaultCompartment" initialConcentration="1e-07" hasOnlySubstanceUnits="false" boundaryCondition="false" constant="false"/>
      <species id="met_1034" name="PROTEIN-N-UBIQUITYL-LYSINE" compartment="DefaultCompartment" initialConcentration="1e-07" hasOnlySubstanceUnits="false" boundaryCondition="false" constant="false"/>
      <species id="PROTOHEME" name="PROTOHEME" compartment="DefaultCompartment" initialConcentration="1e-07" hasOnlySubstanceUnits="false" boundaryCondition="false" constant="false"/>
      <species id="PROTOHEME_in" name="PROTOHEME_in" compartment="DefaultCompartment" initialConcentration="1e-07" hasOnlySubstanceUnits="false" boundaryCondition="false" constant="false"/>
      <species id="PROTOHEME_out" name="PROTOHEME_out" compartment="DefaultCompartment" initialConcentration="1e-07" hasOnlySubstanceUnits="false" boundaryCondition="false" constant="false"/>
      <species id="PROTON" name="PROTON" compartment="DefaultCompartment" initialConcentration="1e-07" hasOnlySubstanceUnits="false" boundaryCondition="true" constant="true"/>
      <species id="PROTOPORPHYRINOGEN_str" name="PROTOPORPHYRINOGEN_str" compartment="DefaultCompartment" initialConcentration="1e-07" hasOnlySubstanceUnits="false" boundaryCondition="false" constant="false"/>
      <species id="PROTOPORPHYRIN_IX" name="PROTOPORPHYRIN_IX" compartment="DefaultCompartment" initialConcentration="1e-07" hasOnlySubstanceUnits="false" boundaryCondition="false" constant="false"/>
      <species id="PROTOPORPHYRIN_IX_str" name="PROTOPORPHYRIN_IX_str" compartment="DefaultCompartment" initialConcentration="1e-07" hasOnlySubstanceUnits="false" boundaryCondition="false" constant="false"/>
      <species id="PRPP" name="PRPP" compartment="DefaultCompartment" initialConcentration="1e-07" hasOnlySubstanceUnits="false" boundaryCondition="false" constant="false"/>
      <species id="PUTRESCINE" name="PUTRESCINE" compartment="DefaultCompartment" initialConcentration="1e-07" hasOnlySubstanceUnits="false" boundaryCondition="false" constant="false"/>
      <species id="PYRIDOXAL" name="PYRIDOXAL" compartment="DefaultCompartment" initialConcentration="1e-07" hasOnlySubstanceUnits="false" boundaryCondition="false" constant="false"/>
      <species id="PYRIDOXAL_PHOSPHATE" name="PYRIDOXAL_PHOSPHATE" compartment="DefaultCompartment" initialConcentration="1e-07" hasOnlySubstanceUnits="false" boundaryCondition="false" constant="false"/>
      <species id="PYRIDOXAMINE" name="PYRIDOXAMINE" compartment="DefaultCompartment" initialConcentration="1e-07" hasOnlySubstanceUnits="false" boundaryCondition="false" constant="false"/>
      <species id="met_1047" name="PYRIDOXAMINE-5P" compartment="DefaultCompartment" initialConcentration="1e-07" hasOnlySubstanceUnits="false" boundaryCondition="false" constant="false"/>
      <species id="met_1048" name="PYRIDOXINE-5P" compartment="DefaultCompartment" initialConcentration="1e-07" hasOnlySubstanceUnits="false" boundaryCondition="false" constant="false"/>
      <species id="PYRUVATE" name="PYRUVATE" compartment="DefaultCompartment" initialConcentration="1e-07" hasOnlySubstanceUnits="false" boundaryCondition="false" constant="false"/>
      <species id="PYR_str" name="PYR_str" compartment="DefaultCompartment" initialConcentration="1e-07" hasOnlySubstanceUnits="false" boundaryCondition="false" constant="false"/>
      <species id="met_1051" name="Palmitoyl-ACPs" compartment="DefaultCompartment" initialConcentration="1e-07" hasOnlySubstanceUnits="false" boundaryCondition="false" constant="false"/>
      <species id="Pectin" name="Pectin" compartment="DefaultCompartment" initialConcentration="1e-07" hasOnlySubstanceUnits="false" boundaryCondition="false" constant="false"/>
      <species id="met_1053" name="Peptide-Group" compartment="DefaultCompartment" initialConcentration="1e-07" hasOnlySubstanceUnits="false" boundaryCondition="false" constant="false"/>
      <species id="met_1054" name="Phenolic-Donors" compartment="DefaultCompartment" initialConcentration="1e-07" hasOnlySubstanceUnits="false" boundaryCondition="false" constant="false"/>
      <species id="met_1055" name="Phenoxyl-rad-of-phenolic-donors" compartment="DefaultCompartment" initialConcentration="1e-07" hasOnlySubstanceUnits="false" boundaryCondition="false" constant="false"/>
      <species id="met_1056" name="Phospho-alpha-glucans" compartment="DefaultCompartment" initialConcentration="1e-07" hasOnlySubstanceUnits="false" boundaryCondition="false" constant="false"/>
      <species id="Phospholipids" name="Phospholipids" compartment="DefaultCompartment" initialConcentration="1e-07" hasOnlySubstanceUnits="false" boundaryCondition="false" constant="false"/>
      <species id="met_1058" name="Phosphorylated-pyruvate-dehydrogenases" compartment="DefaultCompartment" initialConcentration="1e-07" hasOnlySubstanceUnits="false" boundaryCondition="false" constant="false"/>
      <species id="Photon" name="Photon" compartment="DefaultCompartment" initialConcentration="1e-07" hasOnlySubstanceUnits="false" boundaryCondition="false" constant="false"/>
      <species id="Phytoceramides" name="Phytoceramides" compartment="DefaultCompartment" initialConcentration="1e-07" hasOnlySubstanceUnits="false" boundaryCondition="false" constant="false"/>
      <species id="Pi" name="Pi" compartment="DefaultCompartment" initialConcentration="1e-07" hasOnlySubstanceUnits="false" boundaryCondition="false" constant="false"/>
      <species id="Pi_str" name="Pi_str" compartment="DefaultCompartment" initialConcentration="1e-07" hasOnlySubstanceUnits="false" boundaryCondition="false" constant="false"/>
      <species id="met_1063" name="Pimeloyl-ACPs" compartment="DefaultCompartment" initialConcentration="1e-07" hasOnlySubstanceUnits="false" boundaryCondition="false" constant="false"/>
      <species id="met_1064" name="Plastocyanin-Reduced" compartment="DefaultCompartment" initialConcentration="1e-07" hasOnlySubstanceUnits="false" boundaryCondition="false" constant="false"/>
      <species id="met_1065" name="Poly-Gamma-Glutamylcysteine-Glycines" compartment="DefaultCompartment" initialConcentration="1e-07" hasOnlySubstanceUnits="false" boundaryCondition="false" constant="false"/>
      <species id="met_1066" name="Polyisoprenyl-Diphosphates" compartment="DefaultCompartment" initialConcentration="1e-07" hasOnlySubstanceUnits="false" boundaryCondition="false" constant="false"/>
      <species id="met_1067" name="Protein-Disulfides" compartment="DefaultCompartment" initialConcentration="1e-07" hasOnlySubstanceUnits="false" boundaryCondition="false" constant="false"/>
      <species id="met_1068" name="Protein-Dithiols" compartment="DefaultCompartment" initialConcentration="1e-07" hasOnlySubstanceUnits="false" boundaryCondition="false" constant="false"/>
      <species id="met_1069" name="Protein-Histidines" compartment="DefaultCompartment" initialConcentration="1e-07" hasOnlySubstanceUnits="false" boundaryCondition="false" constant="false"/>
      <species id="met_1070" name="Protein-L-Arginines" compartment="DefaultCompartment" initialConcentration="1e-07" hasOnlySubstanceUnits="false" boundaryCondition="false" constant="false"/>
      <species id="met_1071" name="Protein-L-Asparagine" compartment="DefaultCompartment" initialConcentration="1e-07" hasOnlySubstanceUnits="false" boundaryCondition="false" constant="false"/>
      <species id="met_1072" name="Protein-L-Methionine-S-Oxides" compartment="DefaultCompartment" initialConcentration="1e-07" hasOnlySubstanceUnits="false" boundaryCondition="false" constant="false"/>
      <species id="met_1073" name="Protein-L-lysine" compartment="DefaultCompartment" initialConcentration="1e-07" hasOnlySubstanceUnits="false" boundaryCondition="false" constant="false"/>
      <species id="met_1074" name="Protein-L-methionine" compartment="DefaultCompartment" initialConcentration="1e-07" hasOnlySubstanceUnits="false" boundaryCondition="false" constant="false"/>
      <species id="met_1075" name="Protein-L-methionine-R-S-oxides" compartment="DefaultCompartment" initialConcentration="1e-07" hasOnlySubstanceUnits="false" boundaryCondition="false" constant="false"/>
      <species id="met_1076" name="Protein-S-farnesyl-L-cysteines" compartment="DefaultCompartment" initialConcentration="1e-07" hasOnlySubstanceUnits="false" boundaryCondition="false" constant="false"/>
      <species id="met_1077" name="Protein-phospho-L-histidines" compartment="DefaultCompartment" initialConcentration="1e-07" hasOnlySubstanceUnits="false" boundaryCondition="false" constant="false"/>
      <species id="met_1078" name="Proteins-with-correct-disulfides" compartment="DefaultCompartment" initialConcentration="1e-07" hasOnlySubstanceUnits="false" boundaryCondition="false" constant="false"/>
      <species id="met_1079" name="Proteins-with-incorrect-disulfides" compartment="DefaultCompartment" initialConcentration="1e-07" hasOnlySubstanceUnits="false" boundaryCondition="false" constant="false"/>
      <species id="Proton" name="Proton" compartment="DefaultCompartment" initialConcentration="1e-07" hasOnlySubstanceUnits="false" boundaryCondition="false" constant="false"/>
      <species id="Pyr" name="Pyr" compartment="DefaultCompartment" initialConcentration="1e-07" hasOnlySubstanceUnits="false" boundaryCondition="false" constant="false"/>
      <species id="met_1082" name="Pyruvate-dehydrogenases" compartment="DefaultCompartment" initialConcentration="1e-07" hasOnlySubstanceUnits="false" boundaryCondition="false" constant="false"/>
      <species id="Q" name="Q" compartment="DefaultCompartment" initialConcentration="1e-07" hasOnlySubstanceUnits="false" boundaryCondition="false" constant="false"/>
      <species id="QH2" name="QH2" compartment="DefaultCompartment" initialConcentration="1e-07" hasOnlySubstanceUnits="false" boundaryCondition="false" constant="false"/>
      <species id="QUEUINE" name="QUEUINE" compartment="DefaultCompartment" initialConcentration="1e-07" hasOnlySubstanceUnits="false" boundaryCondition="false" constant="false"/>
      <species id="QUINOLINATE" name="QUINOLINATE" compartment="DefaultCompartment" initialConcentration="1e-07" hasOnlySubstanceUnits="false" boundaryCondition="false" constant="false"/>
      <species id="Quinones" name="Quinones" compartment="DefaultCompartment" initialConcentration="1e-07" hasOnlySubstanceUnits="false" boundaryCondition="false" constant="false"/>
      <species id="met_1088" name="R-3-Hydroxypalmitoyl-ACPs" compartment="DefaultCompartment" initialConcentration="1e-07" hasOnlySubstanceUnits="false" boundaryCondition="false" constant="false"/>
      <species id="met_1089" name="R-3-hydroxy-cis-vaccenoyl-ACPs" compartment="DefaultCompartment" initialConcentration="1e-07" hasOnlySubstanceUnits="false" boundaryCondition="false" constant="false"/>
      <species id="met_1090" name="R-3-hydroxybehenoyl-ACPs" compartment="DefaultCompartment" initialConcentration="1e-07" hasOnlySubstanceUnits="false" boundaryCondition="false" constant="false"/>
      <species id="met_1091" name="R-3-hydroxydodecanoyl-ACPs" compartment="DefaultCompartment" initialConcentration="1e-07" hasOnlySubstanceUnits="false" boundaryCondition="false" constant="false"/>
      <species id="met_1092" name="R-3-hydroxyhexanoyl-ACPs" compartment="DefaultCompartment" initialConcentration="1e-07" hasOnlySubstanceUnits="false" boundaryCondition="false" constant="false"/>
      <species id="met_1093" name="R-3-hydroxymyristoyl-ACPs" compartment="DefaultCompartment" initialConcentration="1e-07" hasOnlySubstanceUnits="false" boundaryCondition="false" constant="false"/>
      <species id="met_1094" name="R-3-hydroxypetroselinoyl-ACPs" compartment="DefaultCompartment" initialConcentration="1e-07" hasOnlySubstanceUnits="false" boundaryCondition="false" constant="false"/>
      <species id="met_1095" name="R-3-hydroxystearoyl-ACPs" compartment="DefaultCompartment" initialConcentration="1e-07" hasOnlySubstanceUnits="false" boundaryCondition="false" constant="false"/>
      <species id="met_1096" name="R-4-PHOSPHOPANTOTHENOYL-L-CYSTEINE" compartment="DefaultCompartment" initialConcentration="1e-07" hasOnlySubstanceUnits="false" boundaryCondition="false" constant="false"/>
      <species id="R5P_str" name="R5P_str" compartment="DefaultCompartment" initialConcentration="1e-07" hasOnlySubstanceUnits="false" boundaryCondition="false" constant="false"/>
      <species id="met_1098" name="REDUCED-MENAQUINONE" compartment="DefaultCompartment" initialConcentration="1e-07" hasOnlySubstanceUnits="false" boundaryCondition="false" constant="false"/>
      <species id="RH" name="RH" compartment="DefaultCompartment" initialConcentration="1e-07" hasOnlySubstanceUnits="false" boundaryCondition="false" constant="false"/>
      <species id="RIBOFLAVIN" name="RIBOFLAVIN" compartment="DefaultCompartment" initialConcentration="1e-07" hasOnlySubstanceUnits="false" boundaryCondition="false" constant="false"/>
      <species id="RIBOSE" name="RIBOSE" compartment="DefaultCompartment" initialConcentration="1e-07" hasOnlySubstanceUnits="false" boundaryCondition="false" constant="false"/>
      <species id="met_1102" name="RIBOSE-5P" compartment="DefaultCompartment" initialConcentration="1e-07" hasOnlySubstanceUnits="false" boundaryCondition="false" constant="false"/>
      <species id="met_1103" name="RIBULOSE-5P" compartment="DefaultCompartment" initialConcentration="1e-07" hasOnlySubstanceUnits="false" boundaryCondition="false" constant="false"/>
      <species id="RX" name="RX" compartment="DefaultCompartment" initialConcentration="1e-07" hasOnlySubstanceUnits="false" boundaryCondition="false" constant="false"/>
      <species id="met_1105" name="Red-Thioredoxin" compartment="DefaultCompartment" initialConcentration="1e-07" hasOnlySubstanceUnits="false" boundaryCondition="false" constant="false"/>
      <species id="met_1106" name="Reduced-Quinones" compartment="DefaultCompartment" initialConcentration="1e-07" hasOnlySubstanceUnits="false" boundaryCondition="false" constant="false"/>
      <species id="met_1107" name="Reduced-ferredoxins" compartment="DefaultCompartment" initialConcentration="1e-07" hasOnlySubstanceUnits="false" boundaryCondition="false" constant="false"/>
      <species id="met_1108" name="Reduced-ferredoxins_str" compartment="DefaultCompartment" initialConcentration="1e-07" hasOnlySubstanceUnits="false" boundaryCondition="false" constant="false"/>
      <species id="met_1109" name="Reduced-hemoproteins" compartment="DefaultCompartment" initialConcentration="1e-07" hasOnlySubstanceUnits="false" boundaryCondition="false" constant="false"/>
      <species id="met_1110" name="Ribonucleoside-Diphosphates" compartment="DefaultCompartment" initialConcentration="1e-07" hasOnlySubstanceUnits="false" boundaryCondition="false" constant="false"/>
      <species id="met_1111" name="Ribonucleoside-Monophosphates" compartment="DefaultCompartment" initialConcentration="1e-07" hasOnlySubstanceUnits="false" boundaryCondition="false" constant="false"/>
      <species id="met_1112" name="Ribonucleoside-Triphosphates" compartment="DefaultCompartment" initialConcentration="1e-07" hasOnlySubstanceUnits="false" boundaryCondition="false" constant="false"/>
      <species id="Ribonucleosides" name="Ribonucleosides" compartment="DefaultCompartment" initialConcentration="1e-07" hasOnlySubstanceUnits="false" boundaryCondition="false" constant="false"/>
      <species id="Ru5P_str" name="Ru5P_str" compartment="DefaultCompartment" initialConcentration="1e-07" hasOnlySubstanceUnits="false" boundaryCondition="false" constant="false"/>
      <species id="RuBP_str" name="RuBP_str" compartment="DefaultCompartment" initialConcentration="1e-07" hasOnlySubstanceUnits="false" boundaryCondition="false" constant="false"/>
      <species id="met_1116" name="RubisCO-N6-methyl-L-lysine" compartment="DefaultCompartment" initialConcentration="1e-07" hasOnlySubstanceUnits="false" boundaryCondition="false" constant="false"/>
      <species id="met_1117" name="RubosCO-lysine" compartment="DefaultCompartment" initialConcentration="1e-07" hasOnlySubstanceUnits="false" boundaryCondition="false" constant="false"/>
      <species id="met_1118" name="S-2-Hydroxyacids1" compartment="DefaultCompartment" initialConcentration="1e-07" hasOnlySubstanceUnits="false" boundaryCondition="false" constant="false"/>
      <species id="met_1119" name="S-24-DINITROPHENYLGLUTATHIONE" compartment="DefaultCompartment" initialConcentration="1e-07" hasOnlySubstanceUnits="false" boundaryCondition="false" constant="false"/>
      <species id="met_1120" name="S-3-HYDROXYBUTANOYL-COA" compartment="DefaultCompartment" initialConcentration="1e-07" hasOnlySubstanceUnits="false" boundaryCondition="false" constant="false"/>
      <species id="met_1121" name="S-ACETYLDIHYDROLIPOAMIDE" compartment="DefaultCompartment" initialConcentration="1e-07" hasOnlySubstanceUnits="false" boundaryCondition="false" constant="false"/>
      <species id="met_1122" name="S-ADENOSYLMETHIONINAMINE" compartment="DefaultCompartment" initialConcentration="1e-07" hasOnlySubstanceUnits="false" boundaryCondition="false" constant="false"/>
      <species id="met_1123" name="S-ADENOSYLMETHIONINE" compartment="DefaultCompartment" initialConcentration="1e-07" hasOnlySubstanceUnits="false" boundaryCondition="false" constant="false"/>
      <species id="met_1124" name="S-ADENOSYLMETHIONINE_str" compartment="DefaultCompartment" initialConcentration="1e-07" hasOnlySubstanceUnits="false" boundaryCondition="false" constant="false"/>
      <species id="met_1125" name="S-FARNESYL-PROTEIN" compartment="DefaultCompartment" initialConcentration="1e-07" hasOnlySubstanceUnits="false" boundaryCondition="false" constant="false"/>
      <species id="met_1126" name="S-GERANYLGERANYL-PROTEIN" compartment="DefaultCompartment" initialConcentration="1e-07" hasOnlySubstanceUnits="false" boundaryCondition="false" constant="false"/>
      <species id="met_1127" name="S-HYDROXYMETHYLGLUTATHIONE" compartment="DefaultCompartment" initialConcentration="1e-07" hasOnlySubstanceUnits="false" boundaryCondition="false" constant="false"/>
      <species id="met_1128" name="S-LACTOYL-GLUTATHIONE" compartment="DefaultCompartment" initialConcentration="1e-07" hasOnlySubstanceUnits="false" boundaryCondition="false" constant="false"/>
      <species id="met_1129" name="S-Substituted-Glutathione" compartment="DefaultCompartment" initialConcentration="1e-07" hasOnlySubstanceUnits="false" boundaryCondition="false" constant="false"/>
      <species id="S2O3" name="S2O3" compartment="DefaultCompartment" initialConcentration="1e-07" hasOnlySubstanceUnits="false" boundaryCondition="false" constant="false"/>
      <species id="S7P_str" name="S7P_str" compartment="DefaultCompartment" initialConcentration="1e-07" hasOnlySubstanceUnits="false" boundaryCondition="false" constant="false"/>
      <species id="SACCHAROPINE" name="SACCHAROPINE" compartment="DefaultCompartment" initialConcentration="1e-07" hasOnlySubstanceUnits="false" boundaryCondition="false" constant="false"/>
      <species id="SBP_str" name="SBP_str" compartment="DefaultCompartment" initialConcentration="1e-07" hasOnlySubstanceUnits="false" boundaryCondition="false" constant="false"/>
      <species id="SER" name="SER" compartment="DefaultCompartment" initialConcentration="1e-07" hasOnlySubstanceUnits="false" boundaryCondition="false" constant="false"/>
      <species id="SHIKIMATE" name="SHIKIMATE" compartment="DefaultCompartment" initialConcentration="1e-07" hasOnlySubstanceUnits="false" boundaryCondition="false" constant="false"/>
      <species id="met_1136" name="SHIKIMATE-5P" compartment="DefaultCompartment" initialConcentration="1e-07" hasOnlySubstanceUnits="false" boundaryCondition="false" constant="false"/>
      <species id="SINAPALDEHYDE" name="SINAPALDEHYDE" compartment="DefaultCompartment" initialConcentration="1e-07" hasOnlySubstanceUnits="false" boundaryCondition="false" constant="false"/>
      <species id="SINAPATE" name="SINAPATE" compartment="DefaultCompartment" initialConcentration="1e-07" hasOnlySubstanceUnits="false" boundaryCondition="false" constant="false"/>
      <species id="met_1139" name="SINAPOYL-COA" compartment="DefaultCompartment" initialConcentration="1e-07" hasOnlySubstanceUnits="false" boundaryCondition="false" constant="false"/>
      <species id="met_1140" name="SINAPYL-ALCOHOL" compartment="DefaultCompartment" initialConcentration="1e-07" hasOnlySubstanceUnits="false" boundaryCondition="false" constant="false"/>
      <species id="SO3" name="SO3" compartment="DefaultCompartment" initialConcentration="1e-07" hasOnlySubstanceUnits="false" boundaryCondition="false" constant="false"/>
      <species id="met_1142" name="SOLANESYL-PYROPHOSPHATE" compartment="DefaultCompartment" initialConcentration="1e-07" hasOnlySubstanceUnits="false" boundaryCondition="false" constant="false"/>
      <species id="SPERMIDINE" name="SPERMIDINE" compartment="DefaultCompartment" initialConcentration="1e-07" hasOnlySubstanceUnits="false" boundaryCondition="false" constant="false"/>
      <species id="SPERMINE" name="SPERMINE" compartment="DefaultCompartment" initialConcentration="1e-07" hasOnlySubstanceUnits="false" boundaryCondition="false" constant="false"/>
      <species id="SPHINGOSINE" name="SPHINGOSINE" compartment="DefaultCompartment" initialConcentration="1e-07" hasOnlySubstanceUnits="false" boundaryCondition="false" constant="false"/>
      <species id="met_1146" name="SPHINGOSINE CERAMIDES" compartment="DefaultCompartment" initialConcentration="1e-07" hasOnlySubstanceUnits="false" boundaryCondition="false" constant="false"/>
      <species id="SQUALENE" name="SQUALENE" compartment="DefaultCompartment" initialConcentration="1e-07" hasOnlySubstanceUnits="false" boundaryCondition="false" constant="false"/>
      <species id="met_1148" name="SS-DIMETHYL-BETA-PROPIOTHETIN" compartment="DefaultCompartment" initialConcentration="1e-07" hasOnlySubstanceUnits="false" boundaryCondition="false" constant="false"/>
      <species id="met_1149" name="STEAROYL-COA" compartment="DefaultCompartment" initialConcentration="1e-07" hasOnlySubstanceUnits="false" boundaryCondition="false" constant="false"/>
      <species id="SUC" name="SUC" compartment="DefaultCompartment" initialConcentration="1e-07" hasOnlySubstanceUnits="false" boundaryCondition="false" constant="false"/>
      <species id="met_1151" name="SUC-COA" compartment="DefaultCompartment" initialConcentration="1e-07" hasOnlySubstanceUnits="false" boundaryCondition="false" constant="false"/>
      <species id="met_1152" name="SUCC-S-ALD" compartment="DefaultCompartment" initialConcentration="1e-07" hasOnlySubstanceUnits="false" boundaryCondition="false" constant="false"/>
      <species id="SUCROSE" name="SUCROSE" compartment="DefaultCompartment" initialConcentration="1e-07" hasOnlySubstanceUnits="false" boundaryCondition="false" constant="false"/>
      <species id="met_1154" name="SUCROSE-6P" compartment="DefaultCompartment" initialConcentration="1e-07" hasOnlySubstanceUnits="false" boundaryCondition="false" constant="false"/>
      <species id="SULFATE" name="SULFATE" compartment="DefaultCompartment" initialConcentration="1e-07" hasOnlySubstanceUnits="false" boundaryCondition="false" constant="false"/>
      <species id="met_1156" name="SULFO-CYSTEINE" compartment="DefaultCompartment" initialConcentration="1e-07" hasOnlySubstanceUnits="false" boundaryCondition="false" constant="false"/>
      <species id="met_1157" name="SUPER-OXIDE" compartment="DefaultCompartment" initialConcentration="1e-07" hasOnlySubstanceUnits="false" boundaryCondition="false" constant="false"/>
      <species id="met_1158" name="Saturated-2-Lysophosphatidates" compartment="DefaultCompartment" initialConcentration="1e-07" hasOnlySubstanceUnits="false" boundaryCondition="false" constant="false"/>
      <species id="met_1159" name="Saturated-Fatty-Acyl-ACPs" compartment="DefaultCompartment" initialConcentration="1e-07" hasOnlySubstanceUnits="false" boundaryCondition="false" constant="false"/>
      <species id="met_1160" name="Saturated-Fatty-Acyl-CoA" compartment="DefaultCompartment" initialConcentration="1e-07" hasOnlySubstanceUnits="false" boundaryCondition="false" constant="false"/>
      <species id="Sphingoids" name="Sphingoids" compartment="DefaultCompartment" initialConcentration="1e-07" hasOnlySubstanceUnits="false" boundaryCondition="false" constant="false"/>
      <species id="Starch" name="Starch" compartment="DefaultCompartment" initialConcentration="1e-07" hasOnlySubstanceUnits="false" boundaryCondition="false" constant="false"/>
      <species id="Starch_str" name="Starch_str" compartment="DefaultCompartment" initialConcentration="1e-07" hasOnlySubstanceUnits="false" boundaryCondition="false" constant="false"/>
      <species id="met_1164" name="Stearoyl-ACPs" compartment="DefaultCompartment" initialConcentration="1e-07" hasOnlySubstanceUnits="false" boundaryCondition="false" constant="false"/>
      <species id="Suc" name="Suc" compartment="DefaultCompartment" initialConcentration="1e-07" hasOnlySubstanceUnits="false" boundaryCondition="false" constant="false"/>
      <species id="SucCoA" name="SucCoA" compartment="DefaultCompartment" initialConcentration="1e-07" hasOnlySubstanceUnits="false" boundaryCondition="false" constant="false"/>
      <species id="met_1167" name="Sugar-1-Phosphate" compartment="DefaultCompartment" initialConcentration="1e-07" hasOnlySubstanceUnits="false" boundaryCondition="false" constant="false"/>
      <species id="Sulfhydryls" name="Sulfhydryls" compartment="DefaultCompartment" initialConcentration="1e-07" hasOnlySubstanceUnits="false" boundaryCondition="false" constant="false"/>
      <species id="TDP" name="TDP" compartment="DefaultCompartment" initialConcentration="1e-07" hasOnlySubstanceUnits="false" boundaryCondition="false" constant="false"/>
      <species id="THF" name="THF" compartment="DefaultCompartment" initialConcentration="1e-07" hasOnlySubstanceUnits="false" boundaryCondition="false" constant="false"/>
      <species id="THIAMINE" name="THIAMINE" compartment="DefaultCompartment" initialConcentration="1e-07" hasOnlySubstanceUnits="false" boundaryCondition="false" constant="false"/>
      <species id="met_1172" name="THIAMINE-P" compartment="DefaultCompartment" initialConcentration="1e-07" hasOnlySubstanceUnits="false" boundaryCondition="false" constant="false"/>
      <species id="met_1173" name="THIAMINE-PYROPHOSPHATE" compartment="DefaultCompartment" initialConcentration="1e-07" hasOnlySubstanceUnits="false" boundaryCondition="false" constant="false"/>
      <species id="THR" name="THR" compartment="DefaultCompartment" initialConcentration="1e-07" hasOnlySubstanceUnits="false" boundaryCondition="false" constant="false"/>
      <species id="met_1175" name="THREO-DS-ISO-CITRATE" compartment="DefaultCompartment" initialConcentration="1e-07" hasOnlySubstanceUnits="false" boundaryCondition="false" constant="false"/>
      <species id="THYMIDINE" name="THYMIDINE" compartment="DefaultCompartment" initialConcentration="1e-07" hasOnlySubstanceUnits="false" boundaryCondition="false" constant="false"/>
      <species id="THZ" name="THZ" compartment="DefaultCompartment" initialConcentration="1e-07" hasOnlySubstanceUnits="false" boundaryCondition="false" constant="false"/>
      <species id="met_1178" name="THZ-P" compartment="DefaultCompartment" initialConcentration="1e-07" hasOnlySubstanceUnits="false" boundaryCondition="false" constant="false"/>
      <species id="TMP" name="TMP" compartment="DefaultCompartment" initialConcentration="1e-07" hasOnlySubstanceUnits="false" boundaryCondition="false" constant="false"/>
      <species id="met_1180" name="TRANS-3-METHYL-GLUTACONYL-COA" compartment="DefaultCompartment" initialConcentration="1e-07" hasOnlySubstanceUnits="false" boundaryCondition="false" constant="false"/>
      <species id="met_1181" name="TRANS-D2-ENOYL-COA" compartment="DefaultCompartment" initialConcentration="1e-07" hasOnlySubstanceUnits="false" boundaryCondition="false" constant="false"/>
      <species id="met_1182" name="TRANS-POLYISOPRENYL-PP" compartment="DefaultCompartment" initialConcentration="1e-07" hasOnlySubstanceUnits="false" boundaryCondition="false" constant="false"/>
      <species id="TREHALOSE" name="TREHALOSE" compartment="DefaultCompartment" initialConcentration="1e-07" hasOnlySubstanceUnits="false" boundaryCondition="false" constant="false"/>
      <species id="met_1184" name="TREHALOSE-6P" compartment="DefaultCompartment" initialConcentration="1e-07" hasOnlySubstanceUnits="false" boundaryCondition="false" constant="false"/>
      <species id="TRP" name="TRP" compartment="DefaultCompartment" initialConcentration="1e-07" hasOnlySubstanceUnits="false" boundaryCondition="false" constant="false"/>
      <species id="TTP" name="TTP" compartment="DefaultCompartment" initialConcentration="1e-07" hasOnlySubstanceUnits="false" boundaryCondition="false" constant="false"/>
      <species id="TYR" name="TYR" compartment="DefaultCompartment" initialConcentration="1e-07" hasOnlySubstanceUnits="false" boundaryCondition="false" constant="false"/>
      <species id="met_1188" name="Thio-Ethers" compartment="DefaultCompartment" initialConcentration="1e-07" hasOnlySubstanceUnits="false" boundaryCondition="false" constant="false"/>
      <species id="Thiols" name="Thiols" compartment="DefaultCompartment" initialConcentration="1e-07" hasOnlySubstanceUnits="false" boundaryCondition="false" constant="false"/>
      <species id="met_1190" name="Trans-3-enoyl-CoAs" compartment="DefaultCompartment" initialConcentration="1e-07" hasOnlySubstanceUnits="false" boundaryCondition="false" constant="false"/>
      <species id="Triacylglycerols" name="Triacylglycerols" compartment="DefaultCompartment" initialConcentration="1e-07" hasOnlySubstanceUnits="false" boundaryCondition="false" constant="false"/>
      <species id="met_1192" name="Truncated-Limit-Dextrins" compartment="DefaultCompartment" initialConcentration="1e-07" hasOnlySubstanceUnits="false" boundaryCondition="false" constant="false"/>
      <species id="met_1193" name="Type-1-transmemberane-domains" compartment="DefaultCompartment" initialConcentration="1e-07" hasOnlySubstanceUnits="false" boundaryCondition="false" constant="false"/>
      <species id="met_1194" name="UBIQUINOL-30" compartment="DefaultCompartment" initialConcentration="1e-07" hasOnlySubstanceUnits="false" boundaryCondition="false" constant="false"/>
      <species id="met_1195" name="UBIQUINONE-8" compartment="DefaultCompartment" initialConcentration="1e-07" hasOnlySubstanceUnits="false" boundaryCondition="false" constant="false"/>
      <species id="UDP" name="UDP" compartment="DefaultCompartment" initialConcentration="1e-07" hasOnlySubstanceUnits="false" boundaryCondition="false" constant="false"/>
      <species id="met_1197" name="UDP-D-GALACTURONATE" compartment="DefaultCompartment" initialConcentration="1e-07" hasOnlySubstanceUnits="false" boundaryCondition="false" constant="false"/>
      <species id="met_1198" name="UDP-D-XYLOSE" compartment="DefaultCompartment" initialConcentration="1e-07" hasOnlySubstanceUnits="false" boundaryCondition="false" constant="false"/>
      <species id="met_1199" name="UDP-GALACTOSE" compartment="DefaultCompartment" initialConcentration="1e-07" hasOnlySubstanceUnits="false" boundaryCondition="false" constant="false"/>
      <species id="met_1200" name="UDP-GLUCOSE" compartment="DefaultCompartment" initialConcentration="1e-07" hasOnlySubstanceUnits="false" boundaryCondition="false" constant="false"/>
      <species id="met_1201" name="UDP-GLUCURONATE" compartment="DefaultCompartment" initialConcentration="1e-07" hasOnlySubstanceUnits="false" boundaryCondition="false" constant="false"/>
      <species id="met_1202" name="UDP-L-ARABINOSE" compartment="DefaultCompartment" initialConcentration="1e-07" hasOnlySubstanceUnits="false" boundaryCondition="false" constant="false"/>
      <species id="met_1203" name="UDP-N-ACETYL-D-GLUCOSAMINE" compartment="DefaultCompartment" initialConcentration="1e-07" hasOnlySubstanceUnits="false" boundaryCondition="false" constant="false"/>
      <species id="met_1204" name="UDP-OHMYR-ACETYLGLUCOSAMINE" compartment="DefaultCompartment" initialConcentration="1e-07" hasOnlySubstanceUnits="false" boundaryCondition="false" constant="false"/>
      <species id="met_1205" name="UDP-SULFOQUINOVOSE" compartment="DefaultCompartment" initialConcentration="1e-07" hasOnlySubstanceUnits="false" boundaryCondition="false" constant="false"/>
      <species id="met_1206" name="UDP-sugar" compartment="DefaultCompartment" initialConcentration="1e-07" hasOnlySubstanceUnits="false" boundaryCondition="false" constant="false"/>
      <species id="UMP" name="UMP" compartment="DefaultCompartment" initialConcentration="1e-07" hasOnlySubstanceUnits="false" boundaryCondition="false" constant="false"/>
      <species id="met_1208" name="UNDECAPRENYL-DIPHOSPHATE" compartment="DefaultCompartment" initialConcentration="1e-07" hasOnlySubstanceUnits="false" boundaryCondition="false" constant="false"/>
      <species id="URACIL" name="URACIL" compartment="DefaultCompartment" initialConcentration="1e-07" hasOnlySubstanceUnits="false" boundaryCondition="false" constant="false"/>
      <species id="URATE" name="URATE" compartment="DefaultCompartment" initialConcentration="1e-07" hasOnlySubstanceUnits="false" boundaryCondition="false" constant="false"/>
      <species id="UREA" name="UREA" compartment="DefaultCompartment" initialConcentration="1e-07" hasOnlySubstanceUnits="false" boundaryCondition="false" constant="false"/>
      <species id="URIDINE" name="URIDINE" compartment="DefaultCompartment" initialConcentration="1e-07" hasOnlySubstanceUnits="false" boundaryCondition="false" constant="false"/>
      <species id="met_1213" name="UROPORPHYRINOGEN-III" compartment="DefaultCompartment" initialConcentration="1e-07" hasOnlySubstanceUnits="false" boundaryCondition="false" constant="false"/>
      <species id="met_1214" name="UROPORPHYRINOGEN-III_str" compartment="DefaultCompartment" initialConcentration="1e-07" hasOnlySubstanceUnits="false" boundaryCondition="false" constant="false"/>
      <species id="UTP" name="UTP" compartment="DefaultCompartment" initialConcentration="1e-07" hasOnlySubstanceUnits="false" boundaryCondition="false" constant="false"/>
      <species id="Ubiquinols" name="Ubiquinols" compartment="DefaultCompartment" initialConcentration="1e-07" hasOnlySubstanceUnits="false" boundaryCondition="false" constant="false"/>
      <species id="Ubiquinones" name="Ubiquinones" compartment="DefaultCompartment" initialConcentration="1e-07" hasOnlySubstanceUnits="false" boundaryCondition="false" constant="false"/>
      <species id="met_1218" name="Ubiquitin-C-terminal-thioesters" compartment="DefaultCompartment" initialConcentration="1e-07" hasOnlySubstanceUnits="false" boundaryCondition="false" constant="false"/>
      <species id="Ubiquitins" name="Ubiquitins" compartment="DefaultCompartment" initialConcentration="1e-07" hasOnlySubstanceUnits="false" boundaryCondition="false" constant="false"/>
      <species id="VAL" name="VAL" compartment="DefaultCompartment" initialConcentration="1e-07" hasOnlySubstanceUnits="false" boundaryCondition="false" constant="false"/>
      <species id="VANILLYL_MANDELATE" name="VANILLYL_MANDELATE" compartment="DefaultCompartment" initialConcentration="1e-07" hasOnlySubstanceUnits="false" boundaryCondition="false" constant="false"/>
      <species id="WATER" name="WATER" compartment="DefaultCompartment" initialConcentration="1e-07" hasOnlySubstanceUnits="false" boundaryCondition="true" constant="true"/>
      <species id="X5P_str" name="X5P_str" compartment="DefaultCompartment" initialConcentration="1e-07" hasOnlySubstanceUnits="false" boundaryCondition="false" constant="false"/>
      <species id="XANTHINE" name="XANTHINE" compartment="DefaultCompartment" initialConcentration="1e-07" hasOnlySubstanceUnits="false" boundaryCondition="false" constant="false"/>
      <species id="XANTHOSINE" name="XANTHOSINE" compartment="DefaultCompartment" initialConcentration="1e-07" hasOnlySubstanceUnits="false" boundaryCondition="false" constant="false"/>
      <species id="met_1226" name="XANTHOSINE-5-PHOSPHATE" compartment="DefaultCompartment" initialConcentration="1e-07" hasOnlySubstanceUnits="false" boundaryCondition="false" constant="false"/>
      <species id="XYLOSE" name="XYLOSE" compartment="DefaultCompartment" initialConcentration="1e-07" hasOnlySubstanceUnits="false" boundaryCondition="false" constant="false"/>
      <species id="met_1228" name="XYLULOSE-5-PHOSPHATE" compartment="DefaultCompartment" initialConcentration="1e-07" hasOnlySubstanceUnits="false" boundaryCondition="false" constant="false"/>
      <species id="ZYMOSTEROL" name="ZYMOSTEROL" compartment="DefaultCompartment" initialConcentration="1e-07" hasOnlySubstanceUnits="false" boundaryCondition="false" constant="false"/>
      <species id="met_1230" name="b-Hydroxy-cis-D5-dodecenoyl-ACPs" compartment="DefaultCompartment" initialConcentration="1e-07" hasOnlySubstanceUnits="false" boundaryCondition="false" constant="false"/>
      <species id="met_1231" name="b-Keto-cis-D5-dodecenoyl-ACPs" compartment="DefaultCompartment" initialConcentration="1e-07" hasOnlySubstanceUnits="false" boundaryCondition="false" constant="false"/>
      <species id="met_1232" name="cis-cis-D11-23-3-hydroxyC42-2-ACPs" compartment="DefaultCompartment" initialConcentration="1e-07" hasOnlySubstanceUnits="false" boundaryCondition="false" constant="false"/>
      <species id="met_1233" name="cis-cis-D11-23-3-oxo-C42-2-ACPs" compartment="DefaultCompartment" initialConcentration="1e-07" hasOnlySubstanceUnits="false" boundaryCondition="false" constant="false"/>
      <species id="met_1234" name="cis-cis-D11-29-3-hydroxyC48-2-ACPs" compartment="DefaultCompartment" initialConcentration="1e-07" hasOnlySubstanceUnits="false" boundaryCondition="false" constant="false"/>
      <species id="met_1235" name="cis-cis-D11-29-3-oxo-C48-2-ACPs" compartment="DefaultCompartment" initialConcentration="1e-07" hasOnlySubstanceUnits="false" boundaryCondition="false" constant="false"/>
      <species id="met_1236" name="cis-cis-D13-25-3-hydroxyC44-2-ACPs" compartment="DefaultCompartment" initialConcentration="1e-07" hasOnlySubstanceUnits="false" boundaryCondition="false" constant="false"/>
      <species id="met_1237" name="cis-cis-D13-25-3-oxo-C44-2-ACPs" compartment="DefaultCompartment" initialConcentration="1e-07" hasOnlySubstanceUnits="false" boundaryCondition="false" constant="false"/>
      <species id="met_1238" name="cis-cis-D13-31-3-hydroxyC50-2-ACPs" compartment="DefaultCompartment" initialConcentration="1e-07" hasOnlySubstanceUnits="false" boundaryCondition="false" constant="false"/>
      <species id="met_1239" name="cis-cis-D13-31-3-oxo-C50-2-ACPs" compartment="DefaultCompartment" initialConcentration="1e-07" hasOnlySubstanceUnits="false" boundaryCondition="false" constant="false"/>
      <species id="met_1240" name="cis-cis-D15-27-3-hydroxyC46-2-ACPs" compartment="DefaultCompartment" initialConcentration="1e-07" hasOnlySubstanceUnits="false" boundaryCondition="false" constant="false"/>
      <species id="met_1241" name="cis-cis-D15-27-3-oxo-C46-2-ACPs" compartment="DefaultCompartment" initialConcentration="1e-07" hasOnlySubstanceUnits="false" boundaryCondition="false" constant="false"/>
      <species id="met_1242" name="cis-cis-D15-33-3-hydroxyC52-2-ACPs" compartment="DefaultCompartment" initialConcentration="1e-07" hasOnlySubstanceUnits="false" boundaryCondition="false" constant="false"/>
      <species id="met_1243" name="cis-cis-D15-33-3-oxo-C52-2-ACPs" compartment="DefaultCompartment" initialConcentration="1e-07" hasOnlySubstanceUnits="false" boundaryCondition="false" constant="false"/>
      <species id="met_1244" name="cis-cis-D17-29-3-hydroxyC48-2-ACPs" compartment="DefaultCompartment" initialConcentration="1e-07" hasOnlySubstanceUnits="false" boundaryCondition="false" constant="false"/>
      <species id="met_1245" name="cis-cis-D17-29-3-oxo-C48-2-ACPs" compartment="DefaultCompartment" initialConcentration="1e-07" hasOnlySubstanceUnits="false" boundaryCondition="false" constant="false"/>
      <species id="met_1246" name="cis-cis-D17-35-3-hydroxyC54-2-ACPs" compartment="DefaultCompartment" initialConcentration="1e-07" hasOnlySubstanceUnits="false" boundaryCondition="false" constant="false"/>
      <species id="met_1247" name="cis-cis-D17-35-3-oxo-C54-2-ACPs" compartment="DefaultCompartment" initialConcentration="1e-07" hasOnlySubstanceUnits="false" boundaryCondition="false" constant="false"/>
      <species id="met_1248" name="cis-cis-D19-31-3-hydroxyC50-2-ACPs" compartment="DefaultCompartment" initialConcentration="1e-07" hasOnlySubstanceUnits="false" boundaryCondition="false" constant="false"/>
      <species id="met_1249" name="cis-cis-D19-31-3-oxo-C50-2-ACPs" compartment="DefaultCompartment" initialConcentration="1e-07" hasOnlySubstanceUnits="false" boundaryCondition="false" constant="false"/>
      <species id="met_1250" name="cis-cis-D19-37-3-hydroxyC56-2-ACPs" compartment="DefaultCompartment" initialConcentration="1e-07" hasOnlySubstanceUnits="false" boundaryCondition="false" constant="false"/>
      <species id="met_1251" name="cis-cis-D19-37-3-oxo-C56-2-ACPs" compartment="DefaultCompartment" initialConcentration="1e-07" hasOnlySubstanceUnits="false" boundaryCondition="false" constant="false"/>
      <species id="met_1252" name="cis-cis-D21-39-3-hydroxyC58-2-ACPs" compartment="DefaultCompartment" initialConcentration="1e-07" hasOnlySubstanceUnits="false" boundaryCondition="false" constant="false"/>
      <species id="met_1253" name="cis-cis-D21-39-3-oxo-C58-2-ACPs" compartment="DefaultCompartment" initialConcentration="1e-07" hasOnlySubstanceUnits="false" boundaryCondition="false" constant="false"/>
      <species id="met_1254" name="cis-cis-D5-17-3-hydroxyC36-2-ACPs" compartment="DefaultCompartment" initialConcentration="1e-07" hasOnlySubstanceUnits="false" boundaryCondition="false" constant="false"/>
      <species id="met_1255" name="cis-cis-D5-17-3-oxo-C36-2-ACPs" compartment="DefaultCompartment" initialConcentration="1e-07" hasOnlySubstanceUnits="false" boundaryCondition="false" constant="false"/>
      <species id="met_1256" name="cis-cis-D5-23-3-hydroxyC42-2-ACPs" compartment="DefaultCompartment" initialConcentration="1e-07" hasOnlySubstanceUnits="false" boundaryCondition="false" constant="false"/>
      <species id="met_1257" name="cis-cis-D5-23-3-oxo-C42-2-ACPs" compartment="DefaultCompartment" initialConcentration="1e-07" hasOnlySubstanceUnits="false" boundaryCondition="false" constant="false"/>
      <species id="met_1258" name="cis-cis-D7-19-3-hydroxyC38-2-ACPs" compartment="DefaultCompartment" initialConcentration="1e-07" hasOnlySubstanceUnits="false" boundaryCondition="false" constant="false"/>
      <species id="met_1259" name="cis-cis-D7-19-3-oxo-C38-2-ACPs" compartment="DefaultCompartment" initialConcentration="1e-07" hasOnlySubstanceUnits="false" boundaryCondition="false" constant="false"/>
      <species id="met_1260" name="cis-cis-D7-25-3-hydroxyC44-2-ACPs" compartment="DefaultCompartment" initialConcentration="1e-07" hasOnlySubstanceUnits="false" boundaryCondition="false" constant="false"/>
      <species id="met_1261" name="cis-cis-D7-25-3-oxo-C44-2-ACPs" compartment="DefaultCompartment" initialConcentration="1e-07" hasOnlySubstanceUnits="false" boundaryCondition="false" constant="false"/>
      <species id="met_1262" name="cis-cis-D9-21-3-hydroxyC40-2-ACPs" compartment="DefaultCompartment" initialConcentration="1e-07" hasOnlySubstanceUnits="false" boundaryCondition="false" constant="false"/>
      <species id="met_1263" name="cis-cis-D9-21-3-oxo-C40-2-ACPs" compartment="DefaultCompartment" initialConcentration="1e-07" hasOnlySubstanceUnits="false" boundaryCondition="false" constant="false"/>
      <species id="met_1264" name="cis-cis-D9-27-3-hydroxyC46-2-ACPs" compartment="DefaultCompartment" initialConcentration="1e-07" hasOnlySubstanceUnits="false" boundaryCondition="false" constant="false"/>
      <species id="met_1265" name="cis-cis-D9-27-3-oxo-C46-2-ACPs" compartment="DefaultCompartment" initialConcentration="1e-07" hasOnlySubstanceUnits="false" boundaryCondition="false" constant="false"/>
      <species id="met_1266" name="cis-delta11-3-hydroxymelissoyl-ACPs" compartment="DefaultCompartment" initialConcentration="1e-07" hasOnlySubstanceUnits="false" boundaryCondition="false" constant="false"/>
      <species id="met_1267" name="cis-delta11-3-oxo-melissoyl-ACPs" compartment="DefaultCompartment" initialConcentration="1e-07" hasOnlySubstanceUnits="false" boundaryCondition="false" constant="false"/>
      <species id="met_1268" name="cis-delta11-melissoyl-ACPs" compartment="DefaultCompartment" initialConcentration="1e-07" hasOnlySubstanceUnits="false" boundaryCondition="false" constant="false"/>
      <species id="met_1269" name="cis-delta13-3-hydroxylacceroyl-ACPs" compartment="DefaultCompartment" initialConcentration="1e-07" hasOnlySubstanceUnits="false" boundaryCondition="false" constant="false"/>
      <species id="met_1270" name="cis-delta13-3-oxo-lacceroyl-ACPs" compartment="DefaultCompartment" initialConcentration="1e-07" hasOnlySubstanceUnits="false" boundaryCondition="false" constant="false"/>
      <species id="met_1271" name="cis-delta13-lacceroyl-ACPs" compartment="DefaultCompartment" initialConcentration="1e-07" hasOnlySubstanceUnits="false" boundaryCondition="false" constant="false"/>
      <species id="met_1272" name="cis-delta15-3-hydroxygheddoyl-ACPs" compartment="DefaultCompartment" initialConcentration="1e-07" hasOnlySubstanceUnits="false" boundaryCondition="false" constant="false"/>
      <species id="met_1273" name="cis-delta15-3-oxo-gheddoyl-ACPs" compartment="DefaultCompartment" initialConcentration="1e-07" hasOnlySubstanceUnits="false" boundaryCondition="false" constant="false"/>
      <species id="met_1274" name="cis-delta15-gheddoyl-ACPs" compartment="DefaultCompartment" initialConcentration="1e-07" hasOnlySubstanceUnits="false" boundaryCondition="false" constant="false"/>
      <species id="met_1275" name="cis-delta17-3-hydroxyC36-ACPs" compartment="DefaultCompartment" initialConcentration="1e-07" hasOnlySubstanceUnits="false" boundaryCondition="false" constant="false"/>
      <species id="met_1276" name="cis-delta17-3-oxo-C36-ACPs" compartment="DefaultCompartment" initialConcentration="1e-07" hasOnlySubstanceUnits="false" boundaryCondition="false" constant="false"/>
      <species id="met_1277" name="cis-delta17-C36-ACPs" compartment="DefaultCompartment" initialConcentration="1e-07" hasOnlySubstanceUnits="false" boundaryCondition="false" constant="false"/>
      <species id="met_1278" name="cis-delta19-3-hydroxyC38-ACPs" compartment="DefaultCompartment" initialConcentration="1e-07" hasOnlySubstanceUnits="false" boundaryCondition="false" constant="false"/>
      <species id="met_1279" name="cis-delta19-3-oxo-C38-ACPs" compartment="DefaultCompartment" initialConcentration="1e-07" hasOnlySubstanceUnits="false" boundaryCondition="false" constant="false"/>
      <species id="met_1280" name="cis-delta19-C38-ACPs" compartment="DefaultCompartment" initialConcentration="1e-07" hasOnlySubstanceUnits="false" boundaryCondition="false" constant="false"/>
      <species id="met_1281" name="cis-delta21-3-hydroxyC40-ACPs" compartment="DefaultCompartment" initialConcentration="1e-07" hasOnlySubstanceUnits="false" boundaryCondition="false" constant="false"/>
      <species id="met_1282" name="cis-delta21-3-oxo-C40-ACPs" compartment="DefaultCompartment" initialConcentration="1e-07" hasOnlySubstanceUnits="false" boundaryCondition="false" constant="false"/>
      <species id="met_1283" name="cis-delta3-behenoyl-ACPs" compartment="DefaultCompartment" initialConcentration="1e-07" hasOnlySubstanceUnits="false" boundaryCondition="false" constant="false"/>
      <species id="met_1284" name="cis-delta5-3-hydroxylignoceroyl-ACPs" compartment="DefaultCompartment" initialConcentration="1e-07" hasOnlySubstanceUnits="false" boundaryCondition="false" constant="false"/>
      <species id="met_1285" name="cis-delta5-3-oxo-lignoceroyl-ACPs" compartment="DefaultCompartment" initialConcentration="1e-07" hasOnlySubstanceUnits="false" boundaryCondition="false" constant="false"/>
      <species id="met_1286" name="cis-delta5-lignoceroyl-ACPs" compartment="DefaultCompartment" initialConcentration="1e-07" hasOnlySubstanceUnits="false" boundaryCondition="false" constant="false"/>
      <species id="met_1287" name="cis-delta7-3-hydroxycerotoyl-ACPs" compartment="DefaultCompartment" initialConcentration="1e-07" hasOnlySubstanceUnits="false" boundaryCondition="false" constant="false"/>
      <species id="met_1288" name="cis-delta7-3-oxo-cerotoyl-ACPs" compartment="DefaultCompartment" initialConcentration="1e-07" hasOnlySubstanceUnits="false" boundaryCondition="false" constant="false"/>
      <species id="met_1289" name="cis-delta7-cerotoyl-ACPs" compartment="DefaultCompartment" initialConcentration="1e-07" hasOnlySubstanceUnits="false" boundaryCondition="false" constant="false"/>
      <species id="met_1290" name="cis-delta9-3-hydroxymontanoyl-ACPs" compartment="DefaultCompartment" initialConcentration="1e-07" hasOnlySubstanceUnits="false" boundaryCondition="false" constant="false"/>
      <species id="met_1291" name="cis-delta9-3-oxo-montanoyl-ACPs" compartment="DefaultCompartment" initialConcentration="1e-07" hasOnlySubstanceUnits="false" boundaryCondition="false" constant="false"/>
      <species id="met_1292" name="cis-delta9-montanoyl-ACPs" compartment="DefaultCompartment" initialConcentration="1e-07" hasOnlySubstanceUnits="false" boundaryCondition="false" constant="false"/>
      <species id="met_1293" name="delta(3)-isopentenyl-pp_str" compartment="DefaultCompartment" initialConcentration="1e-07" hasOnlySubstanceUnits="false" boundaryCondition="false" constant="false"/>
      <species id="met_1294" name="l-delta(1)-pyrroline_5-carboxylate" compartment="DefaultCompartment" initialConcentration="1e-07" hasOnlySubstanceUnits="false" boundaryCondition="false" constant="false"/>
      <species id="mit_ADP" name="mit_ADP" compartment="DefaultCompartment" initialConcentration="1e-07" hasOnlySubstanceUnits="false" boundaryCondition="false" constant="false"/>
      <species id="mit_AMMONIA" name="mit_AMMONIA" compartment="DefaultCompartment" initialConcentration="1e-07" hasOnlySubstanceUnits="false" boundaryCondition="false" constant="false"/>
      <species id="mit_ATP" name="mit_ATP" compartment="DefaultCompartment" initialConcentration="1e-07" hasOnlySubstanceUnits="false" boundaryCondition="false" constant="false"/>
      <species id="mit_CO2" name="mit_CO2" compartment="DefaultCompartment" initialConcentration="1e-07" hasOnlySubstanceUnits="false" boundaryCondition="false" constant="false"/>
      <species id="mit_GLY" name="mit_GLY" compartment="DefaultCompartment" initialConcentration="1e-07" hasOnlySubstanceUnits="false" boundaryCondition="false" constant="false"/>
      <species id="met_1300" name="mit_METHYLENE-THF" compartment="DefaultCompartment" initialConcentration="1e-07" hasOnlySubstanceUnits="false" boundaryCondition="false" constant="false"/>
      <species id="mit_O2" name="mit_O2" compartment="DefaultCompartment" initialConcentration="1e-07" hasOnlySubstanceUnits="false" boundaryCondition="false" constant="false"/>
      <species id="mit_Pi" name="mit_Pi" compartment="DefaultCompartment" initialConcentration="1e-07" hasOnlySubstanceUnits="false" boundaryCondition="false" constant="false"/>
      <species id="mit_SER" name="mit_SER" compartment="DefaultCompartment" initialConcentration="1e-07" hasOnlySubstanceUnits="false" boundaryCondition="false" constant="false"/>
      <species id="mit_THF" name="mit_THF" compartment="DefaultCompartment" initialConcentration="1e-07" hasOnlySubstanceUnits="false" boundaryCondition="false" constant="false"/>
      <species id="met_1305" name="mitogen-act-protein-kinase-kinase-P" compartment="DefaultCompartment" initialConcentration="1e-07" hasOnlySubstanceUnits="false" boundaryCondition="false" constant="false"/>
      <species id="met_1306" name="mitogen-activated-protein-kinase-kinase" compartment="DefaultCompartment" initialConcentration="1e-07" hasOnlySubstanceUnits="false" boundaryCondition="false" constant="false"/>
      <species id="met_1307" name="per_2-KETOGLUTARATE" compartment="DefaultCompartment" initialConcentration="1e-07" hasOnlySubstanceUnits="false" boundaryCondition="false" constant="false"/>
      <species id="per_ASCORBATE" name="per_ASCORBATE" compartment="DefaultCompartment" initialConcentration="1e-07" hasOnlySubstanceUnits="false" boundaryCondition="false" constant="false"/>
      <species id="met_1309" name="per_CPD-318" compartment="DefaultCompartment" initialConcentration="1e-07" hasOnlySubstanceUnits="false" boundaryCondition="false" constant="false"/>
      <species id="per_GLT" name="per_GLT" compartment="DefaultCompartment" initialConcentration="1e-07" hasOnlySubstanceUnits="false" boundaryCondition="false" constant="false"/>
      <species id="per_GLUTATHIONE" name="per_GLUTATHIONE" compartment="DefaultCompartment" initialConcentration="1e-07" hasOnlySubstanceUnits="false" boundaryCondition="false" constant="false"/>
      <species id="per_GLY" name="per_GLY" compartment="DefaultCompartment" initialConcentration="1e-07" hasOnlySubstanceUnits="false" boundaryCondition="false" constant="false"/>
      <species id="per_GLYCERATE" name="per_GLYCERATE" compartment="DefaultCompartment" initialConcentration="1e-07" hasOnlySubstanceUnits="false" boundaryCondition="false" constant="false"/>
      <species id="per_GLYCOLLATE" name="per_GLYCOLLATE" compartment="DefaultCompartment" initialConcentration="1e-07" hasOnlySubstanceUnits="false" boundaryCondition="false" constant="false"/>
      <species id="per_GLYOX" name="per_GLYOX" compartment="DefaultCompartment" initialConcentration="1e-07" hasOnlySubstanceUnits="false" boundaryCondition="false" constant="false"/>
      <species id="met_1316" name="per_HYDROGEN-PEROXIDE" compartment="DefaultCompartment" initialConcentration="1e-07" hasOnlySubstanceUnits="false" boundaryCondition="false" constant="false"/>
      <species id="met_1317" name="per_L-ALPHA-ALANINE" compartment="DefaultCompartment" initialConcentration="1e-07" hasOnlySubstanceUnits="false" boundaryCondition="false" constant="false"/>
      <species id="met_1318" name="per_L-DEHYDRO-ASCORBATE" compartment="DefaultCompartment" initialConcentration="1e-07" hasOnlySubstanceUnits="false" boundaryCondition="false" constant="false"/>
      <species id="per_MAL" name="per_MAL" compartment="DefaultCompartment" initialConcentration="1e-07" hasOnlySubstanceUnits="false" boundaryCondition="false" constant="false"/>
      <species id="per_NAD" name="per_NAD" compartment="DefaultCompartment" initialConcentration="1e-07" hasOnlySubstanceUnits="false" boundaryCondition="false" constant="false"/>
      <species id="per_NADH" name="per_NADH" compartment="DefaultCompartment" initialConcentration="1e-07" hasOnlySubstanceUnits="false" boundaryCondition="false" constant="false"/>
      <species id="met_1322" name="per_OH-PYR" compartment="DefaultCompartment" initialConcentration="1e-07" hasOnlySubstanceUnits="false" boundaryCondition="false" constant="false"/>
      <species id="per_OXALACETIC_ACID" name="per_OXALACETIC_ACID" compartment="DefaultCompartment" initialConcentration="1e-07" hasOnlySubstanceUnits="false" boundaryCondition="false" constant="false"/>
      <species id="met_1324" name="per_OXIDIZED-GLUTATHIONE" compartment="DefaultCompartment" initialConcentration="1e-07" hasOnlySubstanceUnits="false" boundaryCondition="false" constant="false"/>
      <species id="met_1325" name="per_OXYGEN-MOLECULE" compartment="DefaultCompartment" initialConcentration="1e-07" hasOnlySubstanceUnits="false" boundaryCondition="false" constant="false"/>
      <species id="per_PYRUVATE" name="per_PYRUVATE" compartment="DefaultCompartment" initialConcentration="1e-07" hasOnlySubstanceUnits="false" boundaryCondition="false" constant="false"/>
      <species id="per_Proton" name="per_Proton" compartment="DefaultCompartment" initialConcentration="1e-07" hasOnlySubstanceUnits="false" boundaryCondition="false" constant="false"/>
      <species id="per_SER" name="per_SER" compartment="DefaultCompartment" initialConcentration="1e-07" hasOnlySubstanceUnits="false" boundaryCondition="false" constant="false"/>
      <species id="met_1329" name="per_SUPER-OXIDE" compartment="DefaultCompartment" initialConcentration="1e-07" hasOnlySubstanceUnits="false" boundaryCondition="false" constant="false"/>
      <species id="met_1330" name="tRNA-Containing-6Isopentenyladenosine" compartment="DefaultCompartment" initialConcentration="1e-07" hasOnlySubstanceUnits="false" boundaryCondition="false" constant="false"/>
      <species id="met_1331" name="tRNA-Containing-Guanine" compartment="DefaultCompartment" initialConcentration="1e-07" hasOnlySubstanceUnits="false" boundaryCondition="false" constant="false"/>
      <species id="met_1332" name="tRNA-Containing-Queuine" compartment="DefaultCompartment" initialConcentration="1e-07" hasOnlySubstanceUnits="false" boundaryCondition="false" constant="false"/>
      <species id="x_AALANINE" name="x_AALANINE" compartment="DefaultCompartment" initialConcentration="1e-07" hasOnlySubstanceUnits="false" boundaryCondition="true" constant="true"/>
      <species id="x_AMMONIA" name="x_AMMONIA" compartment="DefaultCompartment" initialConcentration="1e-07" hasOnlySubstanceUnits="false" boundaryCondition="true" constant="true"/>
      <species id="x_AMP" name="x_AMP" compartment="DefaultCompartment" initialConcentration="1e-07" hasOnlySubstanceUnits="false" boundaryCondition="true" constant="true"/>
      <species id="x_ARG" name="x_ARG" compartment="DefaultCompartment" initialConcentration="1e-07" hasOnlySubstanceUnits="false" boundaryCondition="true" constant="true"/>
      <species id="x_ASN" name="x_ASN" compartment="DefaultCompartment" initialConcentration="1e-07" hasOnlySubstanceUnits="false" boundaryCondition="true" constant="true"/>
      <species id="x_ASPARTATE" name="x_ASPARTATE" compartment="DefaultCompartment" initialConcentration="1e-07" hasOnlySubstanceUnits="false" boundaryCondition="true" constant="true"/>
      <species id="x_BALANINE" name="x_BALANINE" compartment="DefaultCompartment" initialConcentration="1e-07" hasOnlySubstanceUnits="false" boundaryCondition="true" constant="true"/>
      <species id="x_CELLULOSE" name="x_CELLULOSE" compartment="DefaultCompartment" initialConcentration="1e-07" hasOnlySubstanceUnits="false" boundaryCondition="true" constant="true"/>
      <species id="x_CHLOROPHYLLA" name="x_CHLOROPHYLLA" compartment="DefaultCompartment" initialConcentration="1e-07" hasOnlySubstanceUnits="false" boundaryCondition="true" constant="true"/>
      <species id="x_CMP" name="x_CMP" compartment="DefaultCompartment" initialConcentration="1e-07" hasOnlySubstanceUnits="false" boundaryCondition="true" constant="true"/>
      <species id="x_CO2" name="x_CO2" compartment="DefaultCompartment" initialConcentration="1e-07" hasOnlySubstanceUnits="false" boundaryCondition="true" constant="true"/>
      <species id="x_CYS" name="x_CYS" compartment="DefaultCompartment" initialConcentration="1e-07" hasOnlySubstanceUnits="false" boundaryCondition="true" constant="true"/>
      <species id="x_Conol" name="x_Conol" compartment="DefaultCompartment" initialConcentration="1e-07" hasOnlySubstanceUnits="false" boundaryCondition="true" constant="true"/>
      <species id="x_Couimol" name="x_Couimol" compartment="DefaultCompartment" initialConcentration="1e-07" hasOnlySubstanceUnits="false" boundaryCondition="true" constant="true"/>
      <species id="x_DAMP" name="x_DAMP" compartment="DefaultCompartment" initialConcentration="1e-07" hasOnlySubstanceUnits="false" boundaryCondition="true" constant="true"/>
      <species id="x_DCMP" name="x_DCMP" compartment="DefaultCompartment" initialConcentration="1e-07" hasOnlySubstanceUnits="false" boundaryCondition="true" constant="true"/>
      <species id="x_DGMP" name="x_DGMP" compartment="DefaultCompartment" initialConcentration="1e-07" hasOnlySubstanceUnits="false" boundaryCondition="true" constant="true"/>
      <species id="x_GLC" name="x_GLC" compartment="DefaultCompartment" initialConcentration="1e-07" hasOnlySubstanceUnits="false" boundaryCondition="true" constant="true"/>
      <species id="x_GLN" name="x_GLN" compartment="DefaultCompartment" initialConcentration="1e-07" hasOnlySubstanceUnits="false" boundaryCondition="true" constant="true"/>
      <species id="x_GLT" name="x_GLT" compartment="DefaultCompartment" initialConcentration="1e-07" hasOnlySubstanceUnits="false" boundaryCondition="true" constant="true"/>
      <species id="x_GLY" name="x_GLY" compartment="DefaultCompartment" initialConcentration="1e-07" hasOnlySubstanceUnits="false" boundaryCondition="true" constant="true"/>
      <species id="x_GMP" name="x_GMP" compartment="DefaultCompartment" initialConcentration="1e-07" hasOnlySubstanceUnits="false" boundaryCondition="true" constant="true"/>
      <species id="x_HIS" name="x_HIS" compartment="DefaultCompartment" initialConcentration="1e-07" hasOnlySubstanceUnits="false" boundaryCondition="true" constant="true"/>
      <species id="x_ILE" name="x_ILE" compartment="DefaultCompartment" initialConcentration="1e-07" hasOnlySubstanceUnits="false" boundaryCondition="true" constant="true"/>
      <species id="x_LEU" name="x_LEU" compartment="DefaultCompartment" initialConcentration="1e-07" hasOnlySubstanceUnits="false" boundaryCondition="true" constant="true"/>
      <species id="x_LINOLATE" name="x_LINOLATE" compartment="DefaultCompartment" initialConcentration="1e-07" hasOnlySubstanceUnits="false" boundaryCondition="true" constant="true"/>
      <species id="x_LYS" name="x_LYS" compartment="DefaultCompartment" initialConcentration="1e-07" hasOnlySubstanceUnits="false" boundaryCondition="true" constant="true"/>
      <species id="x_MET" name="x_MET" compartment="DefaultCompartment" initialConcentration="1e-07" hasOnlySubstanceUnits="false" boundaryCondition="true" constant="true"/>
      <species id="x_NH3" name="x_NH3" compartment="DefaultCompartment" initialConcentration="1e-07" hasOnlySubstanceUnits="false" boundaryCondition="true" constant="true"/>
      <species id="x_NITRATE" name="x_NITRATE" compartment="DefaultCompartment" initialConcentration="1e-07" hasOnlySubstanceUnits="false" boundaryCondition="true" constant="true"/>
      <species id="x_O2" name="x_O2" compartment="DefaultCompartment" initialConcentration="1e-07" hasOnlySubstanceUnits="false" boundaryCondition="true" constant="true"/>
      <species id="x_PHE" name="x_PHE" compartment="DefaultCompartment" initialConcentration="1e-07" hasOnlySubstanceUnits="false" boundaryCondition="true" constant="true"/>
      <species id="x_PHOSPHATE" name="x_PHOSPHATE" compartment="DefaultCompartment" initialConcentration="1e-07" hasOnlySubstanceUnits="false" boundaryCondition="true" constant="true"/>
      <species id="x_PRO" name="x_PRO" compartment="DefaultCompartment" initialConcentration="1e-07" hasOnlySubstanceUnits="false" boundaryCondition="true" constant="true"/>
      <species id="x_Photon" name="x_Photon" compartment="DefaultCompartment" initialConcentration="1e-07" hasOnlySubstanceUnits="false" boundaryCondition="true" constant="true"/>
      <species id="x_Proton_str" name="x_Proton_str" compartment="DefaultCompartment" initialConcentration="1e-07" hasOnlySubstanceUnits="false" boundaryCondition="true" constant="true"/>
      <species id="x_SER" name="x_SER" compartment="DefaultCompartment" initialConcentration="1e-07" hasOnlySubstanceUnits="false" boundaryCondition="true" constant="true"/>
      <species id="x_STARCH" name="x_STARCH" compartment="DefaultCompartment" initialConcentration="1e-07" hasOnlySubstanceUnits="false" boundaryCondition="true" constant="true"/>
      <species id="x_SUCROSE" name="x_SUCROSE" compartment="DefaultCompartment" initialConcentration="1e-07" hasOnlySubstanceUnits="false" boundaryCondition="true" constant="true"/>
      <species id="x_SULFATE" name="x_SULFATE" compartment="DefaultCompartment" initialConcentration="1e-07" hasOnlySubstanceUnits="false" boundaryCondition="true" constant="true"/>
      <species id="x_Sinap" name="x_Sinap" compartment="DefaultCompartment" initialConcentration="1e-07" hasOnlySubstanceUnits="false" boundaryCondition="true" constant="true"/>
      <species id="x_THR" name="x_THR" compartment="DefaultCompartment" initialConcentration="1e-07" hasOnlySubstanceUnits="false" boundaryCondition="true" constant="true"/>
      <species id="x_TMP" name="x_TMP" compartment="DefaultCompartment" initialConcentration="1e-07" hasOnlySubstanceUnits="false" boundaryCondition="true" constant="true"/>
      <species id="x_TRP" name="x_TRP" compartment="DefaultCompartment" initialConcentration="1e-07" hasOnlySubstanceUnits="false" boundaryCondition="true" constant="true"/>
      <species id="x_TYR" name="x_TYR" compartment="DefaultCompartment" initialConcentration="1e-07" hasOnlySubstanceUnits="false" boundaryCondition="true" constant="true"/>
      <species id="x_UMP" name="x_UMP" compartment="DefaultCompartment" initialConcentration="1e-07" hasOnlySubstanceUnits="false" boundaryCondition="true" constant="true"/>
      <species id="x_VAL" name="x_VAL" compartment="DefaultCompartment" initialConcentration="1e-07" hasOnlySubstanceUnits="false" boundaryCondition="true" constant="true"/>
    </listOfSpecies>
    <listOfReactions>
      <reaction id="reac_0" name="1-ACYLGLYCEROL-3-P-ACYLTRANSFER-RXN" reversible="false" fast="false">
        <listOfReactants>
          <speciesReference id="met_144_reac_0" species="met_144" stoichiometry="1" constant="false"/>
          <speciesReference id="met_146_reac_0" species="met_146" stoichiometry="1" constant="false"/>
        </listOfReactants>
        <listOfProducts>
          <speciesReference id="met_851_reac_0" species="met_851" stoichiometry="1" constant="false"/>
          <speciesReference id="ACP_reac_0" species="ACP" stoichiometry="1" constant="false"/>
        </listOfProducts>
      </reaction>
      <reaction id="reac_1" name="1-PHOSPHATIDYLINOSITOL-3-KINASE-RXN" reversible="false" fast="false">
        <listOfReactants>
          <speciesReference id="met_831_reac_1" species="met_831" stoichiometry="1" constant="false"/>
          <speciesReference id="ATP_reac_1" species="ATP" stoichiometry="1" constant="false"/>
        </listOfReactants>
        <listOfProducts>
          <speciesReference id="met_347_reac_1" species="met_347" stoichiometry="1" constant="false"/>
          <speciesReference id="ADP_reac_1" species="ADP" stoichiometry="1" constant="false"/>
        </listOfProducts>
      </reaction>
      <reaction id="reac_2" name="1-PHOSPHATIDYLINOSITOL-KINASE-RXN" reversible="false" fast="false">
        <listOfReactants>
          <speciesReference id="met_831_reac_2" species="met_831" stoichiometry="1" constant="false"/>
          <speciesReference id="ATP_reac_2" species="ATP" stoichiometry="1" constant="false"/>
        </listOfReactants>
        <listOfProducts>
          <speciesReference id="met_285_reac_2" species="met_285" stoichiometry="1" constant="false"/>
          <speciesReference id="ADP_reac_2" species="ADP" stoichiometry="1" constant="false"/>
        </listOfProducts>
      </reaction>
      <reaction id="reac_3" name="1.1.1.170-RXN" reversible="true" fast="false">
        <listOfReactants>
          <speciesReference id="NADP_reac_3" species="NADP" stoichiometry="1" constant="false"/>
          <speciesReference id="met_426_reac_3" species="met_426" stoichiometry="1" constant="false"/>
        </listOfReactants>
        <listOfProducts>
          <speciesReference id="NADPH_reac_3" species="NADPH" stoichiometry="1" constant="false"/>
          <speciesReference id="met_237_reac_3" species="met_237" stoichiometry="1" constant="false"/>
          <speciesReference id="met_97_reac_3" species="met_97" stoichiometry="1" constant="false"/>
        </listOfProducts>
      </reaction>
      <reaction id="reac_4" name="1.1.1.271-RXN" reversible="false" fast="false">
        <listOfReactants>
          <speciesReference id="NADP_reac_4" species="NADP" stoichiometry="1" constant="false"/>
          <speciesReference id="GUANOSINE_DIPHOSPHATE_FUCOSE_reac_4" species="GUANOSINE_DIPHOSPHATE_FUCOSE" stoichiometry="1" constant="false"/>
        </listOfReactants>
        <listOfProducts>
          <speciesReference id="NADPH_reac_4" species="NADPH" stoichiometry="1" constant="false"/>
          <speciesReference id="met_737_reac_4" species="met_737" stoichiometry="1" constant="false"/>
        </listOfProducts>
      </reaction>
      <reaction id="reac_5" name="1.1.1.34-RXN" reversible="false" fast="false">
        <listOfReactants>
          <speciesReference id="met_264_reac_5" species="met_264" stoichiometry="1" constant="false"/>
          <speciesReference id="MEVALONATE_reac_5" species="MEVALONATE" stoichiometry="1" constant="false"/>
          <speciesReference id="NADP_reac_5" species="NADP" stoichiometry="2" constant="false"/>
        </listOfReactants>
        <listOfProducts>
          <speciesReference id="NADPH_reac_5" species="NADPH" stoichiometry="2" constant="false"/>
          <speciesReference id="met_53_reac_5" species="met_53" stoichiometry="1" constant="false"/>
        </listOfProducts>
      </reaction>
      <reaction id="reac_6" name="1.1.1.8-RXN" reversible="false" fast="false">
        <listOfReactants>
          <speciesReference id="met_762_reac_6" species="met_762" stoichiometry="1" constant="false"/>
          <speciesReference id="NAD_reac_6" species="NAD" stoichiometry="1" constant="false"/>
        </listOfReactants>
        <listOfProducts>
          <speciesReference id="met_655_reac_6" species="met_655" stoichiometry="1" constant="false"/>
          <speciesReference id="NADH_reac_6" species="NADH" stoichiometry="1" constant="false"/>
        </listOfProducts>
      </reaction>
      <reaction id="reac_7" name="1.11.1.12-RXN" reversible="false" fast="false">
        <listOfReactants>
          <speciesReference id="met_132_reac_7" species="met_132" stoichiometry="1" constant="false"/>
          <speciesReference id="GLUTATHIONE_reac_7" species="GLUTATHIONE" stoichiometry="2" constant="false"/>
        </listOfReactants>
        <listOfProducts>
          <speciesReference id="WATER_reac_7" species="WATER" stoichiometry="2" constant="false"/>
          <speciesReference id="Lipids_reac_7" species="Lipids" stoichiometry="1" constant="false"/>
          <speciesReference id="met_969_reac_7" species="met_969" stoichiometry="1" constant="false"/>
        </listOfProducts>
      </reaction>
      <reaction id="reac_8" name="1.11.1.15-RXN" reversible="false" fast="false">
        <listOfReactants>
          <speciesReference id="met_1028_reac_8" species="met_1028" stoichiometry="2" constant="false"/>
          <speciesReference id="met_198_reac_8" species="met_198" stoichiometry="1" constant="false"/>
        </listOfReactants>
        <listOfProducts>
          <speciesReference id="WATER_reac_8" species="WATER" stoichiometry="1" constant="false"/>
          <speciesReference id="met_1067_reac_8" species="met_1067" stoichiometry="1" constant="false"/>
          <speciesReference id="Alcohols_reac_8" species="Alcohols" stoichiometry="1" constant="false"/>
        </listOfProducts>
      </reaction>
      <reaction id="reac_9" name="1.14.11.19-RXN" reversible="false" fast="false">
        <listOfReactants>
          <speciesReference id="met_429_reac_9" species="met_429" stoichiometry="1" constant="false"/>
          <speciesReference id="met_30_reac_9" species="met_30" stoichiometry="1" constant="false"/>
          <speciesReference id="met_970_reac_9" species="met_970" stoichiometry="1" constant="false"/>
        </listOfReactants>
        <listOfProducts>
          <speciesReference id="SUC_reac_9" species="SUC" stoichiometry="1" constant="false"/>
          <speciesReference id="met_237_reac_9" species="met_237" stoichiometry="1" constant="false"/>
          <speciesReference id="WATER_reac_9" species="WATER" stoichiometry="1" constant="false"/>
          <speciesReference id="Dihydroquercetins_reac_9" species="Dihydroquercetins" stoichiometry="1" constant="false"/>
        </listOfProducts>
      </reaction>
      <reaction id="reac_10" name="1.14.11.9-RXN" reversible="false" fast="false">
        <listOfReactants>
          <speciesReference id="FLAVANONES_reac_10" species="FLAVANONES" stoichiometry="1" constant="false"/>
          <speciesReference id="met_30_reac_10" species="met_30" stoichiometry="1" constant="false"/>
          <speciesReference id="met_970_reac_10" species="met_970" stoichiometry="1" constant="false"/>
        </listOfReactants>
        <listOfProducts>
          <speciesReference id="SUC_reac_10" species="SUC" stoichiometry="1" constant="false"/>
          <speciesReference id="met_237_reac_10" species="met_237" stoichiometry="1" constant="false"/>
          <speciesReference id="Dihydroflavonols_reac_10" species="Dihydroflavonols" stoichiometry="1" constant="false"/>
        </listOfProducts>
      </reaction>
      <reaction id="reac_11" name="1.14.13.70-RXN" reversible="false" fast="false">
        <listOfReactants>
          <speciesReference id="OBTUSIFOLIOL_reac_11" species="OBTUSIFOLIOL" stoichiometry="1" constant="false"/>
          <speciesReference id="NADPH_reac_11" species="NADPH" stoichiometry="3" constant="false"/>
          <speciesReference id="met_970_reac_11" species="met_970" stoichiometry="3" constant="false"/>
        </listOfReactants>
        <listOfProducts>
          <speciesReference id="FORMATE_reac_11" species="FORMATE" stoichiometry="1" constant="false"/>
          <speciesReference id="met_167_reac_11" species="met_167" stoichiometry="1" constant="false"/>
          <speciesReference id="NADP_reac_11" species="NADP" stoichiometry="3" constant="false"/>
        </listOfProducts>
      </reaction>
      <reaction id="reac_12" name="1.14.13.79-RXN" reversible="false" fast="false">
        <listOfReactants>
          <speciesReference id="NADPH_reac_12" species="NADPH" stoichiometry="1" constant="false"/>
          <speciesReference id="met_569_reac_12" species="met_569" stoichiometry="1" constant="false"/>
          <speciesReference id="PROTON_reac_12" species="PROTON" stoichiometry="1" constant="false"/>
          <speciesReference id="met_970_reac_12" species="met_970" stoichiometry="1" constant="false"/>
        </listOfReactants>
        <listOfProducts>
          <speciesReference id="met_571_reac_12" species="met_571" stoichiometry="1" constant="false"/>
          <speciesReference id="WATER_reac_12" species="WATER" stoichiometry="1" constant="false"/>
          <speciesReference id="NADP_reac_12" species="NADP" stoichiometry="1" constant="false"/>
        </listOfProducts>
      </reaction>
      <reaction id="reac_13" name="1.14.13.93-RXN" reversible="false" fast="false">
        <listOfReactants>
          <speciesReference id="NADPH_reac_13" species="NADPH" stoichiometry="1" constant="false"/>
          <speciesReference id="met_970_reac_13" species="met_970" stoichiometry="1" constant="false"/>
          <speciesReference id="met_450_reac_13" species="met_450" stoichiometry="1" constant="false"/>
        </listOfReactants>
        <listOfProducts>
          <speciesReference id="NADP_reac_13" species="NADP" stoichiometry="1" constant="false"/>
          <speciesReference id="met_480_reac_13" species="met_480" stoichiometry="1" constant="false"/>
        </listOfProducts>
      </reaction>
      <reaction id="reac_14" name="1.14.21.6-RXN" reversible="false" fast="false">
        <listOfReactants>
          <speciesReference id="NADPH_reac_14" species="NADPH" stoichiometry="1" constant="false"/>
          <speciesReference id="met_383_reac_14" species="met_383" stoichiometry="1" constant="false"/>
          <speciesReference id="met_970_reac_14" species="met_970" stoichiometry="1" constant="false"/>
        </listOfReactants>
        <listOfProducts>
          <speciesReference id="met_384_reac_14" species="met_384" stoichiometry="1" constant="false"/>
          <speciesReference id="WATER_reac_14" species="WATER" stoichiometry="2" constant="false"/>
          <speciesReference id="NADP_reac_14" species="NADP" stoichiometry="1" constant="false"/>
        </listOfProducts>
      </reaction>
      <reaction id="reac_15" name="1.18.1.2-RXN" reversible="true" fast="false">
        <listOfReactants>
          <speciesReference id="NADP_reac_15" species="NADP" stoichiometry="1" constant="false"/>
          <speciesReference id="met_1107_reac_15" species="met_1107" stoichiometry="1" constant="false"/>
        </listOfReactants>
        <listOfProducts>
          <speciesReference id="NADPH_reac_15" species="NADPH" stoichiometry="1" constant="false"/>
          <speciesReference id="met_978_reac_15" species="met_978" stoichiometry="1" constant="false"/>
          <speciesReference id="PROTON_reac_15" species="PROTON" stoichiometry="1" constant="false"/>
        </listOfProducts>
      </reaction>
      <reaction id="reac_16" name="1.2.1.2-RXN" reversible="false" fast="false">
        <listOfReactants>
          <speciesReference id="FORMATE_reac_16" species="FORMATE" stoichiometry="1" constant="false"/>
          <speciesReference id="NAD_reac_16" species="NAD" stoichiometry="1" constant="false"/>
        </listOfReactants>
        <listOfProducts>
          <speciesReference id="NADH_reac_16" species="NADH" stoichiometry="1" constant="false"/>
          <speciesReference id="met_237_reac_16" species="met_237" stoichiometry="1" constant="false"/>
        </listOfProducts>
      </reaction>
      <reaction id="reac_17" name="1.2.1.27-RXN" reversible="false" fast="false">
        <listOfReactants>
          <speciesReference id="NAD_reac_17" species="NAD" stoichiometry="1" constant="false"/>
          <speciesReference id="WATER_reac_17" species="WATER" stoichiometry="1" constant="false"/>
          <speciesReference id="met_329_reac_17" species="met_329" stoichiometry="1" constant="false"/>
          <speciesReference id="met_264_reac_17" species="met_264" stoichiometry="1" constant="false"/>
        </listOfReactants>
        <listOfProducts>
          <speciesReference id="met_1027_reac_17" species="met_1027" stoichiometry="1" constant="false"/>
          <speciesReference id="NADH_reac_17" species="NADH" stoichiometry="1" constant="false"/>
          <speciesReference id="HCO3_reac_17" species="HCO3" stoichiometry="1" constant="false"/>
          <speciesReference id="PROTON_reac_17" species="PROTON" stoichiometry="1" constant="false"/>
        </listOfProducts>
      </reaction>
      <reaction id="reac_18" name="1.2.1.9-RXN" reversible="false" fast="false">
        <listOfReactants>
          <speciesReference id="GAP_reac_18" species="GAP" stoichiometry="1" constant="false"/>
          <speciesReference id="WATER_reac_18" species="WATER" stoichiometry="1" constant="false"/>
          <speciesReference id="NADP_reac_18" species="NADP" stoichiometry="1" constant="false"/>
        </listOfReactants>
        <listOfProducts>
          <speciesReference id="NADPH_reac_18" species="NADPH" stoichiometry="1" constant="false"/>
          <speciesReference id="G3P_reac_18" species="G3P" stoichiometry="1" constant="false"/>
          <speciesReference id="PROTON_reac_18" species="PROTON" stoichiometry="2" constant="false"/>
        </listOfProducts>
      </reaction>
      <reaction id="reac_19" name="1.2.4.4-RXN" reversible="true" fast="false">
        <listOfReactants>
          <speciesReference id="met_29_reac_19" species="met_29" stoichiometry="1" constant="false"/>
          <speciesReference id="met_208_reac_19" species="met_208" stoichiometry="1" constant="false"/>
        </listOfReactants>
        <listOfProducts>
          <speciesReference id="met_205_reac_19" species="met_205" stoichiometry="1" constant="false"/>
          <speciesReference id="met_237_reac_19" species="met_237" stoichiometry="1" constant="false"/>
        </listOfProducts>
      </reaction>
      <reaction id="reac_20" name="1.3.1.72-RXN" reversible="false" fast="false">
        <listOfReactants>
          <speciesReference id="met_383_reac_20" species="met_383" stoichiometry="1" constant="false"/>
          <speciesReference id="NADP_reac_20" species="NADP" stoichiometry="1" constant="false"/>
        </listOfReactants>
        <listOfProducts>
          <speciesReference id="NADPH_reac_20" species="NADPH" stoichiometry="1" constant="false"/>
          <speciesReference id="PROTON_reac_20" species="PROTON" stoichiometry="1" constant="false"/>
          <speciesReference id="met_111_reac_20" species="met_111" stoichiometry="1" constant="false"/>
        </listOfProducts>
      </reaction>
      <reaction id="reac_21" name="1.3.1.78-RXN" reversible="false" fast="false">
        <listOfReactants>
          <speciesReference id="NADP_reac_21" species="NADP" stoichiometry="1" constant="false"/>
          <speciesReference id="met_442_reac_21" species="met_442" stoichiometry="1" constant="false"/>
        </listOfReactants>
        <listOfProducts>
          <speciesReference id="NADPH_reac_21" species="NADPH" stoichiometry="1" constant="false"/>
          <speciesReference id="TYR_reac_21" species="TYR" stoichiometry="1" constant="false"/>
          <speciesReference id="met_237_reac_21" species="met_237" stoichiometry="1" constant="false"/>
        </listOfProducts>
      </reaction>
      <reaction id="reac_22" name="1.4.3.22-Rxn" reversible="false" fast="false">
        <listOfReactants>
          <speciesReference id="met_367_reac_22" species="met_367" stoichiometry="1" constant="false"/>
          <speciesReference id="WATER_reac_22" species="WATER" stoichiometry="1" constant="false"/>
          <speciesReference id="met_970_reac_22" species="met_970" stoichiometry="1" constant="false"/>
        </listOfReactants>
        <listOfProducts>
          <speciesReference id="met_433_reac_22" species="met_433" stoichiometry="1" constant="false"/>
          <speciesReference id="met_793_reac_22" species="met_793" stoichiometry="1" constant="false"/>
          <speciesReference id="AMMONIA_reac_22" species="AMMONIA" stoichiometry="1" constant="false"/>
        </listOfProducts>
      </reaction>
      <reaction id="reac_23" name="1.5.1.20-RXN" reversible="true" fast="false">
        <listOfReactants>
          <speciesReference id="met_117_reac_23" species="met_117" stoichiometry="1" constant="false"/>
          <speciesReference id="NAD_reac_23" species="NAD" stoichiometry="1" constant="false"/>
        </listOfReactants>
        <listOfProducts>
          <speciesReference id="NADH_reac_23" species="NADH" stoichiometry="1" constant="false"/>
          <speciesReference id="PROTON_reac_23" species="PROTON" stoichiometry="1" constant="false"/>
          <speciesReference id="met_896_reac_23" species="met_896" stoichiometry="1" constant="false"/>
        </listOfProducts>
      </reaction>
      <reaction id="reac_24" name="1.5.1.9-RXN" reversible="true" fast="false">
        <listOfReactants>
          <speciesReference id="SACCHAROPINE_reac_24" species="SACCHAROPINE" stoichiometry="1" constant="false"/>
          <speciesReference id="NAD_reac_24" species="NAD" stoichiometry="1" constant="false"/>
        </listOfReactants>
        <listOfProducts>
          <speciesReference id="ALLYSINE_reac_24" species="ALLYSINE" stoichiometry="1" constant="false"/>
          <speciesReference id="NADH_reac_24" species="NADH" stoichiometry="1" constant="false"/>
          <speciesReference id="GLT_reac_24" species="GLT" stoichiometry="1" constant="false"/>
        </listOfProducts>
      </reaction>
      <reaction id="reac_25" name="1.5.5.1-RXN" reversible="false" fast="false">
        <listOfReactants>
          <speciesReference id="Ubiquinones_reac_25" species="Ubiquinones" stoichiometry="1" constant="false"/>
          <speciesReference id="met_697_reac_25" species="met_697" stoichiometry="1" constant="false"/>
        </listOfReactants>
        <listOfProducts>
          <speciesReference id="met_696_reac_25" species="met_696" stoichiometry="1" constant="false"/>
          <speciesReference id="Ubiquinols_reac_25" species="Ubiquinols" stoichiometry="1" constant="false"/>
        </listOfProducts>
      </reaction>
      <reaction id="reac_26" name="1.6.4.4-RXN" reversible="true" fast="false">
        <listOfReactants>
          <speciesReference id="met_1068_reac_26" species="met_1068" stoichiometry="1" constant="false"/>
          <speciesReference id="NADP_reac_26" species="NADP" stoichiometry="1" constant="false"/>
        </listOfReactants>
        <listOfProducts>
          <speciesReference id="NADPH_reac_26" species="NADPH" stoichiometry="1" constant="false"/>
          <speciesReference id="met_1067_reac_26" species="met_1067" stoichiometry="1" constant="false"/>
          <speciesReference id="PROTON_reac_26" species="PROTON" stoichiometry="1" constant="false"/>
        </listOfProducts>
      </reaction>
      <reaction id="reac_27" name="1.8.1.4-RXN" reversible="false" fast="false">
        <listOfReactants>
          <speciesReference id="NAD_reac_27" species="NAD" stoichiometry="1" constant="false"/>
          <speciesReference id="met_685_reac_27" species="met_685" stoichiometry="1" constant="false"/>
        </listOfReactants>
        <listOfProducts>
          <speciesReference id="met_869_reac_27" species="met_869" stoichiometry="1" constant="false"/>
          <speciesReference id="NADH_reac_27" species="NADH" stoichiometry="1" constant="false"/>
          <speciesReference id="PROTON_reac_27" species="PROTON" stoichiometry="1" constant="false"/>
        </listOfProducts>
      </reaction>
      <reaction id="reac_28" name="1.8.4.12-RXN" reversible="false" fast="false">
        <listOfReactants>
          <speciesReference id="WATER_reac_28" species="WATER" stoichiometry="1" constant="false"/>
          <speciesReference id="met_1074_reac_28" species="met_1074" stoichiometry="1" constant="false"/>
          <speciesReference id="met_975_reac_28" species="met_975" stoichiometry="1" constant="false"/>
        </listOfReactants>
        <listOfProducts>
          <speciesReference id="met_1075_reac_28" species="met_1075" stoichiometry="1" constant="false"/>
          <speciesReference id="met_1105_reac_28" species="met_1105" stoichiometry="1" constant="false"/>
        </listOfProducts>
      </reaction>
      <reaction id="reac_29" name="1.8.4.9-RXN" reversible="true" fast="false">
        <listOfReactants>
          <speciesReference id="AMP_reac_29" species="AMP" stoichiometry="1" constant="false"/>
          <speciesReference id="SO3_reac_29" species="SO3" stoichiometry="1" constant="false"/>
          <speciesReference id="met_969_reac_29" species="met_969" stoichiometry="1" constant="false"/>
        </listOfReactants>
        <listOfProducts>
          <speciesReference id="GLUTATHIONE_reac_29" species="GLUTATHIONE" stoichiometry="2" constant="false"/>
          <speciesReference id="APS_reac_29" species="APS" stoichiometry="1" constant="false"/>
        </listOfProducts>
      </reaction>
      <reaction id="reac_30" name="12-OXOPHYTODIENOATE-REDUCTASE-RXN" reversible="false" fast="false">
        <listOfReactants>
          <speciesReference id="NADP_reac_30" species="NADP" stoichiometry="1" constant="false"/>
          <speciesReference id="met_489_reac_30" species="met_489" stoichiometry="1" constant="false"/>
        </listOfReactants>
        <listOfProducts>
          <speciesReference id="NADPH_reac_30" species="NADPH" stoichiometry="1" constant="false"/>
          <speciesReference id="met_488_reac_30" species="met_488" stoichiometry="1" constant="false"/>
        </listOfProducts>
      </reaction>
      <reaction id="reac_31" name="12-oxophytodienoate reductase" reversible="false" fast="false">
        <listOfReactants>
          <speciesReference id="NADPH_reac_31" species="NADPH" stoichiometry="1" constant="false"/>
          <speciesReference id="met_11_reac_31" species="met_11" stoichiometry="1" constant="false"/>
        </listOfReactants>
        <listOfProducts>
          <speciesReference id="NADP_reac_31" species="NADP" stoichiometry="1" constant="false"/>
          <speciesReference id="met_80_reac_31" species="met_80" stoichiometry="1" constant="false"/>
        </listOfProducts>
      </reaction>
      <reaction id="reac_32" name="13-BETA-GLUCAN-SYNTHASE-RXN" reversible="false" fast="false">
        <listOfReactants>
          <speciesReference id="met_1200_reac_32" species="met_1200" stoichiometry="1" constant="false"/>
        </listOfReactants>
        <listOfProducts>
          <speciesReference id="UDP_reac_32" species="UDP" stoichiometry="1" constant="false"/>
          <speciesReference id="met_0_reac_32" species="met_0" stoichiometry="1" constant="false"/>
        </listOfProducts>
      </reaction>
      <reaction id="reac_33" name="1TRANSKETO-RXN" reversible="true" fast="false">
        <listOfReactants>
          <speciesReference id="met_620_reac_33" species="met_620" stoichiometry="1" constant="false"/>
          <speciesReference id="GAP_reac_33" species="GAP" stoichiometry="1" constant="false"/>
        </listOfReactants>
        <listOfProducts>
          <speciesReference id="met_1228_reac_33" species="met_1228" stoichiometry="1" constant="false"/>
          <speciesReference id="met_1102_reac_33" species="met_1102" stoichiometry="1" constant="false"/>
        </listOfProducts>
      </reaction>
      <reaction id="reac_34" name="2-ISOPROPYLMALATESYN-RXN" reversible="false" fast="false">
        <listOfReactants>
          <speciesReference id="met_29_reac_34" species="met_29" stoichiometry="1" constant="false"/>
          <speciesReference id="WATER_reac_34" species="WATER" stoichiometry="1" constant="false"/>
          <speciesReference id="met_138_reac_34" species="met_138" stoichiometry="1" constant="false"/>
        </listOfReactants>
        <listOfProducts>
          <speciesReference id="PROTON_reac_34" species="PROTON" stoichiometry="1" constant="false"/>
          <speciesReference id="met_46_reac_34" species="met_46" stoichiometry="1" constant="false"/>
          <speciesReference id="met_264_reac_34" species="met_264" stoichiometry="1" constant="false"/>
        </listOfProducts>
      </reaction>
      <reaction id="reac_35" name="2.1.1.100-RXN" reversible="false" fast="false">
        <listOfReactants>
          <speciesReference id="met_1029_reac_35" species="met_1029" stoichiometry="1" constant="false"/>
          <speciesReference id="met_1123_reac_35" species="met_1123" stoichiometry="1" constant="false"/>
        </listOfReactants>
        <listOfProducts>
          <speciesReference id="met_150_reac_35" species="met_150" stoichiometry="1" constant="false"/>
          <speciesReference id="met_1030_reac_35" species="met_1030" stoichiometry="1" constant="false"/>
        </listOfProducts>
      </reaction>
      <reaction id="reac_36" name="2.1.1.103-RXN" reversible="false" fast="false">
        <listOfReactants>
          <speciesReference id="met_1123_reac_36" species="met_1123" stoichiometry="1" constant="false"/>
          <speciesReference id="met_1012_reac_36" species="met_1012" stoichiometry="1" constant="false"/>
        </listOfReactants>
        <listOfProducts>
          <speciesReference id="met_379_reac_36" species="met_379" stoichiometry="1" constant="false"/>
          <speciesReference id="met_150_reac_36" species="met_150" stoichiometry="1" constant="false"/>
          <speciesReference id="PROTON_reac_36" species="PROTON" stoichiometry="1" constant="false"/>
        </listOfProducts>
      </reaction>
      <reaction id="reac_37" name="2.1.1.114-RXN" reversible="false" fast="false">
        <listOfReactants>
          <speciesReference id="met_52_reac_37" species="met_52" stoichiometry="1" constant="false"/>
          <speciesReference id="met_1123_reac_37" species="met_1123" stoichiometry="1" constant="false"/>
        </listOfReactants>
        <listOfProducts>
          <speciesReference id="met_50_reac_37" species="met_50" stoichiometry="1" constant="false"/>
          <speciesReference id="met_150_reac_37" species="met_150" stoichiometry="1" constant="false"/>
          <speciesReference id="PROTON_reac_37" species="PROTON" stoichiometry="1" constant="false"/>
        </listOfProducts>
      </reaction>
      <reaction id="reac_38" name="2.1.1.125-RXN" reversible="false" fast="false">
        <listOfReactants>
          <speciesReference id="met_799_reac_38" species="met_799" stoichiometry="1" constant="false"/>
          <speciesReference id="met_1123_reac_38" species="met_1123" stoichiometry="1" constant="false"/>
        </listOfReactants>
        <listOfProducts>
          <speciesReference id="met_800_reac_38" species="met_800" stoichiometry="1" constant="false"/>
          <speciesReference id="met_150_reac_38" species="met_150" stoichiometry="1" constant="false"/>
        </listOfProducts>
      </reaction>
      <reaction id="reac_39" name="2.1.1.127-RXN" reversible="false" fast="false">
        <listOfReactants>
          <speciesReference id="met_1117_reac_39" species="met_1117" stoichiometry="1" constant="false"/>
          <speciesReference id="met_1123_reac_39" species="met_1123" stoichiometry="1" constant="false"/>
        </listOfReactants>
        <listOfProducts>
          <speciesReference id="met_1116_reac_39" species="met_1116" stoichiometry="1" constant="false"/>
          <speciesReference id="met_150_reac_39" species="met_150" stoichiometry="1" constant="false"/>
        </listOfProducts>
      </reaction>
      <reaction id="reac_40" name="2.1.1.143-RXN" reversible="false" fast="false">
        <listOfReactants>
          <speciesReference id="met_381_reac_40" species="met_381" stoichiometry="1" constant="false"/>
          <speciesReference id="met_1123_reac_40" species="met_1123" stoichiometry="1" constant="false"/>
        </listOfReactants>
        <listOfProducts>
          <speciesReference id="met_382_reac_40" species="met_382" stoichiometry="1" constant="false"/>
          <speciesReference id="met_150_reac_40" species="met_150" stoichiometry="1" constant="false"/>
          <speciesReference id="PROTON_reac_40" species="PROTON" stoichiometry="1" constant="false"/>
        </listOfProducts>
      </reaction>
      <reaction id="reac_41" name="2.1.1.62-RXN" reversible="false" fast="false">
        <listOfReactants>
          <speciesReference id="met_517_reac_41" species="met_517" stoichiometry="1" constant="false"/>
          <speciesReference id="met_1123_reac_41" species="met_1123" stoichiometry="1" constant="false"/>
        </listOfReactants>
        <listOfProducts>
          <speciesReference id="met_518_reac_41" species="met_518" stoichiometry="1" constant="false"/>
          <speciesReference id="met_150_reac_41" species="met_150" stoichiometry="1" constant="false"/>
          <speciesReference id="PROTON_reac_41" species="PROTON" stoichiometry="1" constant="false"/>
        </listOfProducts>
      </reaction>
      <reaction id="reac_42" name="2.1.1.64-RXN" reversible="false" fast="false">
        <listOfReactants>
          <speciesReference id="met_1123_reac_42" species="met_1123" stoichiometry="1" constant="false"/>
          <speciesReference id="met_475_reac_42" species="met_475" stoichiometry="1" constant="false"/>
        </listOfReactants>
        <listOfProducts>
          <speciesReference id="met_554_reac_42" species="met_554" stoichiometry="1" constant="false"/>
          <speciesReference id="met_150_reac_42" species="met_150" stoichiometry="1" constant="false"/>
          <speciesReference id="PROTON_reac_42" species="PROTON" stoichiometry="2" constant="false"/>
        </listOfProducts>
      </reaction>
      <reaction id="reac_43" name="2.1.1.73-RXN" reversible="false" fast="false">
        <listOfReactants>
          <speciesReference id="met_668_reac_43" species="met_668" stoichiometry="1" constant="false"/>
          <speciesReference id="met_1123_reac_43" species="met_1123" stoichiometry="1" constant="false"/>
        </listOfReactants>
        <listOfProducts>
          <speciesReference id="met_665_reac_43" species="met_665" stoichiometry="1" constant="false"/>
          <speciesReference id="met_150_reac_43" species="met_150" stoichiometry="1" constant="false"/>
        </listOfProducts>
      </reaction>
      <reaction id="reac_44" name="2.1.1.77-RXN" reversible="false" fast="false">
        <listOfReactants>
          <speciesReference id="met_1031_reac_44" species="met_1031" stoichiometry="1" constant="false"/>
          <speciesReference id="met_1123_reac_44" species="met_1123" stoichiometry="1" constant="false"/>
        </listOfReactants>
        <listOfProducts>
          <speciesReference id="met_1032_reac_44" species="met_1032" stoichiometry="1" constant="false"/>
          <speciesReference id="met_150_reac_44" species="met_150" stoichiometry="1" constant="false"/>
        </listOfProducts>
      </reaction>
      <reaction id="reac_45" name="2.3.1.158-RXN" reversible="false" fast="false">
        <listOfReactants>
          <speciesReference id="DIACYLGLYCEROL_reac_45" species="DIACYLGLYCEROL" stoichiometry="1" constant="false"/>
          <speciesReference id="Phospholipids_reac_45" species="Phospholipids" stoichiometry="1" constant="false"/>
        </listOfReactants>
        <listOfProducts>
          <speciesReference id="Triacylglycerols_reac_45" species="Triacylglycerols" stoichiometry="1" constant="false"/>
          <speciesReference id="Lysophospholipids_reac_45" species="Lysophospholipids" stoichiometry="1" constant="false"/>
        </listOfProducts>
      </reaction>
      <reaction id="reac_46" name="2.3.1.180-RXN" reversible="false" fast="false">
        <listOfReactants>
          <speciesReference id="met_878_reac_46" species="met_878" stoichiometry="1" constant="false"/>
          <speciesReference id="met_138_reac_46" species="met_138" stoichiometry="1" constant="false"/>
        </listOfReactants>
        <listOfProducts>
          <speciesReference id="met_264_reac_46" species="met_264" stoichiometry="1" constant="false"/>
          <speciesReference id="met_191_reac_46" species="met_191" stoichiometry="1" constant="false"/>
          <speciesReference id="met_237_reac_46" species="met_237" stoichiometry="1" constant="false"/>
        </listOfProducts>
      </reaction>
      <reaction id="reac_47" name="2.3.1.41-RXN" reversible="false" fast="false">
        <listOfReactants>
          <speciesReference id="met_144_reac_47" species="met_144" stoichiometry="1" constant="false"/>
          <speciesReference id="met_878_reac_47" species="met_878" stoichiometry="1" constant="false"/>
        </listOfReactants>
        <listOfProducts>
          <speciesReference id="ACP_reac_47" species="ACP" stoichiometry="1" constant="false"/>
          <speciesReference id="met_203_reac_47" species="met_203" stoichiometry="1" constant="false"/>
          <speciesReference id="met_237_reac_47" species="met_237" stoichiometry="1" constant="false"/>
        </listOfProducts>
      </reaction>
      <reaction id="reac_48" name="2.3.2.15-RXN" reversible="false" fast="false">
        <listOfReactants>
          <speciesReference id="GLUTATHIONE_reac_48" species="GLUTATHIONE" stoichiometry="1" constant="false"/>
        </listOfReactants>
        <listOfProducts>
          <speciesReference id="GLY_reac_48" species="GLY" stoichiometry="1" constant="false"/>
          <speciesReference id="met_1065_reac_48" species="met_1065" stoichiometry="1" constant="false"/>
        </listOfProducts>
      </reaction>
      <reaction id="reac_49" name="2.4.1.119-RXN" reversible="false" fast="false">
        <listOfReactants>
          <speciesReference id="met_1071_reac_49" species="met_1071" stoichiometry="1" constant="false"/>
          <speciesReference id="met_965_reac_49" species="met_965" stoichiometry="1" constant="false"/>
        </listOfReactants>
        <listOfProducts>
          <speciesReference id="met_780_reac_49" species="met_780" stoichiometry="1" constant="false"/>
          <speciesReference id="met_360_reac_49" species="met_360" stoichiometry="1" constant="false"/>
        </listOfProducts>
      </reaction>
      <reaction id="reac_50" name="2.4.1.198-RXN" reversible="false" fast="false">
        <listOfReactants>
          <speciesReference id="met_831_reac_50" species="met_831" stoichiometry="1" constant="false"/>
          <speciesReference id="met_1203_reac_50" species="met_1203" stoichiometry="1" constant="false"/>
        </listOfReactants>
        <listOfProducts>
          <speciesReference id="UDP_reac_50" species="UDP" stoichiometry="1" constant="false"/>
          <speciesReference id="met_396_reac_50" species="met_396" stoichiometry="1" constant="false"/>
        </listOfProducts>
      </reaction>
      <reaction id="reac_51" name="2.4.1.32-RXN" reversible="false" fast="false">
        <listOfReactants>
          <speciesReference id="met_739_reac_51" species="met_739" stoichiometry="1" constant="false"/>
          <speciesReference id="Glucomannans_in_reac_51" species="Glucomannans_in" stoichiometry="1" constant="false"/>
        </listOfReactants>
        <listOfProducts>
          <speciesReference id="GDP_reac_51" species="GDP" stoichiometry="1" constant="false"/>
          <speciesReference id="Glucomannans_out_reac_51" species="Glucomannans_out" stoichiometry="1" constant="false"/>
        </listOfProducts>
      </reaction>
      <reaction id="reac_52" name="2.4.1.46-RXN" reversible="false" fast="false">
        <listOfReactants>
          <speciesReference id="met_1199_reac_52" species="met_1199" stoichiometry="1" constant="false"/>
          <speciesReference id="DIACYLGLYCEROL_reac_52" species="DIACYLGLYCEROL" stoichiometry="1" constant="false"/>
        </listOfReactants>
        <listOfProducts>
          <speciesReference id="UDP_reac_52" species="UDP" stoichiometry="1" constant="false"/>
          <speciesReference id="met_613_reac_52" species="met_613" stoichiometry="1" constant="false"/>
        </listOfProducts>
      </reaction>
      <reaction id="reac_53" name="2.4.1.82-RXN" reversible="false" fast="false">
        <listOfReactants>
          <speciesReference id="met_401_reac_53" species="met_401" stoichiometry="1" constant="false"/>
          <speciesReference id="SUCROSE_reac_53" species="SUCROSE" stoichiometry="1" constant="false"/>
        </listOfReactants>
        <listOfProducts>
          <speciesReference id="met_282_reac_53" species="met_282" stoichiometry="1" constant="false"/>
          <speciesReference id="met_904_reac_53" species="met_904" stoichiometry="1" constant="false"/>
        </listOfProducts>
      </reaction>
      <reaction id="reac_54" name="2.4.1.83-RXN" reversible="false" fast="false">
        <listOfReactants>
          <speciesReference id="met_739_reac_54" species="met_739" stoichiometry="1" constant="false"/>
          <speciesReference id="DOLICHOLP_reac_54" species="DOLICHOLP" stoichiometry="1" constant="false"/>
        </listOfReactants>
        <listOfProducts>
          <speciesReference id="GDP_reac_54" species="GDP" stoichiometry="1" constant="false"/>
          <speciesReference id="met_346_reac_54" species="met_346" stoichiometry="1" constant="false"/>
        </listOfProducts>
      </reaction>
      <reaction id="reac_55" name="2.5.1.19-RXN" reversible="false" fast="false">
        <listOfReactants>
          <speciesReference id="met_1004_reac_55" species="met_1004" stoichiometry="1" constant="false"/>
          <speciesReference id="met_1136_reac_55" species="met_1136" stoichiometry="1" constant="false"/>
        </listOfReactants>
        <listOfProducts>
          <speciesReference id="met_49_reac_55" species="met_49" stoichiometry="1" constant="false"/>
          <speciesReference id="Pi_reac_55" species="Pi" stoichiometry="1" constant="false"/>
        </listOfProducts>
      </reaction>
      <reaction id="reac_56" name="2.5.1.21-RXN" reversible="false" fast="false">
        <listOfReactants>
          <speciesReference id="met_704_reac_56" species="met_704" stoichiometry="2" constant="false"/>
        </listOfReactants>
        <listOfProducts>
          <speciesReference id="PPI_reac_56" species="PPI" stoichiometry="1" constant="false"/>
          <speciesReference id="met_406_reac_56" species="met_406" stoichiometry="1" constant="false"/>
        </listOfProducts>
      </reaction>
      <reaction id="reac_57" name="2.5.1.32-RXN" reversible="false" fast="false">
        <listOfReactants>
          <speciesReference id="met_742_reac_57" species="met_742" stoichiometry="2" constant="false"/>
        </listOfReactants>
        <listOfProducts>
          <speciesReference id="PPI_reac_57" species="PPI" stoichiometry="1" constant="false"/>
          <speciesReference id="met_405_reac_57" species="met_405" stoichiometry="1" constant="false"/>
        </listOfProducts>
      </reaction>
      <reaction id="reac_58" name="2.5.1.39-RXN" reversible="false" fast="false">
        <listOfReactants>
          <speciesReference id="met_108_reac_58" species="met_108" stoichiometry="1" constant="false"/>
          <speciesReference id="met_1142_reac_58" species="met_1142" stoichiometry="1" constant="false"/>
        </listOfReactants>
        <listOfProducts>
          <speciesReference id="PPI_reac_58" species="PPI" stoichiometry="1" constant="false"/>
          <speciesReference id="met_946_reac_58" species="met_946" stoichiometry="1" constant="false"/>
        </listOfProducts>
      </reaction>
      <reaction id="reac_59" name="2.5.1.43-RXN" reversible="false" fast="false">
        <listOfReactants>
          <speciesReference id="met_1123_reac_59" species="met_1123" stoichiometry="3" constant="false"/>
        </listOfReactants>
        <listOfProducts>
          <speciesReference id="met_404_reac_59" species="met_404" stoichiometry="1" constant="false"/>
          <speciesReference id="met_118_reac_59" species="met_118" stoichiometry="3" constant="false"/>
          <speciesReference id="PROTON_reac_59" species="PROTON" stoichiometry="3" constant="false"/>
        </listOfProducts>
      </reaction>
      <reaction id="reac_60" name="2.5.1.46-RXN" reversible="false" fast="false">
        <listOfReactants>
          <speciesReference id="met_690_reac_60" species="met_690" stoichiometry="1" constant="false"/>
          <speciesReference id="SPERMIDINE_reac_60" species="SPERMIDINE" stoichiometry="1" constant="false"/>
        </listOfReactants>
        <listOfProducts>
          <speciesReference id="met_558_reac_60" species="met_558" stoichiometry="1" constant="false"/>
          <speciesReference id="met_367_reac_60" species="met_367" stoichiometry="1" constant="false"/>
        </listOfProducts>
      </reaction>
      <reaction id="reac_61" name="2.5.1.58-RXN" reversible="false" fast="false">
        <listOfReactants>
          <speciesReference id="met_1028_reac_61" species="met_1028" stoichiometry="1" constant="false"/>
          <speciesReference id="met_704_reac_61" species="met_704" stoichiometry="1" constant="false"/>
        </listOfReactants>
        <listOfProducts>
          <speciesReference id="PPI_reac_61" species="PPI" stoichiometry="1" constant="false"/>
          <speciesReference id="met_1125_reac_61" species="met_1125" stoichiometry="1" constant="false"/>
        </listOfProducts>
      </reaction>
      <reaction id="reac_62" name="2.5.1.60-RXN" reversible="false" fast="false">
        <listOfReactants>
          <speciesReference id="met_1028_reac_62" species="met_1028" stoichiometry="1" constant="false"/>
          <speciesReference id="met_742_reac_62" species="met_742" stoichiometry="2" constant="false"/>
        </listOfReactants>
        <listOfProducts>
          <speciesReference id="PPI_reac_62" species="PPI" stoichiometry="2" constant="false"/>
          <speciesReference id="met_1126_reac_62" species="met_1126" stoichiometry="2" constant="false"/>
        </listOfProducts>
      </reaction>
      <reaction id="reac_63" name="2.5.1.64-RXN" reversible="false" fast="false">
        <listOfReactants>
          <speciesReference id="ISOCHORISMATE_reac_63" species="ISOCHORISMATE" stoichiometry="1" constant="false"/>
          <speciesReference id="met_30_reac_63" species="met_30" stoichiometry="1" constant="false"/>
          <speciesReference id="PROTON_reac_63" species="PROTON" stoichiometry="2" constant="false"/>
        </listOfReactants>
        <listOfProducts>
          <speciesReference id="met_550_reac_63" species="met_550" stoichiometry="1" constant="false"/>
          <speciesReference id="met_237_reac_63" species="met_237" stoichiometry="1" constant="false"/>
        </listOfProducts>
      </reaction>
      <reaction id="reac_64" name="2.6.1.18-RXN" reversible="true" fast="false">
        <listOfReactants>
          <speciesReference id="met_833_reac_64" species="met_833" stoichiometry="1" constant="false"/>
          <speciesReference id="met_877_reac_64" species="met_877" stoichiometry="1" constant="false"/>
        </listOfReactants>
        <listOfProducts>
          <speciesReference id="met_202_reac_64" species="met_202" stoichiometry="1" constant="false"/>
          <speciesReference id="PYRUVATE_reac_64" species="PYRUVATE" stoichiometry="1" constant="false"/>
        </listOfProducts>
      </reaction>
      <reaction id="reac_65" name="2.6.1.80-RXN" reversible="false" fast="false">
        <listOfReactants>
          <speciesReference id="met_404_reac_65" species="met_404" stoichiometry="1" constant="false"/>
          <speciesReference id="met_30_reac_65" species="met_30" stoichiometry="1" constant="false"/>
        </listOfReactants>
        <listOfProducts>
          <speciesReference id="GLT_reac_65" species="GLT" stoichiometry="1" constant="false"/>
          <speciesReference id="met_479_reac_65" species="met_479" stoichiometry="1" constant="false"/>
        </listOfProducts>
      </reaction>
      <reaction id="reac_66" name="2.7.1.133-RXN" reversible="false" fast="false">
        <listOfReactants>
          <speciesReference id="met_816_reac_66" species="met_816" stoichiometry="1" constant="false"/>
          <speciesReference id="ATP_reac_66" species="ATP" stoichiometry="1" constant="false"/>
        </listOfReactants>
        <listOfProducts>
          <speciesReference id="ADP_reac_66" species="ADP" stoichiometry="1" constant="false"/>
          <speciesReference id="PROTON_reac_66" species="PROTON" stoichiometry="1" constant="false"/>
          <speciesReference id="met_415_reac_66" species="met_415" stoichiometry="1" constant="false"/>
        </listOfProducts>
      </reaction>
      <reaction id="reac_67" name="2.7.1.134-RXN" reversible="false" fast="false">
        <listOfReactants>
          <speciesReference id="ATP_reac_67" species="ATP" stoichiometry="1" constant="false"/>
          <speciesReference id="met_348_reac_67" species="met_348" stoichiometry="1" constant="false"/>
        </listOfReactants>
        <listOfProducts>
          <speciesReference id="ADP_reac_67" species="ADP" stoichiometry="1" constant="false"/>
          <speciesReference id="PROTON_reac_67" species="PROTON" stoichiometry="1" constant="false"/>
          <speciesReference id="met_284_reac_67" species="met_284" stoichiometry="1" constant="false"/>
        </listOfProducts>
      </reaction>
      <reaction id="reac_68" name="2.7.1.139-RXN" reversible="false" fast="false">
        <listOfReactants>
          <speciesReference id="met_816_reac_68" species="met_816" stoichiometry="1" constant="false"/>
          <speciesReference id="ATP_reac_68" species="ATP" stoichiometry="1" constant="false"/>
        </listOfReactants>
        <listOfProducts>
          <speciesReference id="met_416_reac_68" species="met_416" stoichiometry="1" constant="false"/>
          <speciesReference id="ADP_reac_68" species="ADP" stoichiometry="1" constant="false"/>
          <speciesReference id="PROTON_reac_68" species="PROTON" stoichiometry="1" constant="false"/>
        </listOfProducts>
      </reaction>
      <reaction id="reac_69" name="2.7.1.151-RXN" reversible="false" fast="false">
        <listOfReactants>
          <speciesReference id="ATP_reac_69" species="ATP" stoichiometry="1" constant="false"/>
          <speciesReference id="met_817_reac_69" species="met_817" stoichiometry="1" constant="false"/>
        </listOfReactants>
        <listOfProducts>
          <speciesReference id="met_819_reac_69" species="met_819" stoichiometry="1" constant="false"/>
          <speciesReference id="ADP_reac_69" species="ADP" stoichiometry="1" constant="false"/>
          <speciesReference id="PROTON_reac_69" species="PROTON" stoichiometry="1" constant="false"/>
        </listOfProducts>
      </reaction>
      <reaction id="reac_70" name="2.7.1.68-RXN" reversible="false" fast="false">
        <listOfReactants>
          <speciesReference id="met_285_reac_70" species="met_285" stoichiometry="1" constant="false"/>
          <speciesReference id="ATP_reac_70" species="ATP" stoichiometry="1" constant="false"/>
        </listOfReactants>
        <listOfProducts>
          <speciesReference id="met_1002_reac_70" species="met_1002" stoichiometry="1" constant="false"/>
          <speciesReference id="ADP_reac_70" species="ADP" stoichiometry="1" constant="false"/>
        </listOfProducts>
      </reaction>
      <reaction id="reac_71" name="2.7.1.90-RXN" reversible="false" fast="false">
        <listOfReactants>
          <speciesReference id="met_720_reac_71" species="met_720" stoichiometry="1" constant="false"/>
          <speciesReference id="PPI_reac_71" species="PPI" stoichiometry="1" constant="false"/>
        </listOfReactants>
        <listOfProducts>
          <speciesReference id="met_719_reac_71" species="met_719" stoichiometry="1" constant="false"/>
          <speciesReference id="Pi_reac_71" species="Pi" stoichiometry="1" constant="false"/>
        </listOfProducts>
      </reaction>
      <reaction id="reac_72" name="2.7.11.17-RXN" reversible="false" fast="false">
        <listOfReactants>
          <speciesReference id="met_774_reac_72" species="met_774" stoichiometry="1" constant="false"/>
          <speciesReference id="ATP_reac_72" species="ATP" stoichiometry="1" constant="false"/>
        </listOfReactants>
        <listOfProducts>
          <speciesReference id="ADP_reac_72" species="ADP" stoichiometry="1" constant="false"/>
          <speciesReference id="met_773_reac_72" species="met_773" stoichiometry="1" constant="false"/>
        </listOfProducts>
      </reaction>
      <reaction id="reac_73" name="2.7.11.2-RXN" reversible="false" fast="false">
        <listOfReactants>
          <speciesReference id="ATP_reac_73" species="ATP" stoichiometry="1" constant="false"/>
          <speciesReference id="met_1082_reac_73" species="met_1082" stoichiometry="1" constant="false"/>
        </listOfReactants>
        <listOfProducts>
          <speciesReference id="met_1058_reac_73" species="met_1058" stoichiometry="1" constant="false"/>
          <speciesReference id="ADP_reac_73" species="ADP" stoichiometry="1" constant="false"/>
        </listOfProducts>
      </reaction>
      <reaction id="reac_74" name="2.7.11.25-RXN" reversible="true" fast="false">
        <listOfReactants>
          <speciesReference id="met_1306_reac_74" species="met_1306" stoichiometry="1" constant="false"/>
          <speciesReference id="ATP_reac_74" species="ATP" stoichiometry="1" constant="false"/>
        </listOfReactants>
        <listOfProducts>
          <speciesReference id="met_1305_reac_74" species="met_1305" stoichiometry="1" constant="false"/>
          <speciesReference id="ADP_reac_74" species="ADP" stoichiometry="1" constant="false"/>
        </listOfProducts>
      </reaction>
      <reaction id="reac_75" name="2.7.13.3-RXN" reversible="true" fast="false">
        <listOfReactants>
          <speciesReference id="met_1069_reac_75" species="met_1069" stoichiometry="1" constant="false"/>
          <speciesReference id="ATP_reac_75" species="ATP" stoichiometry="1" constant="false"/>
        </listOfReactants>
        <listOfProducts>
          <speciesReference id="ADP_reac_75" species="ADP" stoichiometry="1" constant="false"/>
          <speciesReference id="met_1077_reac_75" species="met_1077" stoichiometry="1" constant="false"/>
        </listOfProducts>
      </reaction>
      <reaction id="reac_76" name="2.7.7.1-RXN" reversible="true" fast="false">
        <listOfReactants>
          <speciesReference id="NICOTINAMIDE_NUCLEOTIDE_reac_76" species="NICOTINAMIDE_NUCLEOTIDE" stoichiometry="1" constant="false"/>
          <speciesReference id="ATP_reac_76" species="ATP" stoichiometry="1" constant="false"/>
          <speciesReference id="PROTON_reac_76" species="PROTON" stoichiometry="1" constant="false"/>
        </listOfReactants>
        <listOfProducts>
          <speciesReference id="NAD_reac_76" species="NAD" stoichiometry="1" constant="false"/>
          <speciesReference id="PPI_reac_76" species="PPI" stoichiometry="1" constant="false"/>
        </listOfProducts>
      </reaction>
      <reaction id="reac_77" name="2.7.7.13-RXN" reversible="true" fast="false">
        <listOfReactants>
          <speciesReference id="GTP_reac_77" species="GTP" stoichiometry="1" constant="false"/>
          <speciesReference id="PROTON_reac_77" species="PROTON" stoichiometry="1" constant="false"/>
          <speciesReference id="met_886_reac_77" species="met_886" stoichiometry="1" constant="false"/>
        </listOfReactants>
        <listOfProducts>
          <speciesReference id="PPI_reac_77" species="PPI" stoichiometry="1" constant="false"/>
          <speciesReference id="met_739_reac_77" species="met_739" stoichiometry="1" constant="false"/>
        </listOfProducts>
      </reaction>
      <reaction id="reac_78" name="2.7.7.15-RXN" reversible="false" fast="false">
        <listOfReactants>
          <speciesReference id="met_1011_reac_78" species="met_1011" stoichiometry="1" constant="false"/>
          <speciesReference id="CTP_reac_78" species="CTP" stoichiometry="1" constant="false"/>
          <speciesReference id="PROTON_reac_78" species="PROTON" stoichiometry="1" constant="false"/>
        </listOfReactants>
        <listOfProducts>
          <speciesReference id="PPI_reac_78" species="PPI" stoichiometry="1" constant="false"/>
          <speciesReference id="met_243_reac_78" species="met_243" stoichiometry="1" constant="false"/>
        </listOfProducts>
      </reaction>
      <reaction id="reac_79" name="2.7.7.64-RXN" reversible="false" fast="false">
        <listOfReactants>
          <speciesReference id="met_1167_reac_79" species="met_1167" stoichiometry="1" constant="false"/>
          <speciesReference id="UTP_reac_79" species="UTP" stoichiometry="1" constant="false"/>
        </listOfReactants>
        <listOfProducts>
          <speciesReference id="met_1206_reac_79" species="met_1206" stoichiometry="1" constant="false"/>
          <speciesReference id="PPI_reac_79" species="PPI" stoichiometry="1" constant="false"/>
        </listOfProducts>
      </reaction>
      <reaction id="reac_80" name="2.7.8.11-RXN" reversible="false" fast="false">
        <listOfReactants>
          <speciesReference id="CDPDIACYLGLYCEROL_reac_80" species="CDPDIACYLGLYCEROL" stoichiometry="1" constant="false"/>
          <speciesReference id="met_904_reac_80" species="met_904" stoichiometry="1" constant="false"/>
        </listOfReactants>
        <listOfProducts>
          <speciesReference id="met_831_reac_80" species="met_831" stoichiometry="1" constant="false"/>
          <speciesReference id="CMP_reac_80" species="CMP" stoichiometry="1" constant="false"/>
        </listOfProducts>
      </reaction>
      <reaction id="reac_81" name="2.7.8.15-RXN" reversible="false" fast="false">
        <listOfReactants>
          <speciesReference id="met_1203_reac_81" species="met_1203" stoichiometry="1" constant="false"/>
          <speciesReference id="DOLICHOLP_reac_81" species="DOLICHOLP" stoichiometry="1" constant="false"/>
        </listOfReactants>
        <listOfProducts>
          <speciesReference id="met_351_reac_81" species="met_351" stoichiometry="1" constant="false"/>
          <speciesReference id="UMP_reac_81" species="UMP" stoichiometry="1" constant="false"/>
        </listOfProducts>
      </reaction>
      <reaction id="reac_82" name="2.7.9.4-RXN" reversible="false" fast="false">
        <listOfReactants>
          <speciesReference id="WATER_reac_82" species="WATER" stoichiometry="1" constant="false"/>
          <speciesReference id="met_503_reac_82" species="met_503" stoichiometry="1" constant="false"/>
          <speciesReference id="ATP_reac_82" species="ATP" stoichiometry="1" constant="false"/>
        </listOfReactants>
        <listOfProducts>
          <speciesReference id="met_1056_reac_82" species="met_1056" stoichiometry="1" constant="false"/>
          <speciesReference id="AMP_reac_82" species="AMP" stoichiometry="1" constant="false"/>
          <speciesReference id="Pi_reac_82" species="Pi" stoichiometry="1" constant="false"/>
        </listOfProducts>
      </reaction>
      <reaction id="reac_83" name="2.7.9.5-RXN" reversible="false" fast="false">
        <listOfReactants>
          <speciesReference id="met_1056_reac_83" species="met_1056" stoichiometry="1" constant="false"/>
          <speciesReference id="WATER_reac_83" species="WATER" stoichiometry="1" constant="false"/>
          <speciesReference id="ATP_reac_83" species="ATP" stoichiometry="1" constant="false"/>
        </listOfReactants>
        <listOfProducts>
          <speciesReference id="AMP_reac_83" species="AMP" stoichiometry="1" constant="false"/>
          <speciesReference id="Pi_reac_83" species="Pi" stoichiometry="1" constant="false"/>
          <speciesReference id="met_954_reac_83" species="met_954" stoichiometry="1" constant="false"/>
        </listOfProducts>
      </reaction>
      <reaction id="reac_84" name="2OXOGLUTDECARB-RXN" reversible="false" fast="false">
        <listOfReactants>
          <speciesReference id="met_30_reac_84" species="met_30" stoichiometry="1" constant="false"/>
          <speciesReference id="met_983_reac_84" species="met_983" stoichiometry="1" constant="false"/>
        </listOfReactants>
        <listOfProducts>
          <speciesReference id="met_981_reac_84" species="met_981" stoichiometry="1" constant="false"/>
          <speciesReference id="met_237_reac_84" species="met_237" stoichiometry="1" constant="false"/>
        </listOfProducts>
      </reaction>
      <reaction id="reac_85" name="2PGADEHYDRAT-RXN" reversible="true" fast="false">
        <listOfReactants>
          <speciesReference id="met_37_reac_85" species="met_37" stoichiometry="1" constant="false"/>
        </listOfReactants>
        <listOfProducts>
          <speciesReference id="WATER_reac_85" species="WATER" stoichiometry="1" constant="false"/>
          <speciesReference id="met_1004_reac_85" species="met_1004" stoichiometry="1" constant="false"/>
        </listOfProducts>
      </reaction>
      <reaction id="reac_86" name="2TRANSKETO-RXN" reversible="true" fast="false">
        <listOfReactants>
          <speciesReference id="met_1228_reac_86" species="met_1228" stoichiometry="1" constant="false"/>
          <speciesReference id="met_695_reac_86" species="met_695" stoichiometry="1" constant="false"/>
        </listOfReactants>
        <listOfProducts>
          <speciesReference id="met_720_reac_86" species="met_720" stoichiometry="1" constant="false"/>
          <speciesReference id="GAP_reac_86" species="GAP" stoichiometry="1" constant="false"/>
        </listOfProducts>
      </reaction>
      <reaction id="reac_87" name="3-CH3-2-OXOBUTANOATE-OH-CH3-XFER-RXN" reversible="true" fast="false">
        <listOfReactants>
          <speciesReference id="WATER_reac_87" species="WATER" stoichiometry="1" constant="false"/>
          <speciesReference id="met_896_reac_87" species="met_896" stoichiometry="1" constant="false"/>
          <speciesReference id="met_29_reac_87" species="met_29" stoichiometry="1" constant="false"/>
        </listOfReactants>
        <listOfProducts>
          <speciesReference id="met_24_reac_87" species="met_24" stoichiometry="1" constant="false"/>
          <speciesReference id="THF_reac_87" species="THF" stoichiometry="1" constant="false"/>
        </listOfProducts>
      </reaction>
      <reaction id="reac_88" name="3-DEHYDROQUINATE-DEHYDRATASE-RXN" reversible="true" fast="false">
        <listOfReactants>
          <speciesReference id="DEHYDROQUINATE_reac_88" species="DEHYDROQUINATE" stoichiometry="1" constant="false"/>
        </listOfReactants>
        <listOfProducts>
          <speciesReference id="met_47_reac_88" species="met_47" stoichiometry="1" constant="false"/>
        </listOfProducts>
      </reaction>
      <reaction id="reac_89" name="3-DEHYDROQUINATE-SYNTHASE-RXN" reversible="false" fast="false">
        <listOfReactants>
          <speciesReference id="met_48_reac_89" species="met_48" stoichiometry="1" constant="false"/>
        </listOfReactants>
        <listOfProducts>
          <speciesReference id="DEHYDROQUINATE_reac_89" species="DEHYDROQUINATE" stoichiometry="1" constant="false"/>
          <speciesReference id="Pi_reac_89" species="Pi" stoichiometry="1" constant="false"/>
        </listOfProducts>
      </reaction>
      <reaction id="reac_90" name="3-HYDROXYBUTYRYL-COA-DEHYDROGENASE-RXN" reversible="false" fast="false">
        <listOfReactants>
          <speciesReference id="NADP_reac_90" species="NADP" stoichiometry="1" constant="false"/>
          <speciesReference id="met_1120_reac_90" species="met_1120" stoichiometry="1" constant="false"/>
        </listOfReactants>
        <listOfProducts>
          <speciesReference id="NADPH_reac_90" species="NADPH" stoichiometry="1" constant="false"/>
          <speciesReference id="met_45_reac_90" species="met_45" stoichiometry="1" constant="false"/>
        </listOfProducts>
      </reaction>
      <reaction id="reac_91" name="3-HYDROXYISOBUTYRATE-DEHYDROGENASE-RXN" reversible="false" fast="false">
        <listOfReactants>
          <speciesReference id="NAD_reac_91" species="NAD" stoichiometry="1" constant="false"/>
          <speciesReference id="met_328_reac_91" species="met_328" stoichiometry="1" constant="false"/>
        </listOfReactants>
        <listOfProducts>
          <speciesReference id="met_246_reac_91" species="met_246" stoichiometry="1" constant="false"/>
          <speciesReference id="NADH_reac_91" species="NADH" stoichiometry="1" constant="false"/>
          <speciesReference id="PROTON_reac_91" species="PROTON" stoichiometry="1" constant="false"/>
        </listOfProducts>
      </reaction>
      <reaction id="reac_92" name="3-HYDROXYISOBUTYRYL-COA-HYDROLASE-RXN" reversible="false" fast="false">
        <listOfReactants>
          <speciesReference id="WATER_reac_92" species="WATER" stoichiometry="1" constant="false"/>
          <speciesReference id="met_327_reac_92" species="met_327" stoichiometry="1" constant="false"/>
        </listOfReactants>
        <listOfProducts>
          <speciesReference id="met_264_reac_92" species="met_264" stoichiometry="1" constant="false"/>
          <speciesReference id="met_328_reac_92" species="met_328" stoichiometry="1" constant="false"/>
          <speciesReference id="PROTON_reac_92" species="PROTON" stoichiometry="1" constant="false"/>
        </listOfProducts>
      </reaction>
      <reaction id="reac_93" name="3-HYDROXYPROPIONATE-DEHYDROGENASE-RXN" reversible="true" fast="false">
        <listOfReactants>
          <speciesReference id="met_54_reac_93" species="met_54" stoichiometry="1" constant="false"/>
          <speciesReference id="NAD_reac_93" species="NAD" stoichiometry="1" constant="false"/>
        </listOfReactants>
        <listOfProducts>
          <speciesReference id="NADH_reac_93" species="NADH" stoichiometry="1" constant="false"/>
          <speciesReference id="met_877_reac_93" species="met_877" stoichiometry="1" constant="false"/>
        </listOfProducts>
      </reaction>
      <reaction id="reac_94" name="3-ISOPROPYLMALDEHYDROG-RXN" reversible="true" fast="false">
        <listOfReactants>
          <speciesReference id="met_23_reac_94" species="met_23" stoichiometry="1" constant="false"/>
          <speciesReference id="NAD_reac_94" species="NAD" stoichiometry="1" constant="false"/>
        </listOfReactants>
        <listOfProducts>
          <speciesReference id="NADH_reac_94" species="NADH" stoichiometry="1" constant="false"/>
          <speciesReference id="met_474_reac_94" species="met_474" stoichiometry="1" constant="false"/>
        </listOfProducts>
      </reaction>
      <reaction id="reac_95" name="3-ISOPROPYLMALISOM-RXN" reversible="true" fast="false">
        <listOfReactants>
          <speciesReference id="met_46_reac_95" species="met_46" stoichiometry="1" constant="false"/>
        </listOfReactants>
        <listOfProducts>
          <speciesReference id="WATER_reac_95" species="WATER" stoichiometry="1" constant="false"/>
          <speciesReference id="met_529_reac_95" species="met_529" stoichiometry="1" constant="false"/>
        </listOfProducts>
      </reaction>
      <reaction id="reac_96" name="3-OXOACYL-ACP-REDUCT-RXN" reversible="true" fast="false">
        <listOfReactants>
          <speciesReference id="met_960_reac_96" species="met_960" stoichiometry="1" constant="false"/>
          <speciesReference id="NADP_reac_96" species="NADP" stoichiometry="1" constant="false"/>
        </listOfReactants>
        <listOfProducts>
          <speciesReference id="NADPH_reac_96" species="NADPH" stoichiometry="1" constant="false"/>
          <speciesReference id="met_203_reac_96" species="met_203" stoichiometry="1" constant="false"/>
          <speciesReference id="PROTON_reac_96" species="PROTON" stoichiometry="1" constant="false"/>
        </listOfProducts>
      </reaction>
      <reaction id="reac_97" name="3-OXOACYL-ACP-SYNTH-BASE-RXN" reversible="false" fast="false">
        <listOfReactants>
          <speciesReference id="met_878_reac_97" species="met_878" stoichiometry="1" constant="false"/>
          <speciesReference id="met_137_reac_97" species="met_137" stoichiometry="1" constant="false"/>
        </listOfReactants>
        <listOfProducts>
          <speciesReference id="ACP_reac_97" species="ACP" stoichiometry="1" constant="false"/>
          <speciesReference id="met_191_reac_97" species="met_191" stoichiometry="1" constant="false"/>
          <speciesReference id="met_237_reac_97" species="met_237" stoichiometry="1" constant="false"/>
        </listOfProducts>
      </reaction>
      <reaction id="reac_98" name="3-OXOACYL-ACP-SYNTH-RXN" reversible="false" fast="false">
        <listOfReactants>
          <speciesReference id="met_878_reac_98" species="met_878" stoichiometry="1" constant="false"/>
          <speciesReference id="met_1159_reac_98" species="met_1159" stoichiometry="1" constant="false"/>
        </listOfReactants>
        <listOfProducts>
          <speciesReference id="ACP_reac_98" species="ACP" stoichiometry="1" constant="false"/>
          <speciesReference id="met_203_reac_98" species="met_203" stoichiometry="1" constant="false"/>
          <speciesReference id="met_237_reac_98" species="met_237" stoichiometry="1" constant="false"/>
        </listOfProducts>
      </reaction>
      <reaction id="reac_99" name="3-SULFINOALANINE-AMINOTRANSFERASE-RXN" reversible="true" fast="false">
        <listOfReactants>
          <speciesReference id="met_73_reac_99" species="met_73" stoichiometry="1" constant="false"/>
          <speciesReference id="met_30_reac_99" species="met_30" stoichiometry="1" constant="false"/>
        </listOfReactants>
        <listOfProducts>
          <speciesReference id="GLT_reac_99" species="GLT" stoichiometry="1" constant="false"/>
          <speciesReference id="met_74_reac_99" species="met_74" stoichiometry="1" constant="false"/>
        </listOfProducts>
      </reaction>
      <reaction id="reac_100" name="3-hydroxyacyl-CoA dehydrogenase" reversible="true" fast="false">
        <listOfReactants>
          <speciesReference id="met_608_reac_100" species="met_608" stoichiometry="1" constant="false"/>
          <speciesReference id="NAD_reac_100" species="NAD" stoichiometry="1" constant="false"/>
        </listOfReactants>
        <listOfProducts>
          <speciesReference id="NADH_reac_100" species="NADH" stoichiometry="1" constant="false"/>
          <speciesReference id="met_298_reac_100" species="met_298" stoichiometry="1" constant="false"/>
        </listOfProducts>
      </reaction>
      <reaction id="reac_101" name="3.1.3.16-RXN" reversible="false" fast="false">
        <listOfReactants>
          <speciesReference id="WATER_reac_101" species="WATER" stoichiometry="1" constant="false"/>
          <speciesReference id="met_773_reac_101" species="met_773" stoichiometry="1" constant="false"/>
        </listOfReactants>
        <listOfProducts>
          <speciesReference id="met_774_reac_101" species="met_774" stoichiometry="1" constant="false"/>
          <speciesReference id="Pi_reac_101" species="Pi" stoichiometry="1" constant="false"/>
        </listOfProducts>
      </reaction>
      <reaction id="reac_102" name="3.1.3.56-RXN" reversible="false" fast="false">
        <listOfReactants>
          <speciesReference id="WATER_reac_102" species="WATER" stoichiometry="1" constant="false"/>
          <speciesReference id="met_817_reac_102" species="met_817" stoichiometry="1" constant="false"/>
        </listOfReactants>
        <listOfProducts>
          <speciesReference id="met_818_reac_102" species="met_818" stoichiometry="1" constant="false"/>
          <speciesReference id="Pi_reac_102" species="Pi" stoichiometry="1" constant="false"/>
        </listOfProducts>
      </reaction>
      <reaction id="reac_103" name="3.1.3.77-RXN" reversible="false" fast="false">
        <listOfReactants>
          <speciesReference id="WATER_reac_103" species="WATER" stoichiometry="1" constant="false"/>
          <speciesReference id="met_526_reac_103" species="met_526" stoichiometry="1" constant="false"/>
        </listOfReactants>
        <listOfProducts>
          <speciesReference id="met_501_reac_103" species="met_501" stoichiometry="1" constant="false"/>
          <speciesReference id="Pi_reac_103" species="Pi" stoichiometry="1" constant="false"/>
          <speciesReference id="PROTON_reac_103" species="PROTON" stoichiometry="1" constant="false"/>
        </listOfProducts>
      </reaction>
      <reaction id="reac_104" name="3.1.4.11-RXN" reversible="false" fast="false">
        <listOfReactants>
          <speciesReference id="WATER_reac_104" species="WATER" stoichiometry="1" constant="false"/>
          <speciesReference id="met_1002_reac_104" species="met_1002" stoichiometry="1" constant="false"/>
        </listOfReactants>
        <listOfProducts>
          <speciesReference id="DIACYLGLYCEROL_reac_104" species="DIACYLGLYCEROL" stoichiometry="1" constant="false"/>
          <speciesReference id="met_817_reac_104" species="met_817" stoichiometry="1" constant="false"/>
        </listOfProducts>
      </reaction>
      <reaction id="reac_105" name="3.2.1.152-RXN" reversible="false" fast="false">
        <listOfReactants>
          <speciesReference id="met_482_reac_105" species="met_482" stoichiometry="1" constant="false"/>
        </listOfReactants>
        <listOfProducts>
          <speciesReference id="met_484_reac_105" species="met_484" stoichiometry="1" constant="false"/>
          <speciesReference id="met_483_reac_105" species="met_483" stoichiometry="1" constant="false"/>
        </listOfProducts>
      </reaction>
      <reaction id="reac_106" name="3.2.1.26-RXN" reversible="false" fast="false">
        <listOfReactants>
          <speciesReference id="WATER_reac_106" species="WATER" stoichiometry="1" constant="false"/>
          <speciesReference id="met_1154_reac_106" species="met_1154" stoichiometry="1" constant="false"/>
        </listOfReactants>
        <listOfProducts>
          <speciesReference id="met_746_reac_106" species="met_746" stoichiometry="1" constant="false"/>
          <speciesReference id="met_214_reac_106" species="met_214" stoichiometry="1" constant="false"/>
        </listOfProducts>
      </reaction>
      <reaction id="reac_107" name="3.2.1.52-RXN" reversible="false" fast="false">
        <listOfReactants>
          <speciesReference id="WATER_reac_107" species="WATER" stoichiometry="1" constant="false"/>
          <speciesReference id="met_921_reac_107" species="met_921" stoichiometry="1" constant="false"/>
        </listOfReactants>
        <listOfProducts>
          <speciesReference id="RH_reac_107" species="RH" stoichiometry="1" constant="false"/>
          <speciesReference id="met_924_reac_107" species="met_924" stoichiometry="1" constant="false"/>
        </listOfProducts>
      </reaction>
      <reaction id="reac_108" name="3.4.19.12-RXN" reversible="false" fast="false">
        <listOfReactants>
          <speciesReference id="WATER_reac_108" species="WATER" stoichiometry="1" constant="false"/>
          <speciesReference id="met_1218_reac_108" species="met_1218" stoichiometry="1" constant="false"/>
        </listOfReactants>
        <listOfProducts>
          <speciesReference id="Thiols_reac_108" species="Thiols" stoichiometry="1" constant="false"/>
          <speciesReference id="Ubiquitins_reac_108" species="Ubiquitins" stoichiometry="1" constant="false"/>
        </listOfProducts>
      </reaction>
      <reaction id="reac_109" name="3.4.21.105-RXN" reversible="false" fast="false">
        <listOfReactants>
          <speciesReference id="met_1193_reac_109" species="met_1193" stoichiometry="1" constant="false"/>
        </listOfReactants>
        <listOfProducts>
          <speciesReference id="met_601_reac_109" species="met_601" stoichiometry="1" constant="false"/>
        </listOfProducts>
      </reaction>
      <reaction id="reac_110" name="3.5.1.88-RXN" reversible="false" fast="false">
        <listOfReactants>
          <speciesReference id="WATER_reac_110" species="WATER" stoichiometry="1" constant="false"/>
          <speciesReference id="met_715_reac_110" species="met_715" stoichiometry="1" constant="false"/>
        </listOfReactants>
        <listOfProducts>
          <speciesReference id="FORMATE_reac_110" species="FORMATE" stoichiometry="1" constant="false"/>
          <speciesReference id="met_893_reac_110" species="met_893" stoichiometry="1" constant="false"/>
          <speciesReference id="PROTON_reac_110" species="PROTON" stoichiometry="1" constant="false"/>
        </listOfProducts>
      </reaction>
      <reaction id="reac_111" name="3.5.1.98-RXN" reversible="false" fast="false">
        <listOfReactants>
          <speciesReference id="met_192_reac_111" species="met_192" stoichiometry="1" constant="false"/>
        </listOfReactants>
        <listOfProducts>
          <speciesReference id="met_680_reac_111" species="met_680" stoichiometry="1" constant="false"/>
          <speciesReference id="met_424_reac_111" species="met_424" stoichiometry="1" constant="false"/>
        </listOfProducts>
      </reaction>
      <reaction id="reac_112" name="3.5.5.1-RXN" reversible="false" fast="false">
        <listOfReactants>
          <speciesReference id="WATER_reac_112" species="WATER" stoichiometry="2" constant="false"/>
          <speciesReference id="Nitriles_reac_112" species="Nitriles" stoichiometry="1" constant="false"/>
        </listOfReactants>
        <listOfProducts>
          <speciesReference id="AMMONIA_reac_112" species="AMMONIA" stoichiometry="1" constant="false"/>
          <speciesReference id="Carboxylates_reac_112" species="Carboxylates" stoichiometry="1" constant="false"/>
        </listOfProducts>
      </reaction>
      <reaction id="reac_113" name="3.5.5.4-RXN" reversible="false" fast="false">
        <listOfReactants>
          <speciesReference id="WATER_reac_113" species="WATER" stoichiometry="2" constant="false"/>
          <speciesReference id="met_432_reac_113" species="met_432" stoichiometry="1" constant="false"/>
        </listOfReactants>
        <listOfProducts>
          <speciesReference id="met_835_reac_113" species="met_835" stoichiometry="1" constant="false"/>
          <speciesReference id="AMMONIA_reac_113" species="AMMONIA" stoichiometry="1" constant="false"/>
        </listOfProducts>
      </reaction>
      <reaction id="reac_114" name="3.6.1.17-RXN" reversible="false" fast="false">
        <listOfReactants>
          <speciesReference id="WATER_reac_114" species="WATER" stoichiometry="1" constant="false"/>
          <speciesReference id="met_434_reac_114" species="met_434" stoichiometry="1" constant="false"/>
        </listOfReactants>
        <listOfProducts>
          <speciesReference id="GTP_reac_114" species="GTP" stoichiometry="1" constant="false"/>
          <speciesReference id="GMP_reac_114" species="GMP" stoichiometry="1" constant="false"/>
          <speciesReference id="PROTON_reac_114" species="PROTON" stoichiometry="2" constant="false"/>
        </listOfProducts>
      </reaction>
      <reaction id="reac_115" name="3.6.3.4-RXN" reversible="false" fast="false">
        <listOfReactants>
          <speciesReference id="WATER_reac_115" species="WATER" stoichiometry="1" constant="false"/>
          <speciesReference id="met_582_reac_115" species="met_582" stoichiometry="1" constant="false"/>
          <speciesReference id="ATP_reac_115" species="ATP" stoichiometry="1" constant="false"/>
        </listOfReactants>
        <listOfProducts>
          <speciesReference id="ADP_reac_115" species="ADP" stoichiometry="1" constant="false"/>
          <speciesReference id="met_583_reac_115" species="met_583" stoichiometry="1" constant="false"/>
          <speciesReference id="Pi_reac_115" species="Pi" stoichiometry="1" constant="false"/>
        </listOfProducts>
      </reaction>
      <reaction id="reac_116" name="3.6.3.41-RXN" reversible="false" fast="false">
        <listOfReactants>
          <speciesReference id="PROTOHEME_in_reac_116" species="PROTOHEME_in" stoichiometry="1" constant="false"/>
          <speciesReference id="WATER_reac_116" species="WATER" stoichiometry="1" constant="false"/>
          <speciesReference id="ATP_reac_116" species="ATP" stoichiometry="1" constant="false"/>
        </listOfReactants>
        <listOfProducts>
          <speciesReference id="PROTOHEME_out_reac_116" species="PROTOHEME_out" stoichiometry="1" constant="false"/>
          <speciesReference id="ADP_reac_116" species="ADP" stoichiometry="1" constant="false"/>
          <speciesReference id="Pi_reac_116" species="Pi" stoichiometry="1" constant="false"/>
        </listOfProducts>
      </reaction>
      <reaction id="reac_117" name="3.6.4.6-RXN" reversible="false" fast="false">
        <listOfReactants>
          <speciesReference id="WATER_reac_117" species="WATER" stoichiometry="1" constant="false"/>
          <speciesReference id="ATP_reac_117" species="ATP" stoichiometry="1" constant="false"/>
        </listOfReactants>
        <listOfProducts>
          <speciesReference id="Pi_reac_117" species="Pi" stoichiometry="1" constant="false"/>
          <speciesReference id="ADP_reac_117" species="ADP" stoichiometry="1" constant="false"/>
          <speciesReference id="PROTON_reac_117" species="PROTON" stoichiometry="1" constant="false"/>
        </listOfProducts>
      </reaction>
      <reaction id="reac_118" name="3.6.5.5-RXN" reversible="false" fast="false">
        <listOfReactants>
          <speciesReference id="WATER_reac_118" species="WATER" stoichiometry="1" constant="false"/>
          <speciesReference id="GTP_reac_118" species="GTP" stoichiometry="1" constant="false"/>
        </listOfReactants>
        <listOfProducts>
          <speciesReference id="Pi_reac_118" species="Pi" stoichiometry="1" constant="false"/>
          <speciesReference id="PROTON_reac_118" species="PROTON" stoichiometry="1" constant="false"/>
          <speciesReference id="GDP_reac_118" species="GDP" stoichiometry="1" constant="false"/>
        </listOfProducts>
      </reaction>
      <reaction id="reac_119" name="325-BISPHOSPHATE-NUCLEOTIDASE-RXN" reversible="false" fast="false">
        <listOfReactants>
          <speciesReference id="WATER_reac_119" species="WATER" stoichiometry="1" constant="false"/>
          <speciesReference id="met_44_reac_119" species="met_44" stoichiometry="1" constant="false"/>
        </listOfReactants>
        <listOfProducts>
          <speciesReference id="AMP_reac_119" species="AMP" stoichiometry="1" constant="false"/>
          <speciesReference id="Pi_reac_119" species="Pi" stoichiometry="1" constant="false"/>
        </listOfProducts>
      </reaction>
      <reaction id="reac_120" name="3PGAREARR-RXN" reversible="true" fast="false">
        <listOfReactants>
          <speciesReference id="G3P_reac_120" species="G3P" stoichiometry="1" constant="false"/>
        </listOfReactants>
        <listOfProducts>
          <speciesReference id="met_37_reac_120" species="met_37" stoichiometry="1" constant="false"/>
        </listOfProducts>
      </reaction>
      <reaction id="reac_121" name="4-COUMARATE--COA-LIGASE-RXN" reversible="false" fast="false">
        <listOfReactants>
          <speciesReference id="COUMARATE_reac_121" species="COUMARATE" stoichiometry="1" constant="false"/>
          <speciesReference id="ATP_reac_121" species="ATP" stoichiometry="1" constant="false"/>
          <speciesReference id="met_264_reac_121" species="met_264" stoichiometry="1" constant="false"/>
        </listOfReactants>
        <listOfProducts>
          <speciesReference id="met_272_reac_121" species="met_272" stoichiometry="1" constant="false"/>
          <speciesReference id="AMP_reac_121" species="AMP" stoichiometry="1" constant="false"/>
          <speciesReference id="PPI_reac_121" species="PPI" stoichiometry="1" constant="false"/>
        </listOfProducts>
      </reaction>
      <reaction id="reac_122" name="4-HYDROXYPHENYLPYRUVATE-DIOXYGENASE-RXN" reversible="true" fast="false">
        <listOfReactants>
          <speciesReference id="met_970_reac_122" species="met_970" stoichiometry="1" constant="false"/>
          <speciesReference id="met_985_reac_122" species="met_985" stoichiometry="1" constant="false"/>
        </listOfReactants>
        <listOfProducts>
          <speciesReference id="HOMOGENTISATE_reac_122" species="HOMOGENTISATE" stoichiometry="1" constant="false"/>
          <speciesReference id="met_237_reac_122" species="met_237" stoichiometry="1" constant="false"/>
        </listOfProducts>
      </reaction>
      <reaction id="reac_123" name="4.2.2.2-RXN" reversible="false" fast="false">
        <listOfReactants>
          <speciesReference id="PECTATE_reac_123" species="PECTATE" stoichiometry="1" constant="false"/>
        </listOfReactants>
        <listOfProducts>
          <speciesReference id="met_286_reac_123" species="met_286" stoichiometry="1" constant="false"/>
        </listOfProducts>
      </reaction>
      <reaction id="reac_124" name="4.2.3.19-RXN" reversible="false" fast="false">
        <listOfReactants>
          <speciesReference id="met_691_reac_124" species="met_691" stoichiometry="1" constant="false"/>
        </listOfReactants>
        <listOfProducts>
          <speciesReference id="PPI_reac_124" species="PPI" stoichiometry="1" constant="false"/>
          <speciesReference id="met_566_reac_124" species="met_566" stoichiometry="1" constant="false"/>
        </listOfProducts>
      </reaction>
      <reaction id="reac_125" name="4.2.99.18-RXN" reversible="false" fast="false">
        <listOfReactants>
          <speciesReference id="met_670_reac_125" species="met_670" stoichiometry="1" constant="false"/>
        </listOfReactants>
        <listOfProducts>
          <speciesReference id="met_126_reac_125" species="met_126" stoichiometry="1" constant="false"/>
          <speciesReference id="met_92_reac_125" species="met_92" stoichiometry="1" constant="false"/>
        </listOfProducts>
      </reaction>
      <reaction id="reac_126" name="4.4.1.14-RXN" reversible="false" fast="false">
        <listOfReactants>
          <speciesReference id="met_1123_reac_126" species="met_1123" stoichiometry="1" constant="false"/>
        </listOfReactants>
        <listOfProducts>
          <speciesReference id="met_118_reac_126" species="met_118" stoichiometry="1" constant="false"/>
          <speciesReference id="met_448_reac_126" species="met_448" stoichiometry="1" constant="false"/>
          <speciesReference id="PROTON_reac_126" species="PROTON" stoichiometry="1" constant="false"/>
        </listOfProducts>
      </reaction>
      <reaction id="reac_127" name="4OHBENZOATE-OCTAPRENYLTRANSFER-RXN" reversible="false" fast="false">
        <listOfReactants>
          <speciesReference id="met_108_reac_127" species="met_108" stoichiometry="1" constant="false"/>
          <speciesReference id="met_958_reac_127" species="met_958" stoichiometry="1" constant="false"/>
        </listOfReactants>
        <listOfProducts>
          <speciesReference id="PPI_reac_127" species="PPI" stoichiometry="1" constant="false"/>
          <speciesReference id="met_69_reac_127" species="met_69" stoichiometry="1" constant="false"/>
        </listOfProducts>
      </reaction>
      <reaction id="reac_128" name="5-METHYLTHIORIBOSE-KINASE-RXN" reversible="false" fast="false">
        <listOfReactants>
          <speciesReference id="ATP_reac_128" species="ATP" stoichiometry="1" constant="false"/>
          <speciesReference id="met_422_reac_128" species="met_422" stoichiometry="1" constant="false"/>
        </listOfReactants>
        <listOfProducts>
          <speciesReference id="met_392_reac_128" species="met_392" stoichiometry="1" constant="false"/>
          <speciesReference id="ADP_reac_128" species="ADP" stoichiometry="1" constant="false"/>
          <speciesReference id="PROTON_reac_128" species="PROTON" stoichiometry="1" constant="false"/>
        </listOfProducts>
      </reaction>
      <reaction id="reac_129" name="5-NUCLEOTID-RXN" reversible="true" fast="false">
        <listOfReactants>
          <speciesReference id="WATER_reac_129" species="WATER" stoichiometry="1" constant="false"/>
          <speciesReference id="met_1111_reac_129" species="met_1111" stoichiometry="1" constant="false"/>
        </listOfReactants>
        <listOfProducts>
          <speciesReference id="Pi_reac_129" species="Pi" stoichiometry="1" constant="false"/>
          <speciesReference id="Ribonucleosides_reac_129" species="Ribonucleosides" stoichiometry="1" constant="false"/>
        </listOfProducts>
      </reaction>
      <reaction id="reac_130" name="5-OXOPROLINASE-ATP-HYDROLYSING-RXN" reversible="false" fast="false">
        <listOfReactants>
          <speciesReference id="WATER_reac_130" species="WATER" stoichiometry="2" constant="false"/>
          <speciesReference id="ATP_reac_130" species="ATP" stoichiometry="1" constant="false"/>
          <speciesReference id="met_120_reac_130" species="met_120" stoichiometry="1" constant="false"/>
        </listOfReactants>
        <listOfProducts>
          <speciesReference id="ADP_reac_130" species="ADP" stoichiometry="1" constant="false"/>
          <speciesReference id="PROTON_reac_130" species="PROTON" stoichiometry="1" constant="false"/>
          <speciesReference id="Pi_reac_130" species="Pi" stoichiometry="1" constant="false"/>
          <speciesReference id="GLT_reac_130" species="GLT" stoichiometry="1" constant="false"/>
        </listOfProducts>
      </reaction>
      <reaction id="reac_131" name="5.1.2.3-RXN" reversible="false" fast="false">
        <listOfReactants>
          <speciesReference id="met_1120_reac_131" species="met_1120" stoichiometry="1" constant="false"/>
        </listOfReactants>
        <listOfProducts>
          <speciesReference id="met_440_reac_131" species="met_440" stoichiometry="1" constant="false"/>
        </listOfProducts>
      </reaction>
      <reaction id="reac_132" name="5.3.1.23-RXN" reversible="false" fast="false">
        <listOfReactants>
          <speciesReference id="met_392_reac_132" species="met_392" stoichiometry="1" constant="false"/>
        </listOfReactants>
        <listOfProducts>
          <speciesReference id="met_279_reac_132" species="met_279" stoichiometry="1" constant="false"/>
        </listOfProducts>
      </reaction>
      <reaction id="reac_133" name="5.3.4.1-RXN" reversible="true" fast="false">
        <listOfReactants>
          <speciesReference id="met_1079_reac_133" species="met_1079" stoichiometry="1" constant="false"/>
        </listOfReactants>
        <listOfProducts>
          <speciesReference id="met_1078_reac_133" species="met_1078" stoichiometry="1" constant="false"/>
        </listOfProducts>
      </reaction>
      <reaction id="reac_134" name="5.4.99.18-RXN" reversible="false" fast="false">
        <listOfReactants>
          <speciesReference id="met_527_reac_134" species="met_527" stoichiometry="1" constant="false"/>
        </listOfReactants>
        <listOfProducts>
          <speciesReference id="met_1007_reac_134" species="met_1007" stoichiometry="1" constant="false"/>
        </listOfProducts>
      </reaction>
      <reaction id="reac_135" name="5.5.1.13-RXN" reversible="false" fast="false">
        <listOfReactants>
          <speciesReference id="met_742_reac_135" species="met_742" stoichiometry="1" constant="false"/>
        </listOfReactants>
        <listOfProducts>
          <speciesReference id="met_691_reac_135" species="met_691" stoichiometry="1" constant="false"/>
        </listOfProducts>
      </reaction>
      <reaction id="reac_136" name="6PFRUCTPHOS-RXN" reversible="false" fast="false">
        <listOfReactants>
          <speciesReference id="met_720_reac_136" species="met_720" stoichiometry="1" constant="false"/>
          <speciesReference id="ATP_reac_136" species="ATP" stoichiometry="1" constant="false"/>
        </listOfReactants>
        <listOfProducts>
          <speciesReference id="met_719_reac_136" species="met_719" stoichiometry="1" constant="false"/>
          <speciesReference id="ADP_reac_136" species="ADP" stoichiometry="1" constant="false"/>
          <speciesReference id="PROTON_reac_136" species="PROTON" stoichiometry="1" constant="false"/>
        </listOfProducts>
      </reaction>
      <reaction id="reac_137" name="6PGLUCONDEHYDROG-RXN" reversible="false" fast="false">
        <listOfReactants>
          <speciesReference id="met_363_reac_137" species="met_363" stoichiometry="1" constant="false"/>
          <speciesReference id="NADP_reac_137" species="NADP" stoichiometry="1" constant="false"/>
        </listOfReactants>
        <listOfProducts>
          <speciesReference id="NADPH_reac_137" species="NADPH" stoichiometry="1" constant="false"/>
          <speciesReference id="met_1103_reac_137" species="met_1103" stoichiometry="1" constant="false"/>
          <speciesReference id="met_237_reac_137" species="met_237" stoichiometry="1" constant="false"/>
        </listOfProducts>
      </reaction>
      <reaction id="reac_138" name="6PGLUCONOLACT-RXN" reversible="false" fast="false">
        <listOfReactants>
          <speciesReference id="WATER_reac_138" species="WATER" stoichiometry="1" constant="false"/>
          <speciesReference id="met_609_reac_138" species="met_609" stoichiometry="1" constant="false"/>
        </listOfReactants>
        <listOfProducts>
          <speciesReference id="met_363_reac_138" species="met_363" stoichiometry="1" constant="false"/>
          <speciesReference id="PROTON_reac_138" species="PROTON" stoichiometry="1" constant="false"/>
        </listOfProducts>
      </reaction>
      <reaction id="reac_139" name="7KAPSYN-RXN" reversible="true" fast="false">
        <listOfReactants>
          <speciesReference id="met_421_reac_139" species="met_421" stoichiometry="1" constant="false"/>
          <speciesReference id="PROTON_reac_139" species="PROTON" stoichiometry="1" constant="false"/>
          <speciesReference id="met_833_reac_139" species="met_833" stoichiometry="1" constant="false"/>
        </listOfReactants>
        <listOfProducts>
          <speciesReference id="met_237_reac_139" species="met_237" stoichiometry="1" constant="false"/>
          <speciesReference id="met_264_reac_139" species="met_264" stoichiometry="1" constant="false"/>
          <speciesReference id="met_130_reac_139" species="met_130" stoichiometry="1" constant="false"/>
        </listOfProducts>
      </reaction>
      <reaction id="reac_140" name="ACETATEKIN-RXN" reversible="true" fast="false">
        <listOfReactants>
          <speciesReference id="ATP_reac_140" species="ATP" stoichiometry="1" constant="false"/>
          <speciesReference id="ACET_reac_140" species="ACET" stoichiometry="1" constant="false"/>
        </listOfReactants>
        <listOfProducts>
          <speciesReference id="met_140_reac_140" species="met_140" stoichiometry="1" constant="false"/>
          <speciesReference id="ADP_reac_140" species="ADP" stoichiometry="1" constant="false"/>
        </listOfProducts>
      </reaction>
      <reaction id="reac_141" name="ACETOACETATE-DECARBOXYLASE-RXN" reversible="false" fast="false">
        <listOfReactants>
          <speciesReference id="PROTON_reac_141" species="PROTON" stoichiometry="1" constant="false"/>
          <speciesReference id="met_63_reac_141" species="met_63" stoichiometry="1" constant="false"/>
        </listOfReactants>
        <listOfProducts>
          <speciesReference id="ACETONE_reac_141" species="ACETONE" stoichiometry="1" constant="false"/>
          <speciesReference id="met_237_reac_141" species="met_237" stoichiometry="1" constant="false"/>
        </listOfProducts>
      </reaction>
      <reaction id="reac_142" name="ACETOLACTREDUCTOISOM-RXN" reversible="true" fast="false">
        <listOfReactants>
          <speciesReference id="met_661_reac_142" species="met_661" stoichiometry="1" constant="false"/>
          <speciesReference id="NADP_reac_142" species="NADP" stoichiometry="1" constant="false"/>
        </listOfReactants>
        <listOfProducts>
          <speciesReference id="NADPH_reac_142" species="NADPH" stoichiometry="1" constant="false"/>
          <speciesReference id="PROTON_reac_142" species="PROTON" stoichiometry="1" constant="false"/>
          <speciesReference id="met_21_reac_142" species="met_21" stoichiometry="1" constant="false"/>
        </listOfProducts>
      </reaction>
      <reaction id="reac_143" name="ACETOLACTSYN-RXN" reversible="true" fast="false">
        <listOfReactants>
          <speciesReference id="PYRUVATE_reac_143" species="PYRUVATE" stoichiometry="2" constant="false"/>
          <speciesReference id="PROTON_reac_143" species="PROTON" stoichiometry="1" constant="false"/>
        </listOfReactants>
        <listOfProducts>
          <speciesReference id="met_237_reac_143" species="met_237" stoichiometry="1" constant="false"/>
          <speciesReference id="met_21_reac_143" species="met_21" stoichiometry="1" constant="false"/>
        </listOfProducts>
      </reaction>
      <reaction id="reac_144" name="ACETOOHBUTREDUCTOISOM-RXN" reversible="true" fast="false">
        <listOfReactants>
          <speciesReference id="NADPH_reac_144" species="NADPH" stoichiometry="1" constant="false"/>
          <speciesReference id="met_20_reac_144" species="met_20" stoichiometry="1" constant="false"/>
          <speciesReference id="PROTON_reac_144" species="PROTON" stoichiometry="1" constant="false"/>
        </listOfReactants>
        <listOfProducts>
          <speciesReference id="NADP_reac_144" species="NADP" stoichiometry="1" constant="false"/>
          <speciesReference id="met_6_reac_144" species="met_6" stoichiometry="1" constant="false"/>
        </listOfProducts>
      </reaction>
      <reaction id="reac_145" name="ACETOOHBUTSYN-RXN" reversible="false" fast="false">
        <listOfReactants>
          <speciesReference id="met_35_reac_145" species="met_35" stoichiometry="1" constant="false"/>
          <speciesReference id="PYRUVATE_reac_145" species="PYRUVATE" stoichiometry="1" constant="false"/>
          <speciesReference id="PROTON_reac_145" species="PROTON" stoichiometry="1" constant="false"/>
        </listOfReactants>
        <listOfProducts>
          <speciesReference id="met_20_reac_145" species="met_20" stoichiometry="1" constant="false"/>
          <speciesReference id="met_237_reac_145" species="met_237" stoichiometry="1" constant="false"/>
        </listOfProducts>
      </reaction>
      <reaction id="reac_146" name="ACETYL-COA-ACETYLTRANSFER-RXN" reversible="true" fast="false">
        <listOfReactants>
          <speciesReference id="met_138_reac_146" species="met_138" stoichiometry="2" constant="false"/>
        </listOfReactants>
        <listOfProducts>
          <speciesReference id="met_264_reac_146" species="met_264" stoichiometry="1" constant="false"/>
          <speciesReference id="met_135_reac_146" species="met_135" stoichiometry="1" constant="false"/>
        </listOfProducts>
      </reaction>
      <reaction id="reac_147" name="ACETYL-COA-CARBOXYLTRANSFER-RXN" reversible="false" fast="false">
        <listOfReactants>
          <speciesReference id="ATP_reac_147" species="ATP" stoichiometry="1" constant="false"/>
          <speciesReference id="HCO3_reac_147" species="HCO3" stoichiometry="1" constant="false"/>
          <speciesReference id="met_138_reac_147" species="met_138" stoichiometry="1" constant="false"/>
        </listOfReactants>
        <listOfProducts>
          <speciesReference id="met_879_reac_147" species="met_879" stoichiometry="1" constant="false"/>
          <speciesReference id="ADP_reac_147" species="ADP" stoichiometry="1" constant="false"/>
          <speciesReference id="PROTON_reac_147" species="PROTON" stoichiometry="1" constant="false"/>
          <speciesReference id="Pi_reac_147" species="Pi" stoichiometry="1" constant="false"/>
        </listOfProducts>
      </reaction>
      <reaction id="reac_148" name="ACETYLGLUTKIN-RXN" reversible="true" fast="false">
        <listOfReactants>
          <speciesReference id="ATP_reac_148" species="ATP" stoichiometry="1" constant="false"/>
          <speciesReference id="met_139_reac_148" species="met_139" stoichiometry="1" constant="false"/>
        </listOfReactants>
        <listOfProducts>
          <speciesReference id="met_919_reac_148" species="met_919" stoichiometry="1" constant="false"/>
          <speciesReference id="ADP_reac_148" species="ADP" stoichiometry="1" constant="false"/>
        </listOfProducts>
      </reaction>
      <reaction id="ACETYL_COA_SYN" name="ACETYL_COA_SYN" reversible="false" fast="false">
        <listOfReactants>
          <speciesReference id="ATP_ACETYL_COA_SYN" species="ATP" stoichiometry="1" constant="false"/>
          <speciesReference id="met_264_ACETYL_COA_SYN" species="met_264" stoichiometry="1" constant="false"/>
          <speciesReference id="ACET_ACETYL_COA_SYN" species="ACET" stoichiometry="1" constant="false"/>
        </listOfReactants>
        <listOfProducts>
          <speciesReference id="PPI_ACETYL_COA_SYN" species="PPI" stoichiometry="1" constant="false"/>
          <speciesReference id="met_138_ACETYL_COA_SYN" species="met_138" stoichiometry="1" constant="false"/>
          <speciesReference id="AMP_ACETYL_COA_SYN" species="AMP" stoichiometry="1" constant="false"/>
        </listOfProducts>
      </reaction>
      <reaction id="reac_150" name="ACID-PHOSPHATASE-RXN" reversible="true" fast="false">
        <listOfReactants>
          <speciesReference id="WATER_reac_150" species="WATER" stoichiometry="1" constant="false"/>
          <speciesReference id="met_974_reac_150" species="met_974" stoichiometry="1" constant="false"/>
        </listOfReactants>
        <listOfProducts>
          <speciesReference id="Pi_reac_150" species="Pi" stoichiometry="1" constant="false"/>
          <speciesReference id="Alcohols_reac_150" species="Alcohols" stoichiometry="1" constant="false"/>
        </listOfProducts>
      </reaction>
      <reaction id="reac_151" name="ACSERLY-RXN" reversible="false" fast="false">
        <listOfReactants>
          <speciesReference id="ACETYLSERINE_reac_151" species="ACETYLSERINE" stoichiometry="1" constant="false"/>
          <speciesReference id="HS_reac_151" species="HS" stoichiometry="1" constant="false"/>
        </listOfReactants>
        <listOfProducts>
          <speciesReference id="CYS_reac_151" species="CYS" stoichiometry="1" constant="false"/>
          <speciesReference id="PROTON_reac_151" species="PROTON" stoichiometry="1" constant="false"/>
          <speciesReference id="ACET_reac_151" species="ACET" stoichiometry="1" constant="false"/>
        </listOfProducts>
      </reaction>
      <reaction id="reac_152" name="ACYL-COA-OXIDASE-RXN" reversible="false" fast="false">
        <listOfReactants>
          <speciesReference id="met_970_reac_152" species="met_970" stoichiometry="1" constant="false"/>
          <speciesReference id="met_145_reac_152" species="met_145" stoichiometry="1" constant="false"/>
        </listOfReactants>
        <listOfProducts>
          <speciesReference id="met_793_reac_152" species="met_793" stoichiometry="1" constant="false"/>
          <speciesReference id="met_1181_reac_152" species="met_1181" stoichiometry="1" constant="false"/>
        </listOfProducts>
      </reaction>
      <reaction id="reac_153" name="ACYLCOASYN-RXN" reversible="false" fast="false">
        <listOfReactants>
          <speciesReference id="met_722_reac_153" species="met_722" stoichiometry="1" constant="false"/>
          <speciesReference id="ATP_reac_153" species="ATP" stoichiometry="1" constant="false"/>
          <speciesReference id="met_264_reac_153" species="met_264" stoichiometry="1" constant="false"/>
        </listOfReactants>
        <listOfProducts>
          <speciesReference id="met_145_reac_153" species="met_145" stoichiometry="1" constant="false"/>
          <speciesReference id="PPI_reac_153" species="PPI" stoichiometry="1" constant="false"/>
          <speciesReference id="met_1160_reac_153" species="met_1160" stoichiometry="1" constant="false"/>
          <speciesReference id="AMP_reac_153" species="AMP" stoichiometry="1" constant="false"/>
        </listOfProducts>
      </reaction>
      <reaction id="reac_154" name="ACYLPHOSPHATASE-RXN" reversible="false" fast="false">
        <listOfReactants>
          <speciesReference id="WATER_reac_154" species="WATER" stoichiometry="1" constant="false"/>
          <speciesReference id="met_194_reac_154" species="met_194" stoichiometry="1" constant="false"/>
        </listOfReactants>
        <listOfProducts>
          <speciesReference id="Pi_reac_154" species="Pi" stoichiometry="1" constant="false"/>
          <speciesReference id="Carboxylates_reac_154" species="Carboxylates" stoichiometry="1" constant="false"/>
          <speciesReference id="PROTON_reac_154" species="PROTON" stoichiometry="1" constant="false"/>
        </listOfProducts>
      </reaction>
      <reaction id="reac_155" name="ADENOSINE-KINASE-RXN" reversible="false" fast="false">
        <listOfReactants>
          <speciesReference id="ATP_reac_155" species="ATP" stoichiometry="1" constant="false"/>
          <speciesReference id="ADENOSINE_reac_155" species="ADENOSINE" stoichiometry="1" constant="false"/>
        </listOfReactants>
        <listOfProducts>
          <speciesReference id="AMP_reac_155" species="AMP" stoichiometry="1" constant="false"/>
          <speciesReference id="ADP_reac_155" species="ADP" stoichiometry="1" constant="false"/>
          <speciesReference id="PROTON_reac_155" species="PROTON" stoichiometry="1" constant="false"/>
        </listOfProducts>
      </reaction>
      <reaction id="reac_156" name="ADENOSINETRIPHOSPHATASE-RXN" reversible="false" fast="false">
        <listOfReactants>
          <speciesReference id="WATER_reac_156" species="WATER" stoichiometry="1" constant="false"/>
          <speciesReference id="ATP_reac_156" species="ATP" stoichiometry="1" constant="false"/>
        </listOfReactants>
        <listOfProducts>
          <speciesReference id="Pi_reac_156" species="Pi" stoichiometry="1" constant="false"/>
          <speciesReference id="ADP_reac_156" species="ADP" stoichiometry="1" constant="false"/>
          <speciesReference id="PROTON_reac_156" species="PROTON" stoichiometry="1" constant="false"/>
        </listOfProducts>
      </reaction>
      <reaction id="reac_157" name="ADENOSYLHOMOCYSTEINASE-RXN" reversible="true" fast="false">
        <listOfReactants>
          <speciesReference id="WATER_reac_157" species="WATER" stoichiometry="1" constant="false"/>
          <speciesReference id="met_150_reac_157" species="met_150" stoichiometry="1" constant="false"/>
        </listOfReactants>
        <listOfProducts>
          <speciesReference id="met_787_reac_157" species="met_787" stoichiometry="1" constant="false"/>
          <speciesReference id="ADENOSINE_reac_157" species="ADENOSINE" stoichiometry="1" constant="false"/>
        </listOfProducts>
      </reaction>
      <reaction id="reac_158" name="ADENOSYLHOMOCYSTEINE-NUCLEOSIDASE-RXN" reversible="false" fast="false">
        <listOfReactants>
          <speciesReference id="WATER_reac_158" species="WATER" stoichiometry="1" constant="false"/>
          <speciesReference id="met_150_reac_158" species="met_150" stoichiometry="1" constant="false"/>
        </listOfReactants>
        <listOfProducts>
          <speciesReference id="met_423_reac_158" species="met_423" stoichiometry="1" constant="false"/>
          <speciesReference id="ADENINE_reac_158" species="ADENINE" stoichiometry="1" constant="false"/>
        </listOfProducts>
      </reaction>
      <reaction id="reac_159" name="ADENPRIBOSYLTRAN-RXN" reversible="true" fast="false">
        <listOfReactants>
          <speciesReference id="AMP_reac_159" species="AMP" stoichiometry="1" constant="false"/>
          <speciesReference id="PPI_reac_159" species="PPI" stoichiometry="1" constant="false"/>
        </listOfReactants>
        <listOfProducts>
          <speciesReference id="PRPP_reac_159" species="PRPP" stoichiometry="1" constant="false"/>
          <speciesReference id="ADENINE_reac_159" species="ADENINE" stoichiometry="1" constant="false"/>
        </listOfProducts>
      </reaction>
      <reaction id="reac_160" name="ADENYL-KIN-RXN" reversible="true" fast="false">
        <listOfReactants>
          <speciesReference id="AMP_reac_160" species="AMP" stoichiometry="1" constant="false"/>
          <speciesReference id="ATP_reac_160" species="ATP" stoichiometry="1" constant="false"/>
        </listOfReactants>
        <listOfProducts>
          <speciesReference id="ADP_reac_160" species="ADP" stoichiometry="2" constant="false"/>
        </listOfProducts>
      </reaction>
      <reaction id="reac_161" name="ADENYLOSUCCINATE-SYNTHASE-RXN" reversible="false" fast="false">
        <listOfReactants>
          <speciesReference id="met_835_reac_161" species="met_835" stoichiometry="1" constant="false"/>
          <speciesReference id="GTP_reac_161" species="GTP" stoichiometry="1" constant="false"/>
          <speciesReference id="IMP_reac_161" species="IMP" stoichiometry="1" constant="false"/>
        </listOfReactants>
        <listOfProducts>
          <speciesReference id="GDP_reac_161" species="GDP" stoichiometry="1" constant="false"/>
          <speciesReference id="Pi_reac_161" species="Pi" stoichiometry="1" constant="false"/>
          <speciesReference id="ADENYLOSUCC_reac_161" species="ADENYLOSUCC" stoichiometry="1" constant="false"/>
        </listOfProducts>
      </reaction>
      <reaction id="reac_162" name="ADENYLYLSULFKIN-RXN" reversible="true" fast="false">
        <listOfReactants>
          <speciesReference id="APS_reac_162" species="APS" stoichiometry="1" constant="false"/>
          <speciesReference id="ATP_reac_162" species="ATP" stoichiometry="1" constant="false"/>
        </listOfReactants>
        <listOfProducts>
          <speciesReference id="PAPS_reac_162" species="PAPS" stoichiometry="1" constant="false"/>
          <speciesReference id="ADP_reac_162" species="ADP" stoichiometry="1" constant="false"/>
          <speciesReference id="PROTON_reac_162" species="PROTON" stoichiometry="1" constant="false"/>
        </listOfProducts>
      </reaction>
      <reaction id="reac_163" name="ADOMET-DMK-METHYLTRANSFER-RXN" reversible="false" fast="false">
        <listOfReactants>
          <speciesReference id="met_312_reac_163" species="met_312" stoichiometry="1" constant="false"/>
          <speciesReference id="met_1123_reac_163" species="met_1123" stoichiometry="1" constant="false"/>
        </listOfReactants>
        <listOfProducts>
          <speciesReference id="met_1098_reac_163" species="met_1098" stoichiometry="1" constant="false"/>
          <speciesReference id="met_150_reac_163" species="met_150" stoichiometry="1" constant="false"/>
          <speciesReference id="PROTON_reac_163" species="PROTON" stoichiometry="1" constant="false"/>
        </listOfProducts>
      </reaction>
      <reaction id="reac_164" name="ADPREDUCT-RXN" reversible="true" fast="false">
        <listOfReactants>
          <speciesReference id="WATER_reac_164" species="WATER" stoichiometry="1" constant="false"/>
          <speciesReference id="met_975_reac_164" species="met_975" stoichiometry="1" constant="false"/>
          <speciesReference id="DADP_reac_164" species="DADP" stoichiometry="1" constant="false"/>
        </listOfReactants>
        <listOfProducts>
          <speciesReference id="met_1105_reac_164" species="met_1105" stoichiometry="1" constant="false"/>
          <speciesReference id="ADP_reac_164" species="ADP" stoichiometry="1" constant="false"/>
        </listOfProducts>
      </reaction>
      <reaction id="reac_165" name="AGMATINE-DEIMINASE-RXN" reversible="false" fast="false">
        <listOfReactants>
          <speciesReference id="WATER_reac_165" species="WATER" stoichiometry="1" constant="false"/>
          <speciesReference id="AGMATHINE_reac_165" species="AGMATHINE" stoichiometry="1" constant="false"/>
        </listOfReactants>
        <listOfProducts>
          <speciesReference id="met_430_reac_165" species="met_430" stoichiometry="1" constant="false"/>
          <speciesReference id="AMMONIA_reac_165" species="AMMONIA" stoichiometry="1" constant="false"/>
          <speciesReference id="PROTON_reac_165" species="PROTON" stoichiometry="1" constant="false"/>
        </listOfProducts>
      </reaction>
      <reaction id="reac_166" name="AGMATINE-N4-COUMAROYLTRANSFERASE-RXN" reversible="false" fast="false">
        <listOfReactants>
          <speciesReference id="AGMATHINE_reac_166" species="AGMATHINE" stoichiometry="1" constant="false"/>
          <speciesReference id="met_272_reac_166" species="met_272" stoichiometry="1" constant="false"/>
        </listOfReactants>
        <listOfProducts>
          <speciesReference id="met_264_reac_166" species="met_264" stoichiometry="1" constant="false"/>
          <speciesReference id="PROTON_reac_166" species="PROTON" stoichiometry="1" constant="false"/>
          <speciesReference id="met_913_reac_166" species="met_913" stoichiometry="1" constant="false"/>
        </listOfProducts>
      </reaction>
      <reaction id="reac_167" name="AICARSYN-RXN" reversible="true" fast="false">
        <listOfReactants>
          <speciesReference id="met_986_reac_167" species="met_986" stoichiometry="1" constant="false"/>
        </listOfReactants>
        <listOfProducts>
          <speciesReference id="FUM_reac_167" species="FUM" stoichiometry="1" constant="false"/>
          <speciesReference id="AICAR_reac_167" species="AICAR" stoichiometry="1" constant="false"/>
        </listOfProducts>
      </reaction>
      <reaction id="reac_168" name="AICARTRANSFORM-RXN" reversible="true" fast="false">
        <listOfReactants>
          <speciesReference id="AICAR_reac_168" species="AICAR" stoichiometry="1" constant="false"/>
          <speciesReference id="met_8_reac_168" species="met_8" stoichiometry="1" constant="false"/>
        </listOfReactants>
        <listOfProducts>
          <speciesReference id="THF_reac_168" species="THF" stoichiometry="1" constant="false"/>
          <speciesReference id="met_1008_reac_168" species="met_1008" stoichiometry="1" constant="false"/>
        </listOfProducts>
      </reaction>
      <reaction id="reac_169" name="AIRCARBOXY-RXN" reversible="true" fast="false">
        <listOfReactants>
          <speciesReference id="met_1007_reac_169" species="met_1007" stoichiometry="1" constant="false"/>
        </listOfReactants>
        <listOfProducts>
          <speciesReference id="met_124_reac_169" species="met_124" stoichiometry="1" constant="false"/>
          <speciesReference id="met_237_reac_169" species="met_237" stoichiometry="1" constant="false"/>
        </listOfProducts>
      </reaction>
      <reaction id="reac_170" name="AIRS-RXN" reversible="false" fast="false">
        <listOfReactants>
          <speciesReference id="ATP_reac_170" species="ATP" stoichiometry="1" constant="false"/>
          <speciesReference id="met_125_reac_170" species="met_125" stoichiometry="1" constant="false"/>
        </listOfReactants>
        <listOfProducts>
          <speciesReference id="ADP_reac_170" species="ADP" stoichiometry="1" constant="false"/>
          <speciesReference id="PROTON_reac_170" species="PROTON" stoichiometry="1" constant="false"/>
          <speciesReference id="met_124_reac_170" species="met_124" stoichiometry="1" constant="false"/>
          <speciesReference id="Pi_reac_170" species="Pi" stoichiometry="1" constant="false"/>
        </listOfProducts>
      </reaction>
      <reaction id="reac_171" name="ALANINE-AMINOTRANSFERASE-RXN" reversible="true" fast="false">
        <listOfReactants>
          <speciesReference id="met_833_reac_171" species="met_833" stoichiometry="1" constant="false"/>
          <speciesReference id="met_30_reac_171" species="met_30" stoichiometry="1" constant="false"/>
        </listOfReactants>
        <listOfProducts>
          <speciesReference id="GLT_reac_171" species="GLT" stoichiometry="1" constant="false"/>
          <speciesReference id="PYRUVATE_reac_171" species="PYRUVATE" stoichiometry="1" constant="false"/>
        </listOfProducts>
      </reaction>
      <reaction id="ALA_tx" name="ALA_tx" reversible="true" fast="false">
        <listOfReactants>
          <speciesReference id="x_AALANINE_ALA_tx" species="x_AALANINE" stoichiometry="1" constant="false"/>
        </listOfReactants>
        <listOfProducts>
          <speciesReference id="met_833_ALA_tx" species="met_833" stoichiometry="1" constant="false"/>
        </listOfProducts>
      </reaction>
      <reaction id="reac_173" name="ALCOHOL-DEHYDROG-RXN" reversible="true" fast="false">
        <listOfReactants>
          <speciesReference id="NAD_reac_173" species="NAD" stoichiometry="1" constant="false"/>
          <speciesReference id="ETOH_reac_173" species="ETOH" stoichiometry="1" constant="false"/>
        </listOfReactants>
        <listOfProducts>
          <speciesReference id="NADH_reac_173" species="NADH" stoichiometry="1" constant="false"/>
          <speciesReference id="PROTON_reac_173" species="PROTON" stoichiometry="1" constant="false"/>
          <speciesReference id="ACETALD_reac_173" species="ACETALD" stoichiometry="1" constant="false"/>
        </listOfProducts>
      </reaction>
      <reaction id="reac_174" name="ALDEHYDE-OXIDASE-RXN" reversible="false" fast="false">
        <listOfReactants>
          <speciesReference id="WATER_reac_174" species="WATER" stoichiometry="1" constant="false"/>
          <speciesReference id="Aldehydes_reac_174" species="Aldehydes" stoichiometry="1" constant="false"/>
          <speciesReference id="met_970_reac_174" species="met_970" stoichiometry="1" constant="false"/>
        </listOfReactants>
        <listOfProducts>
          <speciesReference id="Acids_reac_174" species="Acids" stoichiometry="1" constant="false"/>
          <speciesReference id="met_793_reac_174" species="met_793" stoichiometry="1" constant="false"/>
        </listOfProducts>
      </reaction>
      <reaction id="reac_175" name="ALDHDEHYDROG-RXN" reversible="false" fast="false">
        <listOfReactants>
          <speciesReference id="Aldehydes_reac_175" species="Aldehydes" stoichiometry="1" constant="false"/>
          <speciesReference id="NAD_reac_175" species="NAD" stoichiometry="1" constant="false"/>
          <speciesReference id="WATER_reac_175" species="WATER" stoichiometry="1" constant="false"/>
        </listOfReactants>
        <listOfProducts>
          <speciesReference id="NADH_reac_175" species="NADH" stoichiometry="1" constant="false"/>
          <speciesReference id="Acids_reac_175" species="Acids" stoichiometry="1" constant="false"/>
          <speciesReference id="PROTON_reac_175" species="PROTON" stoichiometry="1" constant="false"/>
        </listOfProducts>
      </reaction>
      <reaction id="reac_176" name="ALDOSE-1-EPIMERASE-RXN" reversible="false" fast="false">
        <listOfReactants>
          <speciesReference id="met_165_reac_176" species="met_165" stoichiometry="1" constant="false"/>
        </listOfReactants>
        <listOfProducts>
          <speciesReference id="GLC_reac_176" species="GLC" stoichiometry="1" constant="false"/>
        </listOfProducts>
      </reaction>
      <reaction id="reac_177" name="ALDOSE1EPIM-RXN" reversible="true" fast="false">
        <listOfReactants>
          <speciesReference id="GALACTOSE_reac_177" species="GALACTOSE" stoichiometry="1" constant="false"/>
        </listOfReactants>
        <listOfProducts>
          <speciesReference id="met_163_reac_177" species="met_163" stoichiometry="1" constant="false"/>
        </listOfProducts>
      </reaction>
      <reaction id="reac_178" name="ALLANTOINASE-RXN" reversible="false" fast="false">
        <listOfReactants>
          <speciesReference id="WATER_reac_178" species="WATER" stoichiometry="1" constant="false"/>
          <speciesReference id="ALLANTOIN_reac_178" species="ALLANTOIN" stoichiometry="1" constant="false"/>
        </listOfReactants>
        <listOfProducts>
          <speciesReference id="ALLANTOATE_reac_178" species="ALLANTOATE" stoichiometry="1" constant="false"/>
          <speciesReference id="PROTON_reac_178" species="PROTON" stoichiometry="1" constant="false"/>
        </listOfProducts>
      </reaction>
      <reaction id="reac_179" name="ALLENE-OXIDE-CYCLASE" reversible="false" fast="false">
        <listOfReactants>
          <speciesReference id="met_9_reac_179" species="met_9" stoichiometry="1" constant="false"/>
        </listOfReactants>
        <listOfProducts>
          <speciesReference id="met_11_reac_179" species="met_11" stoichiometry="1" constant="false"/>
        </listOfProducts>
      </reaction>
      <reaction id="reac_180" name="ALLENE-OXIDE-SYNTHASE" reversible="false" fast="false">
        <listOfReactants>
          <speciesReference id="met_12_reac_180" species="met_12" stoichiometry="1" constant="false"/>
        </listOfReactants>
        <listOfProducts>
          <speciesReference id="met_9_reac_180" species="met_9" stoichiometry="1" constant="false"/>
        </listOfProducts>
      </reaction>
      <reaction id="reac_181" name="ALPHA-AMYL-RXN" reversible="false" fast="false">
        <listOfReactants>
          <speciesReference id="WATER_reac_181" species="WATER" stoichiometry="1" constant="false"/>
          <speciesReference id="met_1_reac_181" species="met_1" stoichiometry="1" constant="false"/>
        </listOfReactants>
        <listOfProducts>
          <speciesReference id="MALTOPENTAOSE_reac_181" species="MALTOPENTAOSE" stoichiometry="1" constant="false"/>
        </listOfProducts>
      </reaction>
      <reaction id="reac_182" name="ALPHA-L-FUCOSIDASE-RXN" reversible="false" fast="false">
        <listOfReactants>
          <speciesReference id="WATER_reac_182" species="WATER" stoichiometry="1" constant="false"/>
          <speciesReference id="met_177_reac_182" species="met_177" stoichiometry="1" constant="false"/>
        </listOfReactants>
        <listOfProducts>
          <speciesReference id="met_843_reac_182" species="met_843" stoichiometry="1" constant="false"/>
          <speciesReference id="Alcohols_reac_182" species="Alcohols" stoichiometry="1" constant="false"/>
        </listOfProducts>
      </reaction>
      <reaction id="reac_183" name="ALPHAGALACTOSID-RXN" reversible="true" fast="false">
        <listOfReactants>
          <speciesReference id="WATER_reac_183" species="WATER" stoichiometry="1" constant="false"/>
          <speciesReference id="MELIBIOSE_reac_183" species="MELIBIOSE" stoichiometry="1" constant="false"/>
        </listOfReactants>
        <listOfProducts>
          <speciesReference id="GLC_reac_183" species="GLC" stoichiometry="1" constant="false"/>
          <speciesReference id="GALACTOSE_reac_183" species="GALACTOSE" stoichiometry="1" constant="false"/>
        </listOfProducts>
      </reaction>
      <reaction id="reac_184" name="AMACETOXID-RXN" reversible="false" fast="false">
        <listOfReactants>
          <speciesReference id="met_168_reac_184" species="met_168" stoichiometry="1" constant="false"/>
          <speciesReference id="WATER_reac_184" species="WATER" stoichiometry="1" constant="false"/>
          <speciesReference id="met_970_reac_184" species="met_970" stoichiometry="1" constant="false"/>
        </listOfReactants>
        <listOfProducts>
          <speciesReference id="met_894_reac_184" species="met_894" stoichiometry="1" constant="false"/>
          <speciesReference id="PROTON_reac_184" species="PROTON" stoichiometry="1" constant="false"/>
          <speciesReference id="met_793_reac_184" species="met_793" stoichiometry="1" constant="false"/>
          <speciesReference id="AMMONIA_reac_184" species="AMMONIA" stoichiometry="1" constant="false"/>
        </listOfProducts>
      </reaction>
      <reaction id="reac_185" name="AMINEOXID-RXN" reversible="false" fast="false">
        <listOfReactants>
          <speciesReference id="WATER_reac_185" species="WATER" stoichiometry="1" constant="false"/>
          <speciesReference id="met_197_reac_185" species="met_197" stoichiometry="1" constant="false"/>
          <speciesReference id="met_970_reac_185" species="met_970" stoichiometry="1" constant="false"/>
        </listOfReactants>
        <listOfProducts>
          <speciesReference id="Aldehydes_reac_185" species="Aldehydes" stoichiometry="1" constant="false"/>
          <speciesReference id="PROTON_reac_185" species="PROTON" stoichiometry="1" constant="false"/>
          <speciesReference id="met_793_reac_185" species="met_793" stoichiometry="1" constant="false"/>
          <speciesReference id="AMMONIA_reac_185" species="AMMONIA" stoichiometry="1" constant="false"/>
        </listOfProducts>
      </reaction>
      <reaction id="reac_186" name="AMINEPHEN-RXN" reversible="false" fast="false">
        <listOfReactants>
          <speciesReference id="PHENYLETHYLAMINE_reac_186" species="PHENYLETHYLAMINE" stoichiometry="1" constant="false"/>
          <speciesReference id="WATER_reac_186" species="WATER" stoichiometry="1" constant="false"/>
          <speciesReference id="met_970_reac_186" species="met_970" stoichiometry="1" constant="false"/>
        </listOfReactants>
        <listOfProducts>
          <speciesReference id="PHENYLACETALDEHYDE_reac_186" species="PHENYLACETALDEHYDE" stoichiometry="1" constant="false"/>
          <speciesReference id="PROTON_reac_186" species="PROTON" stoichiometry="1" constant="false"/>
          <speciesReference id="met_793_reac_186" species="met_793" stoichiometry="1" constant="false"/>
          <speciesReference id="AMMONIA_reac_186" species="AMMONIA" stoichiometry="1" constant="false"/>
        </listOfProducts>
      </reaction>
      <reaction id="reac_187" name="AMINO-RIBOSYLAMINO-1H-3H-PYR-DIONE_RXN" reversible="false" fast="false">
        <listOfReactants>
          <speciesReference id="met_171_reac_187" species="met_171" stoichiometry="1" constant="false"/>
          <speciesReference id="met_656_reac_187" species="met_656" stoichiometry="1" constant="false"/>
        </listOfReactants>
        <listOfProducts>
          <speciesReference id="met_660_reac_187" species="met_660" stoichiometry="1" constant="false"/>
        </listOfProducts>
      </reaction>
      <reaction id="reac_188" name="AMP-DEAMINASE-RXN" reversible="false" fast="false">
        <listOfReactants>
          <speciesReference id="WATER_reac_188" species="WATER" stoichiometry="1" constant="false"/>
          <speciesReference id="AMP_reac_188" species="AMP" stoichiometry="1" constant="false"/>
        </listOfReactants>
        <listOfProducts>
          <speciesReference id="IMP_reac_188" species="IMP" stoichiometry="1" constant="false"/>
          <speciesReference id="AMMONIA_reac_188" species="AMMONIA" stoichiometry="1" constant="false"/>
        </listOfProducts>
      </reaction>
      <reaction id="reac_189" name="AMP-DEPHOSPHORYLATION-RXN" reversible="false" fast="false">
        <listOfReactants>
          <speciesReference id="WATER_reac_189" species="WATER" stoichiometry="1" constant="false"/>
          <speciesReference id="AMP_reac_189" species="AMP" stoichiometry="1" constant="false"/>
        </listOfReactants>
        <listOfProducts>
          <speciesReference id="Pi_reac_189" species="Pi" stoichiometry="1" constant="false"/>
          <speciesReference id="ADENOSINE_reac_189" species="ADENOSINE" stoichiometry="1" constant="false"/>
        </listOfProducts>
      </reaction>
      <reaction id="reac_190" name="AMPSYN-RXN" reversible="false" fast="false">
        <listOfReactants>
          <speciesReference id="ADENYLOSUCC_reac_190" species="ADENYLOSUCC" stoichiometry="1" constant="false"/>
        </listOfReactants>
        <listOfProducts>
          <speciesReference id="AMP_reac_190" species="AMP" stoichiometry="1" constant="false"/>
          <speciesReference id="FUM_reac_190" species="FUM" stoichiometry="1" constant="false"/>
        </listOfProducts>
      </reaction>
      <reaction id="AMP_tx" name="AMP_tx" reversible="true" fast="false">
        <listOfReactants>
          <speciesReference id="x_AMP_AMP_tx" species="x_AMP" stoichiometry="1" constant="false"/>
        </listOfReactants>
        <listOfProducts>
          <speciesReference id="AMP_AMP_tx" species="AMP" stoichiometry="1" constant="false"/>
        </listOfProducts>
      </reaction>
      <reaction id="reac_192" name="AMYLOMALT-RXN" reversible="true" fast="false">
        <listOfReactants>
          <speciesReference id="MALTOTRIOSE_reac_192" species="MALTOTRIOSE" stoichiometry="1" constant="false"/>
          <speciesReference id="MALTOSE_reac_192" species="MALTOSE" stoichiometry="1" constant="false"/>
        </listOfReactants>
        <listOfProducts>
          <speciesReference id="GLC_reac_192" species="GLC" stoichiometry="1" constant="false"/>
          <speciesReference id="MALTOTETRAOSE_reac_192" species="MALTOTETRAOSE" stoichiometry="1" constant="false"/>
        </listOfProducts>
      </reaction>
      <reaction id="reac_193" name="ANTHRANILATE-N-BENZOYLTRANSFERASE-RXN" reversible="false" fast="false">
        <listOfReactants>
          <speciesReference id="ANTHRANILATE_reac_193" species="ANTHRANILATE" stoichiometry="1" constant="false"/>
          <speciesReference id="BENZOYLCOA_reac_193" species="BENZOYLCOA" stoichiometry="1" constant="false"/>
        </listOfReactants>
        <listOfProducts>
          <speciesReference id="met_264_reac_193" species="met_264" stoichiometry="1" constant="false"/>
          <speciesReference id="met_391_reac_193" species="met_391" stoichiometry="1" constant="false"/>
        </listOfProducts>
      </reaction>
      <reaction id="reac_194" name="ANTHRANSYN-RXN" reversible="true" fast="false">
        <listOfReactants>
          <speciesReference id="CHORISMATE_reac_194" species="CHORISMATE" stoichiometry="1" constant="false"/>
          <speciesReference id="GLN_reac_194" species="GLN" stoichiometry="1" constant="false"/>
        </listOfReactants>
        <listOfProducts>
          <speciesReference id="GLT_reac_194" species="GLT" stoichiometry="1" constant="false"/>
          <speciesReference id="PYRUVATE_reac_194" species="PYRUVATE" stoichiometry="1" constant="false"/>
          <speciesReference id="ANTHRANILATE_reac_194" species="ANTHRANILATE" stoichiometry="1" constant="false"/>
        </listOfProducts>
      </reaction>
      <reaction id="reac_195" name="APIGNAR-RXN" reversible="false" fast="false">
        <listOfReactants>
          <speciesReference id="APIGENIN_reac_195" species="APIGENIN" stoichiometry="1" constant="false"/>
        </listOfReactants>
        <listOfProducts>
          <speciesReference id="met_935_reac_195" species="met_935" stoichiometry="1" constant="false"/>
          <speciesReference id="PROTON_reac_195" species="PROTON" stoichiometry="1" constant="false"/>
        </listOfProducts>
      </reaction>
      <reaction id="reac_196" name="ARGDECARBOX-RXN" reversible="true" fast="false">
        <listOfReactants>
          <speciesReference id="PROTON_reac_196" species="PROTON" stoichiometry="1" constant="false"/>
          <speciesReference id="ARG_reac_196" species="ARG" stoichiometry="1" constant="false"/>
        </listOfReactants>
        <listOfProducts>
          <speciesReference id="AGMATHINE_reac_196" species="AGMATHINE" stoichiometry="1" constant="false"/>
          <speciesReference id="met_237_reac_196" species="met_237" stoichiometry="1" constant="false"/>
        </listOfProducts>
      </reaction>
      <reaction id="reac_197" name="ARGINASE-RXN" reversible="false" fast="false">
        <listOfReactants>
          <speciesReference id="ARG_reac_197" species="ARG" stoichiometry="1" constant="false"/>
        </listOfReactants>
        <listOfProducts>
          <speciesReference id="UREA_reac_197" species="UREA" stoichiometry="1" constant="false"/>
          <speciesReference id="met_849_reac_197" species="met_849" stoichiometry="1" constant="false"/>
        </listOfProducts>
      </reaction>
      <reaction id="reac_198" name="ARGINYLTRANSFERASE-RXN" reversible="false" fast="false">
        <listOfReactants>
          <speciesReference id="met_774_reac_198" species="met_774" stoichiometry="1" constant="false"/>
          <speciesReference id="met_594_reac_198" species="met_594" stoichiometry="1" constant="false"/>
        </listOfReactants>
        <listOfProducts>
          <speciesReference id="met_184_reac_198" species="met_184" stoichiometry="1" constant="false"/>
          <speciesReference id="met_1070_reac_198" species="met_1070" stoichiometry="1" constant="false"/>
        </listOfProducts>
      </reaction>
      <reaction id="reac_199" name="ARGSUCCINLYA-RXN" reversible="false" fast="false">
        <listOfReactants>
          <speciesReference id="met_834_reac_199" species="met_834" stoichiometry="1" constant="false"/>
        </listOfReactants>
        <listOfProducts>
          <speciesReference id="FUM_reac_199" species="FUM" stoichiometry="1" constant="false"/>
          <speciesReference id="ARG_reac_199" species="ARG" stoichiometry="1" constant="false"/>
        </listOfProducts>
      </reaction>
      <reaction id="reac_200" name="ARGSUCCINSYN-RXN" reversible="false" fast="false">
        <listOfReactants>
          <speciesReference id="met_835_reac_200" species="met_835" stoichiometry="1" constant="false"/>
          <speciesReference id="met_839_reac_200" species="met_839" stoichiometry="1" constant="false"/>
          <speciesReference id="ATP_reac_200" species="ATP" stoichiometry="1" constant="false"/>
        </listOfReactants>
        <listOfProducts>
          <speciesReference id="PPI_reac_200" species="PPI" stoichiometry="1" constant="false"/>
          <speciesReference id="met_834_reac_200" species="met_834" stoichiometry="1" constant="false"/>
          <speciesReference id="AMP_reac_200" species="AMP" stoichiometry="1" constant="false"/>
        </listOfProducts>
      </reaction>
      <reaction id="ARG_tx" name="ARG_tx" reversible="true" fast="false">
        <listOfReactants>
          <speciesReference id="x_ARG_ARG_tx" species="x_ARG" stoichiometry="1" constant="false"/>
        </listOfReactants>
        <listOfProducts>
          <speciesReference id="ARG_ARG_tx" species="ARG" stoichiometry="1" constant="false"/>
        </listOfProducts>
      </reaction>
      <reaction id="ARP_SYN_RXN" name="ARP_SYN_RXN" reversible="false" fast="false">
        <listOfReactants>
          <speciesReference id="met_281_ARP_SYN_RXN" species="met_281" stoichiometry="1" constant="false"/>
        </listOfReactants>
        <listOfProducts>
          <speciesReference id="ARP_ARP_SYN_RXN" species="ARP" stoichiometry="1" constant="false"/>
        </listOfProducts>
      </reaction>
      <reaction id="reac_203" name="ASNSYNB-RXN" reversible="false" fast="false">
        <listOfReactants>
          <speciesReference id="met_835_reac_203" species="met_835" stoichiometry="1" constant="false"/>
          <speciesReference id="GLN_reac_203" species="GLN" stoichiometry="1" constant="false"/>
          <speciesReference id="WATER_reac_203" species="WATER" stoichiometry="1" constant="false"/>
          <speciesReference id="ATP_reac_203" species="ATP" stoichiometry="1" constant="false"/>
        </listOfReactants>
        <listOfProducts>
          <speciesReference id="PPI_reac_203" species="PPI" stoichiometry="1" constant="false"/>
          <speciesReference id="PROTON_reac_203" species="PROTON" stoichiometry="1" constant="false"/>
          <speciesReference id="AMP_reac_203" species="AMP" stoichiometry="1" constant="false"/>
          <speciesReference id="GLT_reac_203" species="GLT" stoichiometry="1" constant="false"/>
          <speciesReference id="ASN_reac_203" species="ASN" stoichiometry="1" constant="false"/>
        </listOfProducts>
      </reaction>
      <reaction id="ASN_tx" name="ASN_tx" reversible="true" fast="false">
        <listOfReactants>
          <speciesReference id="x_ASN_ASN_tx" species="x_ASN" stoichiometry="1" constant="false"/>
        </listOfReactants>
        <listOfProducts>
          <speciesReference id="ASN_ASN_tx" species="ASN" stoichiometry="1" constant="false"/>
        </listOfProducts>
      </reaction>
      <reaction id="reac_205" name="ASPAMINOTRANS-RXN" reversible="true" fast="false">
        <listOfReactants>
          <speciesReference id="met_30_reac_205" species="met_30" stoichiometry="1" constant="false"/>
          <speciesReference id="met_835_reac_205" species="met_835" stoichiometry="1" constant="false"/>
        </listOfReactants>
        <listOfProducts>
          <speciesReference id="GLT_reac_205" species="GLT" stoichiometry="1" constant="false"/>
          <speciesReference id="OXALACETIC_ACID_reac_205" species="OXALACETIC_ACID" stoichiometry="1" constant="false"/>
        </listOfProducts>
      </reaction>
      <reaction id="reac_206" name="ASPARTATE-SEMIALDEHYDE-DEHYDROGENASE-RXN" reversible="true" fast="false">
        <listOfReactants>
          <speciesReference id="NADP_reac_206" species="NADP" stoichiometry="1" constant="false"/>
          <speciesReference id="Pi_reac_206" species="Pi" stoichiometry="1" constant="false"/>
          <speciesReference id="met_836_reac_206" species="met_836" stoichiometry="1" constant="false"/>
        </listOfReactants>
        <listOfProducts>
          <speciesReference id="NADPH_reac_206" species="NADPH" stoichiometry="1" constant="false"/>
          <speciesReference id="met_837_reac_206" species="met_837" stoichiometry="1" constant="false"/>
        </listOfProducts>
      </reaction>
      <reaction id="reac_207" name="ASPARTATEKIN-RXN" reversible="false" fast="false">
        <listOfReactants>
          <speciesReference id="met_835_reac_207" species="met_835" stoichiometry="1" constant="false"/>
          <speciesReference id="ATP_reac_207" species="ATP" stoichiometry="1" constant="false"/>
        </listOfReactants>
        <listOfProducts>
          <speciesReference id="met_837_reac_207" species="met_837" stoichiometry="1" constant="false"/>
          <speciesReference id="ADP_reac_207" species="ADP" stoichiometry="1" constant="false"/>
        </listOfProducts>
      </reaction>
      <reaction id="reac_208" name="ASPCARBTRANS-RXN" reversible="false" fast="false">
        <listOfReactants>
          <speciesReference id="met_835_reac_208" species="met_835" stoichiometry="1" constant="false"/>
          <speciesReference id="met_235_reac_208" species="met_235" stoichiometry="1" constant="false"/>
        </listOfReactants>
        <listOfProducts>
          <speciesReference id="met_236_reac_208" species="met_236" stoichiometry="1" constant="false"/>
          <speciesReference id="Pi_reac_208" species="Pi" stoichiometry="1" constant="false"/>
          <speciesReference id="PROTON_reac_208" species="PROTON" stoichiometry="1" constant="false"/>
        </listOfProducts>
      </reaction>
      <reaction id="ASP_tx" name="ASP_tx" reversible="true" fast="false">
        <listOfReactants>
          <speciesReference id="x_ASPARTATE_ASP_tx" species="x_ASPARTATE" stoichiometry="1" constant="false"/>
        </listOfReactants>
        <listOfProducts>
          <speciesReference id="met_835_ASP_tx" species="met_835" stoichiometry="1" constant="false"/>
        </listOfProducts>
      </reaction>
      <reaction id="reac_210" name="ATP-CITRATE-PRO-S--LYASE-RXN" reversible="false" fast="false">
        <listOfReactants>
          <speciesReference id="ATP_reac_210" species="ATP" stoichiometry="1" constant="false"/>
          <speciesReference id="CIT_reac_210" species="CIT" stoichiometry="1" constant="false"/>
          <speciesReference id="met_264_reac_210" species="met_264" stoichiometry="1" constant="false"/>
        </listOfReactants>
        <listOfProducts>
          <speciesReference id="met_138_reac_210" species="met_138" stoichiometry="1" constant="false"/>
          <speciesReference id="ADP_reac_210" species="ADP" stoichiometry="1" constant="false"/>
          <speciesReference id="OXALACETIC_ACID_reac_210" species="OXALACETIC_ACID" stoichiometry="1" constant="false"/>
          <speciesReference id="Pi_reac_210" species="Pi" stoichiometry="1" constant="false"/>
        </listOfProducts>
      </reaction>
      <reaction id="reac_211" name="ATPPHOSPHORIBOSYLTRANS-RXN" reversible="true" fast="false">
        <listOfReactants>
          <speciesReference id="met_1006_reac_211" species="met_1006" stoichiometry="1" constant="false"/>
          <speciesReference id="PPI_reac_211" species="PPI" stoichiometry="1" constant="false"/>
        </listOfReactants>
        <listOfProducts>
          <speciesReference id="PRPP_reac_211" species="PRPP" stoichiometry="1" constant="false"/>
          <speciesReference id="ATP_reac_211" species="ATP" stoichiometry="1" constant="false"/>
        </listOfProducts>
      </reaction>
      <reaction id="ATPase" name="ATPase" reversible="false" fast="false">
        <listOfReactants>
          <speciesReference id="ATP_ATPase" species="ATP" stoichiometry="1" constant="false"/>
        </listOfReactants>
        <listOfProducts>
          <speciesReference id="Pi_ATPase" species="Pi" stoichiometry="1" constant="false"/>
          <speciesReference id="ADP_ATPase" species="ADP" stoichiometry="1" constant="false"/>
        </listOfProducts>
      </reaction>
      <reaction id="reac_213" name="Acyl-Coa-Dehydrogenase" reversible="false" fast="false">
        <listOfReactants>
          <speciesReference id="met_1027_reac_213" species="met_1027" stoichiometry="1" constant="false"/>
          <speciesReference id="FAD_reac_213" species="FAD" stoichiometry="1" constant="false"/>
          <speciesReference id="PROTON_reac_213" species="PROTON" stoichiometry="1" constant="false"/>
        </listOfReactants>
        <listOfProducts>
          <speciesReference id="FADH2_reac_213" species="FADH2" stoichiometry="1" constant="false"/>
          <speciesReference id="met_143_reac_213" species="met_143" stoichiometry="1" constant="false"/>
[truncated: 594,661 more chars]
