# Supplementary material for: Reconstruction of Oryza sativa indica Genome Scale Metabolic Model and Its Responses to Varying RuBisCO Activity, Light Intensity, and Enzymatic Cost Conditions
Source: Front Plant Sci. 2017 Nov 30;8:2060. doi: 10.3389/fpls.2017.02060 (PMC5715477; doi:10.3389/fpls.2017.02060)
Supplement: Supplementary file 5 [file Data_Sheet_3.ZIP › Model Files.xls]

## Sheet: Chloroplast
Reaction Name	Reaction
chl_FPPSYNRXN	1.0 GERANYL-PP_str + 1.0 delta(3)-isopentenyl-pp_str -> 1.0 FARNESYL-PP_str + 1.0 PPI_str
chl_ISPH2RXNNADP	1.0 NADPH_str + 1.0 HYDROXY-METHYL-BUTENYL-DIP_str <> 1.0 NADP_str + 1.0 delta(3)-isopentenyl-pp_str
chl_ADENYLKINRXN	1.0 AMP_str + 1.0 ATP_str <> 2.0 ADP_str
chl_X5Piso	1.0 X5P_str <> 1.0 Ru5P_str
chl_RXN7660	1.0 NADPH_str + 1.0 CPD-7003_str <> 1.0 PHYTYL-PYROPHOSPHATE_str + 1.0 NADP_str
chl_R5Piso	1.0 R5P_str <> 1.0 Ru5P_str
chl_RXN0302	1.0 2-PHOSPHO-4-CYTIDINE-5-DIPHOSPHO-2-C-MET_str <> 1.0 CMP_str + 1.0 2C-METH-D-ERYTHRITOL-CYCLODIPHOSPHATE_str
chl_PGlyM	1.0 PGA_str <> 1.0 PGA2_str
chl_GLUTRNAREDUCTRXN	1.0 GLT-tRNAs_str + 1.0 NADP_str + 1.0 GLUTAMATE-1-SEMIALDEHYDE_str <> 1.0 NADPH_str + 1.0 Charged-GLT-tRNAs_str
chl_G1P_ADPTrans	1.0 ATP_str + 1.0 G1P_str -> 1.0 ADPG_str + 1.0 PPI_str
chl_UROGENDECARBOXRXN	1.0 UROPORPHYRINOGEN-III_str -> 1.0 COPROPORPHYRINOGEN_III_str + 4.0 CO2_str
chl_NITRATEREDUCTASENADHRXN	1.0 NITRATE_str + 1.0 NADPH_str -> 1.0 NITRITE_str + 1.0 NADP_str
chl_TKL1	1.0 GAP_str + 1.0 F6P_str <> 1.0 X5P_str + 1.0 E4P_str
chl_Ald1	1.0 DHAP_str + 1.0 GAP_str <> 1.0 FBP_str
chl_GLY3KINRXN	1.0 GLYCERATE_str + 1.0 ATP_str -> 1.0 ADP_str + 1.0 PGA_str
chl_Ald2	1.0 DHAP_str + 1.0 E4P_str <> 1.0 SBP_str
chl_RXN1F20	1.0 ATP_str + 1.0 PROTOPORPHYRIN_IX_str -> 1.0 ADP_str + 1.0 MG-PROTOPORPHYRIN_str + 1.0 Pi_str
chl_RXN01461	1.0 O2_str + 1.0 COPROPORPHYRINOGEN_III_str <> 1.0 PROTOPORPHYRINOGEN_str + 2.0 CO2_str
chl_FERREDOXINNITRITEREDUCTASERXN	1.0 NITRITE_str + 6.0 Reduced-ferredoxins_str -> 6.0 Oxidized-ferredoxins_str + 1.0 AMMONIA_str
chl_RXN1F10	1.0 MONO-VINYL-PROTOCHLOROPHYLLIDE-A_str + 1.0 NADPH_str -> 1.0 NADP_str + 1.0 CHLOROPHYLLIDE-A_str
chl_Rubisco	1.0 RuBP_str + 1.0 CO2_str -> 2.0 PGA_str
chl_PPase	1.0 PPI_str -> 2.0 Pi_str
chl_CDPKINRXN	1.0 ATP_str + 1.0 CDP_str -> 1.0 ADP_str + 1.0 CTP_str
chl_IPPISOMRXN	1.0 delta(3)-isopentenyl-pp_str <> 1.0 CPD-4211_str
chl_PyrNADPH	1.0 NADPH_str + 1.0 PYR_str + 1.0 CO2_str -> 1.0 NADP_str + 1.0 MAL_str
chl_RXN0882	1.0 NADP_str + 1.0 HYDROXY-METHYL-BUTENYL-DIP_str <> 1.0 NADPH_str + 1.0 2C-METH-D-ERYTHRITOL-CYCLODIPHOSPHATE_str
chl_RXN1F66	1.0 PHYTYL-PYROPHOSPHATE_str + 1.0 CHLOROPHYLLIDE-A_str -> 1.0 CHLOROPHYLL-A_str + 1.0 PPI_str
chl_Ru5Pk	1.0 ATP_str + 1.0 Ru5P_str -> 1.0 RuBP_str + 1.0 ADP_str
chl_PG_rxn	1.0 PGly_str -> 1.0 GLYCOLLATE_str + 1.0 Pi_str
chl_GLUTAMINESYN	1.0 ATP_str + 1.0 GLT_str + 1.0 AMMONIA_str -> 1.0 ADP_str + 1.0 GLN_str + 1.0 Pi_str
chl_G3Pdh	1.0 BPGA_str + 1.0 NADPH_str <> 1.0 NADP_str + 1.0 GAP_str + 1.0 Pi_str
chl_GSAAMINOTRANSRXN	1.0 GLUTAMATE-1-SEMIALDEHYDE_str <> 1.0 5-AMINO-LEVULINATE_str
chl_SBPase	1.0 SBP_str -> 1.0 S7P_str + 1.0 Pi_str
chl_GLUTAMATESYN_FERREDOXIN	1.0 2-KETOGLUTARATE_str + 1.0 GLN_str + 2.0 Reduced-ferredoxins_str -> 2.0 Oxidized-ferredoxins_str + 2.0 GLT_str
chl_RXN0884NADP	1.0 NADPH_str + 1.0 HYDROXY-METHYL-BUTENYL-DIP_str <> 1.0 NADP_str + 1.0 CPD-4211_str
chl_RXN5283	1.0 NADPH_str + 1.0 O2_str + 1.0 13-HYDROXY-MAGNESIUM-PROTOPORP_str -> 1.0 NADP_str + 1.0 131-OXO-MAGNESIUM-PROTOPORPHYRIN-IX-13-M_str
chl_GPPSYNRXN	1.0 CPD-4211_str + 1.0 delta(3)-isopentenyl-pp_str -> 1.0 PPI_str + 1.0 GERANYL-PP_str
chl_DXPREDISOMRXN	1.0 NADP_str + 1.0 2-C-METHYL-D-ERYTHRITOL-4-PHOSPHATE_str <> 1.0 DEOXYXYLULOSE-5P_str + 1.0 NADPH_str
chl_271148RXN	1.0 ATP_str + 1.0 4-CYTIDINE-5-DIPHOSPHO-2-C_str <> 1.0 ADP_str + 1.0 2-PHOSPHO-4-CYTIDINE-5-DIPHOSPHO-2-C-MET_str
chl_PROTOPORGENOXIRXN	2.0 PROTOPORPHYRINOGEN_str + 3.0 O2_str -> 2.0 PROTOPORPHYRIN_IX_str
chl_TKL2	1.0 S7P_str + 1.0 GAP_str <> 1.0 X5P_str + 1.0 R5P_str
chl_RXNMGPROTOPORPHYRINMETHYLESTERSYN	1.0 S-ADENOSYLMETHIONINE_str + 1.0 MG-PROTOPORPHYRIN_str -> 1.0 MG-PROTOPORPHYRIN-MONOMETHYL-ESTER_str + 1.0 ADENOSYL-HOMO-CYS_str
chl_RXN5282	1.0 MG-PROTOPORPHYRIN-MONOMETHYL-ESTER_str + 1.0 NADPH_str + 1.0 O2_str -> 1.0 NADP_str + 1.0 13-HYDROXY-MAGNESIUM-PROTOPORP_str
chl_MalDH	1.0 OAA_str + 1.0 NADPH_str <> 1.0 NADP_str + 1.0 MAL_str
chl_LightNonCyc	4.5 ADP_str + 3.5 NADP_str + 14.0 Photon + 4.5 Pi_str -> 4.5 ATP_str + 3.5 NADPH_str + 1.75 O2_str
chl_Eno	1.0 PGA2_str <> 1.0 PEP_str
chl_GLUTAMATESYN	1.0 2-KETOGLUTARATE_str + 1.0 NADPH_str + 1.0 GLN_str -> 1.0 NADP_str + 2.0 GLT_str
chl_OHMETHYLBILANESYNRXN	4.0 PORPHOBILINOGEN_str -> 1.0 HYDROXYMETHYLBILANE_str + 4.0 AMMONIA_str
chl_27760RXN	1.0 CTP_str + 1.0 2-C-METHYL-D-ERYTHRITOL-4-PHOSPHATE_str <> 1.0 4-CYTIDINE-5-DIPHOSPHO-2-C_str + 1.0 PPI_str
chl_PGI	1.0 F6P_str <> 1.0 G6P_str
chl_61118RXN	1.0 GLT-tRNAs_str + 1.0 ATP_str + 1.0 GLT_str -> 1.0 AMP_str + 1.0 Charged-GLT-tRNAs_str + 1.0 PPI_str
chl_PyrK	1.0 ADP_str + 1.0 PEP_str -> 1.0 ATP_str + 1.0 PYR_str
chl_RuBPOxid	1.0 RuBP_str + 1.0 O2_str -> 1.0 PGA_str + 1.0 PGly_str
chl_FARNESYLTRANSTRANSFERASERXN	1.0 FARNESYL-PP_str + 1.0 delta(3)-isopentenyl-pp_str <> 1.0 GERANYLGERANYL-PP_str + 1.0 PPI_str
chl_RXN5284	1.0 NADPH_str + 1.0 O2_str + 1.0 131-OXO-MAGNESIUM-PROTOPORPHYRIN-IX-13-M_str -> 1.0 DIVINYL-PROTOCHLOROPHYLLIDE-A_str + 1.0 NADP_str
chl_StSynth	1.0 ADPG_str -> 1.0 ADP_str + 1.0 Starch_str
chl_UROGENIIISYNRXN	1.0 HYDROXYMETHYLBILANE_str -> 1.0 UROPORPHYRINOGEN-III_str
chl_FERREDOXINNADPHRXN	2.0 Oxidized-ferredoxins_str + 1.0 NADPH_str <> 1.0 NADP_str + 2.0 Reduced-ferredoxins_str
chl_LightCyc	6.0 ADP_str + 14.0 Photon + 6.0 Pi_str -> 6.0 ATP_str
chl_TPI	1.0 GAP_str <> 1.0 DHAP_str
chl_PORPHOBILSYNTHRXN	2.0 5-AMINO-LEVULINATE_str -> 1.0 PORPHOBILINOGEN_str
chl_FBPase	1.0 FBP_str -> 1.0 F6P_str + 1.0 Pi_str
chl_RXN7658	1.0 GERANYLGERANYL-PP_str + 1.0 NADPH_str <> 1.0 NADP_str + 1.0 CPD-7002_str
chl_RXN1F72	1.0 DIVINYL-PROTOCHLOROPHYLLIDE-A_str + 1.0 NADPH_str -> 1.0 MONO-VINYL-PROTOCHLOROPHYLLIDE-A_str + 1.0 NADP_str
chl_CMPKIRXN	1.0 ATP_str + 1.0 CMP_str <> 1.0 ADP_str + 1.0 CDP_str
chl_DXSRXN	1.0 GAP_str + 1.0 PYR_str -> 1.0 DEOXYXYLULOSE-5P_str + 1.0 CO2_str
chl_RXN7659	1.0 NADPH_str + 1.0 CPD-7002_str <> 1.0 NADP_str + 1.0 CPD-7003_str
chl_PGK	1.0 ATP_str + 1.0 PGA_str <> 1.0 ADP_str + 1.0 BPGA_str
chl_PGM	1.0 G6P_str <> 1.0 G1P_str
chl_StPase	1.0 Starch_str + 1.0 Pi_str -> 1.0 G1P_str
_tx: transporter
Glt: glutamate (Glu)
_str: stroma
To perform simulations for varying Vc/Vo conditions, the two separate reactions for RubisCO carboxylase (chl_Rubisco) and oxygenase (chl_RuBPOxid) were combined into one reaction in the ratio of 1:1 to 5:1.
Vc/Vo = 1:1 : 1/1 CO2_str + 1/1 O2_str + 2/1 RuBP_str -> 3/1 PGA_str + 1/1 PGly_str
Vc/Vo = 2:1 : 2/1 CO2_str + 1/1 O2_str + 3/1 RuBP_str -> 5/1 PGA_str + 1/1 PGly_str
Vc/Vo = 3:1 : 3/1 CO2_str + 1/1 O2_str + 4/1 RuBP_str -> 7/1 PGA_str + 1/1 PGly_str
Vc/Vo = 4:1 : 4/1 CO2_str + 1/1 O2_str + 5/1 RuBP_str -> 9/1 PGA_str + 1/1 PGly_str
Vc/Vo = 5:1 : 5/1 CO2_str + 1/1 O2_str + 6/1 RuBP_str -> 11/1 PGA_str + 1/1 PGly_str

## Sheet: Mitochondria
Reaction Name	Reaction
mit_AconDHatase	1.0 Citrate <> 1.0 CisAconitate
mit_MalDH	1.0 NAD_mit + 1.0 Mal <> 1.0 NAD_mitH + 1.0 OxalAc + 1.0 Proton
mit_GCVMULTI	1.0 NAD_mit + 1.0 mit_GLY + 1.0 mit_THF -> 1.0 NAD_mitH + 1.0 mit_CO2 + 1.0 mit_AMMONIA + 1.0 mit_METHYLENE-THF
mit_GLYOHMETRANS	1.0 mit_GLY + 1.0 mit_METHYLENE-THF <> 1.0 mit_THF + 1.0 mit_SER
mit_SucThioK	1.0 SucCoA + 1.0 mit_Pi + 1.0 mit_ADP -> 1.0 CoA + 1.0 Suc + 1.0 mit_ATP
mit_AlphaKGDH	1.0 CoA + 1.0 NAD_mit + 1.0 AlphaKG <> 1.0 SucCoA + 1.0 NAD_mitH + 1.0 mit_CO2 + 1.0 Proton
mit_Complex_III	1.0 QH2 + 2.0 Cyt_ox + 2.0 Proton -> 1.0 Q + 2.0 Cyt_red
mit_CitSynth	1.0 OxalAc + 1.0 AcCoA <> 1.0 CoA + 1.0 Citrate
mit_AconHydr	1.0 CisAconitate <> 1.0 IsoCitrate
mit_Complex_V	1.0 mit_Pi + 1.0 mit_ADP -> 1.0 mit_ATP + 3.0 Proton
mit_Complex_I	1.0 Q + 1.0 NAD_mitH + 5.0 Proton -> 1.0 QH2 + 1.0 NAD_mit
mit_PyrDH	1.0 CoA + 1.0 NAD_mit + 1.0 Pyr -> 1.0 NAD_mitH + 1.0 mit_CO2 + 1.0 Proton + 1.0 AcCoA
mit_IsoCitDH	1.0 NAD_mit + 1.0 IsoCitrate <> 1.0 NAD_mitH + 1.0 mit_CO2 + 1.0 AlphaKG + 1.0 Proton
mit_AOX	2.0 QH2 + 1.0 mit_O2 -> 2.0 Q
mit_Complex_II	1.0 Q + 1.0 Suc -> 1.0 QH2 + 1.0 Fum
mit_Complex_IV	1.0 mit_O2 + 8.0 Proton + 4.0 Cyt_red -> 4.0 Cyt_ox
mit_Fumarase	1.0 Fum <> 1.0 Mal

## Sheet: Peroxisome
Reaction Name	Reaction
per_ALANINEGLYOXYLATEAMINOTRANSFERASERXN	1.0 per_GLYOX + 1.0 per_L-ALPHA-ALANINE -> 1.0 per_PYRUVATE + 1.0 per_GLY
per_CATRXN	2.0 per_HYDROGEN-PEROXIDE -> 1.0 per_OXYGEN-MOLECULE
per_GLUTATHIONE-REDUCT-NADH-RXN	1.0 per_Proton + 1.0 per_OXIDIZED-GLUTATHIONE + 1.0 per_NADH -> 1.0 per_NAD + 2.0 per_GLUTATHIONE
per_SUPEROX-DISMUT-RXN	2.0 per_SUPER-OXIDE -> 1.0 per_HYDROGEN-PEROXIDE + 1.0 per_OXYGEN-MOLECULE
per_GLYCERATEDEHYDROGENASERXN	1.0 per_OH-PYR + 1.0 per_Proton + 1.0 per_NADH -> 1.0 per_GLYCERATE + 1.0 per_NAD
per_RXN-3523	2.0 per_CPD-318 -> 1.0 per_ASCORBATE + 1.0 per_L-DEHYDRO-ASCORBATE
per_1.8.5.1-RXN	1.0 per_L-DEHYDRO-ASCORBATE + 2.0 per_GLUTATHIONE -> 1.0 per_OXIDIZED-GLUTATHIONE + 1.0 per_ASCORBATE
per_1.6.5.4-RXN	1.0 per_Proton + 2.0 per_CPD-318 + 1.0 per_NADH -> 1.0 per_NAD + 2.0 per_ASCORBATE
per_RXN-3521	1.0 per_HYDROGEN-PEROXIDE + 2.0 per_ASCORBATE -> 2.0 per_CPD-318
per_RXN969	1.0 per_GLYCOLLATE + 1.0 per_OXYGEN-MOLECULE -> 1.0 per_HYDROGEN-PEROXIDE + 1.0 per_GLYOX
per_SERINEGLYOXYLATEAMINOTRANSFERASERXN	1.0 per_SER + 1.0 per_GLYOX -> 1.0 per_OH-PYR + 1.0 per_GLY
per_ALANINE-AMINOTRANSFERASE-RXN	1.0 per_2-KETOGLUTARATE + 1.0 per_L-ALPHA-ALANINE <> 1.0 per_PYRUVATE + 1.0 per_GLT
per_MALATEDEHRXN	1.0 per_MAL + 1.0 per_NAD <> 1.0 per_OXALACETIC_ACID + 1.0 per_Proton + 1.0 per_NADH
per_GLYCINEAMINOTRANSFERASERXN	1.0 per_GLT + 1.0 per_GLYOX -> 1.0 per_2-KETOGLUTARATE + 1.0 per_GLY

## Sheet: Cytosol
Reaction Name	Reaction
RXN66-25	1.0 CPD-4186 <> 1.0 CPD-8621
SHIKIMATE-5-DEHYDROGENASE-RXN	1.0 NADP + 1.0 SHIKIMATE <> 1.0 NADPH + 1.0 3-DEHYDRO-SHIKIMATE
1.5.1.9-RXN	1.0 SACCHAROPINE + 1.0 NAD <> 1.0 ALLYSINE + 1.0 NADH + 1.0 GLT
OROPRIBTRANS-RXN	1.0 PPI + 1.0 OROTIDINE-5-PHOSPHATE <> 1.0 OROTATE + 1.0 PRPP
NADH-KINASE-RXN	1.0 NADH + 1.0 ATP -> 1.0 NADPH + 1.0 ADP
RXN-1827	2.0 1-4-alpha-D-Glucan -> 1.0 ALPHA-MALTOSE
RXN-5444	1.0 NADH + 1.0 3-INDOLEGLYOXAL -> 1.0 INDOLE-3-KETOL + 1.0 NAD
THYMIDYLATESYN-RXN	1.0 METHYLENE-THF + 1.0 DUMP <> 1.0 TMP + 1.0 DIHYDROFOLATE
2.7.7.13-RXN	1.0 GTP + 1.0 MANNOSE-1P <> 1.0 PPI + 1.0 GDP-MANNOSE
RXN6666-5	1.0 NAD + 1.0 34-DIHYDROXYPHENYLACETALDEHYDE -> 1.0 CPD-782 + 1.0 NADH
DIHYDROXYMETVALDEHYDRAT-RXN	1.0 1-KETO-2-METHYLVALERATE -> 1.0 2-KETO-3-METHYL-VALERATE
DUTP-PYROP-RXN	1.0 DUTP -> 1.0 PPI + 1.0 DUMP
RXN-9527	1.0 MALONYL-ACP + 1.0 Octanoyl-ACPs -> 1.0 ACP + 1.0 CARBON-DIOXIDE + 1.0 3-oxo-decanoyl-ACPs
RXN-11029	1.0 UDP-N-ACETYL-D-GLUCOSAMINE + 1.0 CPD-11997 -> 1.0 UDP + 1.0 CPD-11998
RXN-10917	1.0 CPD-11876 + 1.0 NAD -> 1.0 NADH + 1.0 VANILLYL_MANDELATE
RXN-11479	1.0 Glutaryl-ACP-methyl-esters + 1.0 MALONYL-ACP -> 1.0 ACP + 1.0 3-Ketopimeloyl-ACP-methyl-esters + 1.0 CARBON-DIOXIDE
RXN-5341	1.0 LINAMARIN -> 1.0 GLC + 1.0 2-HYDROXY-2-METHYLPROPANENITRILE
2.4.1.82-RXN	1.0 CPD-458 + 1.0 SUCROSE -> 1.0 CPD-1099 + 1.0 MYO-INOSITOL
2.5.1.43-RXN	3.0 S-ADENOSYLMETHIONINE -> 1.0 CPD-463 + 3.0 5-METHYLTHIOADENOSINE
UDPNACETYLGLUCOSAMACYLTRANS-RXN	1.0 UDP-N-ACETYL-D-GLUCOSAMINE + 1.0 R-3-hydroxymyristoyl-ACPs <> 1.0 UDP-OHMYR-ACETYLGLUCOSAMINE + 1.0 ACP
RXN0-2044	1.0 NAD + 1.0 3-HYDROXYADIPYL-COA <> 1.0 3-KETO-ADIPYL-COA + 1.0 NADH
RXN-9191	1.0 CPD-9731 + 1.0 S-ADENOSYLMETHIONINE -> 1.0 ADENOSYL-HOMO-CYS + 1.0 CPD-9718
HOMOSERDEHYDROG-RXN-(NAD)	1.0 HOMO-SER + 1.0 NAD <> 1.0 NADH + 1.0 L-ASPARTATE-SEMIALDEHYDE
RXN-9674	1.0 CPD-10277 -> 1.0 CPD-12699 + 1.0 GLC
NARINGENIN-3-DIOXYGENASE-RXN	1.0 NARINGENIN-CMPD + 1.0 OXYGEN-MOLECULE + 1.0 2-KETOGLUTARATE <> 1.0 DIHYDROKAEMPFEROL-CMPD + 1.0 SUC + 1.0 CARBON-DIOXIDE
CINNAMYL-ALCOHOL-DEHYDROGENASE-RXN	1.0 CINNAMYL-ALC + 1.0 NADP -> 1.0 NADPH + 1.0 CINNAMALDEHYDE
RXN-9025	1.0 CPD0-1027 + 1.0 Pi -> 1.0 GLC-1-P
RXN-7788	1.0 ENT-COPALYL-DIPHOSPHATE -> 1.0 PPI + 1.0 CPD-7097
RXN-10658	1.0 Cis-Delta7-tetradecenoyl-ACPs + 1.0 MALONYL-ACP -> 1.0 ACP + 1.0 3-oxo-cis-D9-hexadecenoyl-ACPs + 1.0 CARBON-DIOXIDE
IMPCYCLOHYDROLASE-RXN	1.0 IMP <> 1.0 PHOSPHORIBOSYL-FORMAMIDO-CARBOXAMIDE
SERINE-O-ACETTRAN-RXN	1.0 SER + 1.0 ACETYL-COA -> 1.0 CO-A + 1.0 ACETYLSERINE
GLUTAMIN-RXN	1.0 GLN -> 1.0 GLT + 1.0 AMMONIA
RXN-9205	1.0 CPD-12118 + 1.0 S-ADENOSYLMETHIONINE -> 1.0 CPD-12126 + 1.0 ADENOSYL-HOMO-CYS
RXN-34	1.0 CANAVANINE -> 1.0 L-CANALINE + 1.0 UREA
2.3.1.158-RXN	1.0 DIACYLGLYCEROL + 1.0 Phospholipids -> 1.0 Triacylglycerols + 1.0 Lysophospholipids
GALACTURAN-14-ALPHA-GALACTURONIDASE-RXN	1.0 14-ALPHA-D-GALACTURONIDE -> 1.0 D-GALACTURONATE
MALSYN-RXN	1.0 GLYOX + 1.0 ACETYL-COA -> 1.0 CO-A + 1.0 MAL
R542-RXN	1.0 CPD-863 + 1.0 NAD -> 1.0 CPD-864 + 1.0 NADH
3.2.1.52-RXN	1.0 N-Acetyl-D-Hexosaminides -> 1.0 RH + 1.0 N-acetyl-D-hexosamines
ASPARTATEKIN-RXN	1.0 L-ASPARTATE + 1.0 ATP -> 1.0 L-BETA-ASPARTYL-P + 1.0 ADP
GLU6PDEHYDROG-RXN	1.0 NADP + 1.0 GLC-6-P -> 1.0 NADPH + 1.0 D-6-P-GLUCONO-DELTA-LACTONE
FLAVANONE-4-REDUCTASE-RXN	1.0 CPD-2042 + 1.0 NADP -> 1.0 NADPH + 1.0 CPD-2043
METHYLACETOACETYLCOATHIOL-RXN	1.0 CO-A + 1.0 2-METHYL-ACETO-ACETYL-COA <> 1.0 PROPIONYL-COA + 1.0 ACETYL-COA
UBIQUITIN--PROTEIN-LIGASE-RXN	1.0 Ubiquitins + 1.0 Protein-L-lysine + 1.0 ATP -> 1.0 AMP + 1.0 PPI + 1.0 PROTEIN-N-UBIQUITYL-LYSINE
RXN-1126	1.0 CO-A + 1.0 CAFFEATE + 1.0 ATP -> 1.0 AMP + 1.0 PPI + 1.0 CAFFEOYL-COA
CATECHOL-OXIDASE-RXN	2.0 CATECHOL + 1.0 OXYGEN-MOLECULE -> 2.0 CPD-385
RXN-8629	1.0 DIHYDROLIPOYL-GCVH + 1.0 NAD -> 1.0 NADH + 1.0 PROTEIN-LIPOYLLYSINE
MYO-INOSITOL-1-PHOSPHATE-SYNTHASE-RXN	1.0 D-glucose-6-phosphate -> 1.0 1-L-MYO-INOSITOL-1-P
RXN-10463	1.0 CPD-3462 + 1.0 OXYGEN-MOLECULE -> 1.0 CPD-313 + 1.0 HYDROGEN-PEROXIDE + 1.0 CPD-30
RXN-698	1.0 OXYGEN-MOLECULE + 1.0 CPD-7424 -> 1.0 CPD1F-4 + 1.0 CPD-7279
FAD_reduction_RXN	1.0 FAD <> 1.0 FADH2
RXN-10815	1.0 PHENYL-PYRUVATE + 1.0 OXYGEN-MOLECULE -> 1.0 CPD-11495 + 1.0 CARBON-DIOXIDE
THIAZOLSYN3-RXN	1.0 THZ + 1.0 ATP -> 1.0 THZ-P + 1.0 ADP
DIHYDROXYISOVALDEHYDRAT-RXN	1.0 DIOH-ISOVALERATE -> 1.0 2-KETO-ISOVALERATE
ADENOSYLHOMOCYSTEINASE-RXN	1.0 ADENOSYL-HOMO-CYS <> 1.0 HOMO-CYS + 1.0 ADENOSINE
S-2-HYDROXY-ACID-OXIDASE-RXN	1.0 S-2-Hydroxyacids1 + 1.0 OXYGEN-MOLECULE <> 1.0 2-Oxo-Acids + 1.0 HYDROGEN-PEROXIDE
RXN-4681	1.0 CPD-4208 + 1.0 FAD <> 1.0 FADH2 + 1.0 CPD-4483 + 1.0 ADENOSINE
MALTODEXGLUCOSID-RXN	1.0 1-4-alpha-D-Glucan -> 1.0 ALPHA-GLUCOSE
RXN1G-1003	1.0 cis-delta17-C36-ACPs + 1.0 MALONYL-ACP -> 1.0 cis-delta19-3-oxo-C38-ACPs + 1.0 Holo-ACP-Synthases + 1.0 CARBON-DIOXIDE
2.1.1.143-RXN	1.0 CPD-4101 + 1.0 S-ADENOSYLMETHIONINE -> 1.0 CPD-4124 + 1.0 ADENOSYL-HOMO-CYS
RXN-8675	1.0 S-ADENOSYLMETHIONINE + 1.0 CPD-9038 -> 1.0 DIHYDROSIROHYDROCHLORIN + 1.0 ADENOSYL-HOMO-CYS
2.7.11.25-RXN	1.0 mitogen-activated-protein-kinase-kinase + 1.0 ATP <> 1.0 mitogen-act-protein-kinase-kinase-P + 1.0 ADP
RXN1G-881	1.0 NADPH + 1.0 cis-delta17-3-oxo-C36-ACPs -> 1.0 cis-delta17-3-hydroxyC36-ACPs + 1.0 NADP
PANTEPADENYLYLTRAN-RXN	1.0 ATP + 1.0 PANTETHEINE-P <> 1.0 PPI + 1.0 DEPHOSPHO-COA
RXN0-5468	1.0 Red-Thioredoxin + 1.0 Alkyl-Hydro-Peroxides <> 1.0 Alcohols + 1.0 Ox-Thioredoxin
ACYLPHOSPHATASE-RXN	1.0 Acyl-Phosphates -> 1.0 Pi + 1.0 Carboxylates
DEOXYRIBODIPYRIMIDINE-PHOTOLYASE-RXN	1.0 DNA-Cyclobuta-Dipyrimidines <> 1.0 DNA-Adjacent-Pyrimidines
ISOVALERYL-COA-FAD-RXN	1.0 ISOVALERYL-COA + 1.0 FAD -> 1.0 3-METHYL-CROTONYL-COA + 1.0 FADH2
RXN-4301	1.0 6-alpha-D--1-4-alpha-D-Glucano--Glucan -> 1.0 CPD-1790
2.1.1.114-RXN	1.0 3-HEXAPRENYL-45-DIHYDROXYBENZOATE + 1.0 S-ADENOSYLMETHIONINE -> 1.0 3-HEXAPRENYL-4-HYDROXY-5-METHOXYBENZOATE + 1.0 ADENOSYL-HOMO-CYS
ORNCARBAMTRANSFER-RXN	1.0 CARBAMOYL-P + 1.0 L-ORNITHINE -> 1.0 Pi + 1.0 L-CITRULLINE
GLUCURONOKINASE-RXN	1.0 GLUCURONATE + 1.0 ATP -> 1.0 CPD-510 + 1.0 ADP
RXN-6384	1.0 3-HYDROXY-PROPIONYL-COA -> 1.0 CO-A + 1.0 3-HYDROXY-PROPIONATE
RXN-7836	1.0 Trans-3-enoyl-CoAs <> 1.0 TRANS-D2-ENOYL-COA
2.7.1.90-RXN	1.0 FRUCTOSE-6P + 1.0 PPI -> 1.0 FRUCTOSE-16-DIPHOSPHATE + 1.0 Pi
GLYCEROL-KIN-RXN	1.0 GLYCEROL + 1.0 ATP -> 1.0 GLYCEROL-3P + 1.0 ADP
P-PANTOCYSLIG-RXN	1.0 CYS + 1.0 4-P-PANTOTHENATE + 1.0 CTP -> 1.0 R-4-PHOSPHOPANTOTHENOYL-L-CYSTEINE + 1.0 PPI + 1.0 CMP
2.7.9.4-RXN	1.0 CPD-8531 + 1.0 ATP -> 1.0 AMP + 1.0 Phospho-alpha-glucans + 1.0 Pi
GLUTKIN-RXN	1.0 GLT + 1.0 ATP -> 1.0 L-GLUTAMATE-5-P + 1.0 ADP
RXN-8668	1.0 Protein-L-methionine + 1.0 Ox-Thioredoxin -> 1.0 Red-Thioredoxin + 1.0 Protein-L-Methionine-S-Oxides
RXN-4641	1.0 CPD-4207 + 1.0 FAD <> 1.0 FADH2 + 1.0 PRENAL + 1.0 ADENOSINE
CMPKI-RXN	1.0 ATP + 1.0 CMP <> 1.0 CDP + 1.0 ADP
PNPOXI-RXN	1.0 OXYGEN-MOLECULE + 1.0 PYRIDOXINE-5P -> 1.0 PYRIDOXAL_PHOSPHATE + 1.0 HYDROGEN-PEROXIDE
ARGSUCCINSYN-RXN	1.0 L-ASPARTATE + 1.0 L-CITRULLINE + 1.0 ATP -> 1.0 L-ARGININO-SUCCINATE + 1.0 AMP + 1.0 PPI
RXN-11346	1.0 UDP-N-ACETYL-D-GLUCOSAMINE + 1.0 CPD-12303 -> 1.0 UDP + 1.0 CPD-12304
RXN-11244	1.0 COUMAROYL-COA -> 1.0 CPD-12199
RXN-11211	1.0 DIHYDRO-THYMINE <> 1.0 3-UREIDO-ISOBUTYRATE
DIAMINOPIMEPIM-RXN	1.0 LL-DIAMINOPIMELATE <> 1.0 MESO-DIAMINOPIMELATE
RXN-7913	1.0 DCMP + 1.0 ATP <> 1.0 ADP + 1.0 DCDP
RXN-7678	1.0 CHLOROPHYLL-B + 1.0 NADP -> 1.0 NADPH + 1.0 OXYGEN-MOLECULE + 1.0 CPD-7016
PHOSPHAGLYPSYN-RXN	1.0 CDPDIACYLGLYCEROL + 1.0 GLYCEROL-3P <> 1.0 L-1-PHOSPHATIDYL-GLYCEROL-P + 1.0 CMP
RXN1G-182	1.0 NADPH + 1.0 cis-cis-D5-23-3-oxo-C42-2-ACPs -> 1.0 cis-cis-D5-23-3-hydroxyC42-2-ACPs + 1.0 NADP
RXN-7903	1.0 OXYGEN-MOLECULE + 1.0 Stearoyl-ACPs + 1.0 Reduced-ferredoxins -> 1.0 Oxidized-ferredoxins + 1.0 Oleoyl-ACPs
TETRAACYLDISACC4KIN-RXN	1.0 BISOHMYR-GLC + 1.0 ATP <> 1.0 LIPID-IV-A + 1.0 ADP
RXN1G-469	1.0 NADPH + 1.0 3-oxo-behenoyl-ACPs -> 1.0 R-3-hydroxybehenoyl-ACPs + 1.0 NADP
RXN-7669	1.0 POLY-GLUCOSYLATED-GLYCOGENINS -> 1.0 6-alpha-D--1-4-alpha-D-Glucano--Glucan
UREASE-RXN	1.0 UREA -> 2.0 AMMONIA + 1.0 CARBON-DIOXIDE
RXN-7692	1.0 2K-4CH3-PENTANOATE -> 1.0 CPD-7031 + 1.0 CARBON-DIOXIDE
RXN-11503	1.0 FRU + 1.0 ATP -> 1.0 FRUCTOSE-6P + 1.0 ADP
L-GLN-FRUCT-6-P-AMINOTRANS-RXN	1.0 FRUCTOSE-6P + 1.0 GLN -> 1.0 D-GLUCOSAMINE-6-P + 1.0 GLT
RXN-7719	1.0 BCAA-dehydrogenase-DH-lipoyl + 1.0 NAD <> 1.0 NADH + 1.0 BCAA-dehydrogenase-lipoyl
RXN-7973	1.0 9-cis-Epoxycarotenoids + 1.0 OXYGEN-MOLECULE -> 1.0 12-apo-Carotenals + 1.0 CPD-7279
RXN-1501	1.0 PHOSPHATIDYLCHOLINE -> 1.0 LINOLENIC_ACID + 1.0 1-Acylglycero-Phosphocholines
RXN-10703	1.0 NAD + 1.0 CPD-11527 -> 1.0 CPD-11528 + 1.0 NADH
DNA-CYTOSINE-5--METHYLTRANSFERASE-RXN	1.0 DNAs + 1.0 S-ADENOSYLMETHIONINE <> 1.0 5-Methylcytosine-DNA + 1.0 ADENOSYL-HOMO-CYS
RXN-8092	1.0 OXYGEN-MOLECULE + 1.0 ACETALD -> 1.0 HYDROGEN-PEROXIDE + 1.0 ACET
1.2.4.4-RXN	1.0 2-KETO-ISOVALERATE + 1.0 BCAA-dehydrogenase-lipoyl <> 1.0 BCAA-dehydrogenase-2MP-DH-lipoyl + 1.0 CARBON-DIOXIDE
RXN-10781	1.0 NADH + 1.0 5-HYDROXYINDOLE_ACETALDEHYDE -> 1.0 CPD-11671 + 1.0 NAD
THIOL-S-METHYLTRANSFERASE-RXN	1.0 Thiols + 1.0 S-ADENOSYLMETHIONINE -> 1.0 Thio-Ethers + 1.0 ADENOSYL-HOMO-CYS
RXN0-2382	1.0 INDOLE + 1.0 SER -> 1.0 TRP
HISTIDPHOS-RXN	1.0 L-HISTIDINOL-P -> 1.0 HISTIDINOL + 1.0 Pi
DIHYDROKAEMPFEROL-4-REDUCTASE-RXN	1.0 NADPH + 1.0 DIHYDROKAEMPFEROL-CMPD -> 1.0 NADP + 1.0 LEUCOPELARGONIDIN-CMPD
RXN-7699	1.0 D-3-HYDROXYACYL-COA <> 1.0 TRANS-D2-ENOYL-COA
RXN0-2601	1.0 Damaged-DNA-Pyrimidine -> 1.0 DNA-containing-a-Apyrimidinic-Sites
RXN-7607	1.0 IMP -> 1.0 INOSINE + 1.0 Pi
RXN-6182	1.0 ALPHA-GLC-6-P <> 1.0 FRUCTOSE-6P
RXN-5841	1.0 NICOTINAMIDE_NUCLEOTIDE -> 1.0 NICOTINAMIDE_RIBOSE + 1.0 Pi
IMP-DEHYDROG-RXN	1.0 IMP + 1.0 NAD <> 1.0 XANTHOSINE-5-PHOSPHATE + 1.0 NADH
RXN-10771	1.0 CPD-11657 -> 1.0 DNA-Adjacent-Pyrimidines
RXN-9280	1.0 CPD-9894 + 1.0 S-ADENOSYLMETHIONINE -> 1.0 CPD-9899 + 1.0 ADENOSYL-HOMO-CYS
GLYCERALDEHYDE-DEHYDRO-RXN	1.0 GLYCERALD + 1.0 NAD -> 1.0 NADH + 1.0 GLYCERATE
2.1.1.100-RXN	1.0 PROTEIN-C-TERMINAL-S-ETC-CYSTEINE + 1.0 S-ADENOSYLMETHIONINE -> 1.0 PROTEIN-C-TERMINAL-S-FARNESYL-L-CYSTEINE + 1.0 ADENOSYL-HOMO-CYS
ARP_SYN_RXN	1.0 CPD-1086 -> 1.0 ARP
325-BISPHOSPHATE-NUCLEOTIDASE-RXN	1.0 3-5-ADP -> 1.0 AMP + 1.0 Pi
SUPEROX-DISMUT-RXN	2.0 SUPER-OXIDE -> 1.0 OXYGEN-MOLECULE + 1.0 HYDROGEN-PEROXIDE
RXN66-81	1.0 NADPH + 1.0 OXYGEN-MOLECULE + 1.0 NICOTINE -> 1.0 NADP + 1.0 CPD-2743
RXN1F-144	2.0 GERANYLGERANYL-PP -> 1.0 PHYTOENE + 2.0 PPI
RXN-1103	1.0 NADPH + 1.0 OXYGEN-MOLECULE + 1.0 COUMARATE -> 1.0 CAFFEATE + 1.0 NADP
HISTONE-ACETYLTRANSFERASE-RXN	1.0 Histones + 1.0 ACETYL-COA -> 1.0 CO-A + 1.0 Acetylated-histones
RXN1G-262	1.0 NADPH + 1.0 cis-cis-D7-19-3-oxo-C38-2-ACPs -> 1.0 NADP + 1.0 cis-cis-D7-19-3-hydroxyC38-2-ACPs
CARBOXYLESTERASE-RXN	1.0 Carboxylic-esters -> 1.0 Alcohols + 1.0 Carboxylates
RXN-9523	1.0 MALONYL-ACP + 1.0 Hexanoyl-ACPs -> 1.0 3-Oxo-octanoyl-ACPs + 1.0 ACP + 1.0 CARBON-DIOXIDE
PYRUVATEDECARB-RXN	1.0 LIPOAMIDE + 1.0 PYRUVATE -> 1.0 CARBON-DIOXIDE + 1.0 S-ACETYLDIHYDROLIPOAMIDE
2.1.1.62-RXN	1.0 CPD-8628 + 1.0 S-ADENOSYLMETHIONINE -> 1.0 CPD-8629 + 1.0 ADENOSYL-HOMO-CYS
AICARTRANSFORM-RXN	1.0 10-FORMYL-THF + 1.0 AICAR <> 1.0 THF + 1.0 PHOSPHORIBOSYL-FORMAMIDO-CARBOXAMIDE
RXN-11195	2.0 Ferrihemoglobins + 1.0 NADH -> 2.0 Ferrohemoglobins + 1.0 NAD
2.6.1.18-RXN	1.0 L-ALPHA-ALANINE + 1.0 MALONATE-S-ALD <> 1.0 B-ALANINE + 1.0 PYRUVATE
NUCLEOSIDE-DIP-KIN-RXN	1.0 Ribonucleoside-Diphosphates + 1.0 ATP -> 1.0 Ribonucleoside-Triphosphates + 1.0 ADP
DIHYDROFOLATEREDUCT-RXN	1.0 THF + 1.0 NADP <> 1.0 NADPH + 1.0 DIHYDROFOLATE
RXN66-13	1.0 NADPH + 1.0 OXYGEN-MOLECULE + 1.0 CPD-8608 -> 1.0 FORMATE + 1.0 NADP + 1.0 CPD-8609
RXN-11619	1.0 2-TRANS6-TRANS-FARNESAL + 1.0 NAD -> 1.0 CPD-12585 + 1.0 NADH
RXN-11662	1.0 S-3-HYDROXYBUTANOYL-COA + 1.0 NAD <> 1.0 ACETOACETYL-COA + 1.0 NADH
FRUCTOKINASE-RXN	1.0 BETA-D-FRUCTOSE + 1.0 ATP -> 1.0 FRUCTOSE-6P + 1.0 ADP
RXN1G-637	1.0 NADPH + 1.0 cis-cis-D11-23-3-oxo-C42-2-ACPs -> 1.0 cis-cis-D11-23-3-hydroxyC42-2-ACPs + 1.0 NADP
DIAMINOPIMDECARB-RXN	1.0 MESO-DIAMINOPIMELATE -> 1.0 CARBON-DIOXIDE + 1.0 LYS
THIOREDOXIN-REDUCT-NADPH-RXN	1.0 NADPH + 1.0 Ox-Thioredoxin -> 1.0 NADP + 1.0 Red-Thioredoxin
AMYLOMALT-RXN	1.0 MALTOTRIOSE + 1.0 MALTOSE <> 1.0 GLC + 1.0 MALTOTETRAOSE
2.5.1.60-RXN	1.0 PROT-CYS + 2.0 GERANYLGERANYL-PP -> 2.0 PPI + 2.0 S-GERANYLGERANYL-PROTEIN
GLYCOPHOSPHORYL-RXN	1.0 Glycogens + 1.0 Pi <> 1.0 GLC-1-P + 1.0 CPD0-971
ADENYLYLSULFKIN-RXN	1.0 APS + 1.0 ATP <> 1.0 PAPS + 1.0 ADP
THR-DEAMINASE-RXN	1.0 THR -> 1.0 2-OXOBUTANOATE + 1.0 AMMONIA
HOMOCYSMETB12-RXN	1.0 HOMO-CYS + 1.0 5-METHYL-THF -> 1.0 THF + 1.0 MET
PHOSMANMUT-RXN	1.0 MANNOSE-1P <> 1.0 MANNOSE-6P
RXN-7677	1.0 NADPH + 1.0 OXYGEN-MOLECULE + 1.0 CPD-7015 -> 1.0 NADP + 1.0 CPD-7014
HISTALDEHYD-RXN	1.0 NAD + 1.0 HISTIDINAL -> 1.0 NADH + 1.0 HIS
GLUTAMATE-N-ACETYLTRANSFERASE-RXN	1.0 GLT + 1.0 N-ALPHA-ACETYLORNITHINE <> 1.0 L-ORNITHINE + 1.0 ACETYL-GLU
3-CH3-2-OXOBUTANOATE-OH-CH3-XFER-RXN	1.0 METHYLENE-THF + 1.0 2-KETO-ISOVALERATE <> 1.0 THF + 1.0 2-DEHYDROPANTOATE
3.2.1.26-RXN	1.0 SUCROSE-6P -> 1.0 GLC-6-P + 1.0 BETA-D-FRUCTOSE
RXN-9583	1.0 RIBOSE-5P + 1.0 CPD-10226 -> 1.0 CPD-10227 + 1.0 D-SEDOHEPTULOSE-7-P
CYSTATHIONINE-BETA-LYASE-RXN	1.0 L-CYSTATHIONINE -> 1.0 HOMO-CYS + 1.0 PYRUVATE + 1.0 AMMONIA
1.8.1.4-RXN	1.0 NAD + 1.0 Dihydro-Lipoyl-Proteins -> 1.0 NADH + 1.0 Lipoyl-Protein
RXN66-28	1.0 NADPH + 1.0 DESMOSTEROL-CPD -> 1.0 NADP + 1.0 CHOLESTEROL
RXN1F-170	1.0 OXYGEN-MOLECULE + 1.0 CPD1F-140 + 1.0 2-KETOGLUTARATE -> 1.0 CPD1F-139 + 1.0 SUC + 1.0 CARBON-DIOXIDE
3-DEHYDROQUINATE-SYNTHASE-RXN	1.0 3-DEOXY-D-ARABINO-HEPTULOSONATE-7-P -> 1.0 DEHYDROQUINATE + 1.0 Pi
TRANSALDOL-RXN	1.0 D-SEDOHEPTULOSE-7-P + 1.0 GAP <> 1.0 FRUCTOSE-6P + 1.0 ERYTHROSE-4P
RXN-10696	1.0 OXYGEN-MOLECULE + 1.0 CPD-11517 -> 1.0 CPD-11518 + 1.0 HYDROGEN-PEROXIDE
F16BDEPHOS-RXN	1.0 FRUCTOSE-16-DIPHOSPHATE -> 1.0 FRUCTOSE-6P + 1.0 Pi
GCVP-RXN	1.0 GLY + 1.0 PROTEIN-LIPOYLLYSINE -> 1.0 AMINOMETHYLDIHYDROLIPOYL-GCVH + 1.0 CARBON-DIOXIDE
MANNPISOM-RXN	1.0 MANNOSE-6P <> 1.0 FRUCTOSE-6P
DIHYDRODIPICSYN-RXN	1.0 PYRUVATE + 1.0 L-ASPARTATE-SEMIALDEHYDE -> 1.0 2,3-dihydrodipicolinate
3.1.4.11-RXN	1.0 PHOSPHATIDYL-MYO-INOSITOL-45-BISPHOSPHA -> 1.0 DIACYLGLYCEROL + 1.0 INOSITOL-1-4-5-TRISPHOSPHATE
2.5.1.19-RXN	1.0 PHOSPHO-ENOL-PYRUVATE + 1.0 SHIKIMATE-5P -> 1.0 3-ENOLPYRUVYL-SHIKIMATE-5P + 1.0 Pi
5-METHYLTHIORIBOSE-KINASE-RXN	1.0 CPD-560 + 1.0 ATP -> 1.0 CPD-444 + 1.0 ADP
RXN-9222	1.0 ALL-TRANS-HEPTAPRENYL-DIPHOSPHATE + 1.0 4-hydroxybenzoate -> 1.0 PPI + 1.0 CPD-9852
NADPYROPHOSPHAT-RXN	1.0 NAD -> 1.0 AMP + 1.0 NICOTINAMIDE_NUCLEOTIDE
LIPIDADISACCHARIDESYNTH-RXN	1.0 BISOHMYR-GLUCOSAMINYL-1P + 1.0 OH-MYRISTOYL -> 1.0 UDP + 1.0 BISOHMYR-GLC
RXN-9556	1.0 NADPH + 1.0 3-oxo-cis-vaccenoyl-ACPs -> 1.0 NADP + 1.0 R-3-hydroxy-cis-vaccenoyl-ACPs
DIOHBUTANONEPSYN-RXN	1.0 RIBULOSE-5P -> 1.0 FORMATE + 1.0 DIHYDROXY-BUTANONE-P
RXN0-5514	1.0 Saturated-2-Lysophosphatidates + 1.0 Saturated-Fatty-Acyl-ACPs -> 1.0 2-3-4-Saturated-L-Phosphatidates + 1.0 ACP
FA_Synth	16.0 NADPH + 9.0 ACETYL-COA + 8.0 ATP -> 16.0 NADP + 9.0 CO-A + 8.0 Pi + 1.0 LINOLEIC_ACID + 8.0 ADP
RXN-7082	1.0 CPD-6562 <> 1.0 CPD-6366 + 1.0 GLC
TIGLYLCOA-HYDROXY-RXN	1.0 CPD-1083 <> 1.0 2-METHYL-3-HYDROXY-BUTYRYL-COA
RXN1G-717	1.0 NADPH + 1.0 cis-cis-D17-29-3-oxo-C48-2-ACPs -> 1.0 NADP + 1.0 cis-cis-D17-29-3-hydroxyC48-2-ACPs
RXN-9516	1.0 MALONYL-ACP + 1.0 Butanoyl-ACPs -> 1.0 ACP + 1.0 3-oxo-hexanoyl-ACPs + 1.0 CARBON-DIOXIDE
GST-RXN	1.0 1-CHLORO-24-DINITROBENZENE + 1.0 GLUTATHIONE <> 1.0 CL- + 1.0 S-24-DINITROPHENYLGLUTATHIONE
RXN-6282	1.0 CPD-5727 -> 1.0 FORMYL-THF-GLU-N
GLYC3PDEHYDROG-RXN	1.0 UBIQUINONE-8 + 1.0 GLYCEROL-3P <> 1.0 DIHYDROXY-ACETONE-PHOSPHATE + 1.0 CPD-9956
DIHYDLIPACETRANS-RXN	1.0 ACETYL-COA + 1.0 DIHYDROLIPOAMIDE <> 1.0 CO-A + 1.0 S-ACETYLDIHYDROLIPOAMIDE
RXN66-282	1.0 NADPH + 1.0 OXYGEN-MOLECULE + 1.0 SQUALENE -> 1.0 EPOXYSQUALENE + 1.0 NADP
IMIDPHOSDEHYD-RXN	1.0 D-ERYTHRO-IMIDAZOLE-GLYCEROL-P -> 1.0 IMIDAZOLE-ACETOL-P
RXN1G-384	1.0 NADPH + 1.0 cis-cis-D7-25-3-oxo-C44-2-ACPs -> 1.0 cis-cis-D7-25-3-hydroxyC44-2-ACPs + 1.0 NADP
RXN-2962-(NAD)	1.0 S-HYDROXYMETHYLGLUTATHIONE + 1.0 NAD <> 1.0 NADH + 1.0 CPD-548
S-ADENMETSYN-RXN	1.0 MET + 1.0 ATP -> 1.0 PPI + 1.0 Pi + 1.0 S-ADENOSYLMETHIONINE
RXN-1143	1.0 CONIFERYL-ALDEHYDE + 1.0 S-ADENOSYLMETHIONINE -> 1.0 ADENOSYL-HOMO-CYS + 1.0 SINAPALDEHYDE
RIB5PISOM-RXN	1.0 RIBOSE-5P <> 1.0 RIBULOSE-5P
RXN0-743	1.0 CPD0-181 -> 1.0 PHOSPHORIBOSYL-CARBOXY-AMINOIMIDAZOLE
CPM-KDOSYNTH-RXN	1.0 KDO + 1.0 CTP -> 1.0 PPI + 1.0 CMP-KDO
1TRANSKETO-RXN	1.0 D-SEDOHEPTULOSE-7-P + 1.0 GAP <> 1.0 XYLULOSE-5-PHOSPHATE + 1.0 RIBOSE-5P
RXN1G-481	1.0 NADPH + 1.0 cis-cis-D15-27-3-oxo-C46-2-ACPs -> 1.0 NADP + 1.0 cis-cis-D15-27-3-hydroxyC46-2-ACPs
6PGLUCONDEHYDROG-RXN	1.0 CPD-2961 + 1.0 NADP -> 1.0 NADPH + 1.0 RIBULOSE-5P + 1.0 CARBON-DIOXIDE
GLUTCYSLIG-RXN	1.0 CYS + 1.0 GLT + 1.0 ATP -> 1.0 L-GAMMA-GLUTAMYLCYSTEINE + 1.0 Pi + 1.0 ADP
GLUCOSAMINEPNACETYLTRANS-RXN	1.0 D-GLUCOSAMINE-6-P + 1.0 ACETYL-COA -> 1.0 CO-A + 1.0 N-ACETYL-D-GLUCOSAMINE-6-P
RXNQT-4366	1.0 CPD-6442 -> 1.0 CPD-110 + 1.0 METOH
RIBOFLAVIN-SYN-RXN	2.0 DIMETHYL-D-RIBITYL-LUMAZINE -> 1.0 AMINO-RIBOSYLAMINO-1H-3H-PYR-DIONE + 1.0 RIBOFLAVIN
RXN-10706	1.0 CPD-11521 + 1.0 OXYGEN-MOLECULE -> 1.0 CPD-11522 + 1.0 HYDROGEN-PEROXIDE
1.4.3.22-Rxn	1.0 OXYGEN-MOLECULE + 1.0 CPD-313 -> 1.0 CPD-6082 + 1.0 HYDROGEN-PEROXIDE + 1.0 AMMONIA
NADPH--FERRIHEMOPROTEIN-REDUCTASE-RXN	1.0 NADPH + 1.0 Oxidized-hemoproteins -> 1.0 Reduced-hemoproteins + 1.0 NADP
RXN-9359	1.0 CPD-9649 + 1.0 DIHYDROXYNAPHTHOATE -> 1.0 PPI + 1.0 CPD-12120 + 1.0 CARBON-DIOXIDE
1-PHOSPHATIDYLINOSITOL-3-KINASE-RXN	1.0 L-1-phosphatidyl-inositols + 1.0 ATP -> 1.0 CPD-177 + 1.0 ADP
ADENOSYLHOMOCYSTEINE-NUCLEOSIDASE-RXN	1.0 ADENOSYL-HOMO-CYS -> 1.0 CPD-564 + 1.0 ADENINE
RXN-7647	1.0 CPD-6993 -> 1.0 CPD-6991
3.6.5.5-RXN	1.0 GTP -> 1.0 GDP + 1.0 Pi
2TRANSKETO-RXN	1.0 XYLULOSE-5-PHOSPHATE + 1.0 ERYTHROSE-4P <> 1.0 FRUCTOSE-6P + 1.0 GAP
RXN0-748	1.0 GDP + 1.0 GLUTAREDOXIN-1-REDUCED -> 1.0 GLUTAREDOXIN-1-OXIDIZED + 1.0 DGDP
RXN1F-93	1.0 OXYGEN-MOLECULE + 1.0 DIHYDROKAEMPFEROL-CMPD + 1.0 2-KETOGLUTARATE -> 1.0 CPD1F-90 + 1.0 SUC + 1.0 CARBON-DIOXIDE
HISTAMINOTRANS-RXN	1.0 IMIDAZOLE-ACETOL-P + 1.0 GLT <> 1.0 2-KETOGLUTARATE + 1.0 L-HISTIDINOL-P
SERINE-C-PALMITOYLTRANSFERASE-RXN	1.0 PALMITYL-COA + 1.0 SER <> 1.0 CO-A + 1.0 CARBON-DIOXIDE + 1.0 DEHYDROSPHINGANINE
RXN66-1	1.0 HYDROGEN-PEROXIDE + 1.0 ETOH -> 1.0 ACETALD
RXN0-6491	1.0 Ubiquinones + 1.0 DI-H-OROTATE -> 1.0 Ubiquinols + 1.0 OROTATE
RXN66-62	1.0 OXYGEN-MOLECULE + 1.0 CPD-3186 -> 1.0 HYDROGEN-PEROXIDE + 1.0 CPD-2742
RXN-1225	1.0 UDP-GALACTOSE + 1.0 D-Galactosyl-12-diacyl-glycerols -> 1.0 UDP + 1.0 Galactosyl-galactosyl-diacyl-glycerols
2.4.1.198-RXN	1.0 UDP-N-ACETYL-D-GLUCOSAMINE + 1.0 L-1-phosphatidyl-inositols -> 1.0 UDP + 1.0 CPD-452
RXN1G-72	1.0 NADPH + 1.0 cis-delta5-3-oxo-lignoceroyl-ACPs -> 1.0 cis-delta5-3-hydroxylignoceroyl-ACPs + 1.0 NADP
RXN-4883	1.0 CPD-8719 -> 1.0 CPD-4754 + 1.0 PPI
RXN0-308	1.0 CYS + 1.0 PROT-CYS -> 1.0 ENZYME-S-SULFANYLCYSTEINE + 1.0 L-ALPHA-ALANINE
DEPHOSPHOCOAKIN-RXN	1.0 ATP + 1.0 DEPHOSPHO-COA -> 1.0 CO-A + 1.0 ADP
URKI-RXN	1.0 GTP + 1.0 URIDINE <> 1.0 GDP + 1.0 UMP
2PGADEHYDRAT-RXN	1.0 2-PG <> 1.0 PHOSPHO-ENOL-PYRUVATE
2.7.13.3-RXN	1.0 Protein-Histidines + 1.0 ATP <> 1.0 ADP + 1.0 Protein-phospho-L-histidines
RXN-10954	1.0 CPD-6702 -> 1.0 Pi + 1.0 MYO-INOSITOL
RXN1G-26	1.0 MALONYL-ACP + 1.0 cis-delta3-behenoyl-ACPs -> 1.0 Holo-ACP-Synthases + 1.0 CARBON-DIOXIDE + 1.0 cis-delta5-3-oxo-lignoceroyl-ACPs
RXN-1321	1.0 LINOLENIC_ACID + 1.0 OXYGEN-MOLECULE -> 1.0 CPD-725
GMP-REDUCT-RXN	1.0 IMP + 1.0 NADP + 1.0 AMMONIA -> 1.0 NADPH + 1.0 GMP
RXN1G-1247	1.0 NADPH + 1.0 cis-cis-D15-33-3-oxo-C52-2-ACPs -> 1.0 NADP + 1.0 cis-cis-D15-33-3-hydroxyC52-2-ACPs
ETHANOLAMINE-KINASE-RXN	1.0 ETHANOL-AMINE + 1.0 ATP -> 1.0 ADP + 1.0 PHOSPHORYL-ETHANOLAMINE
RXN0-5258	1.0 Ubiquinones + 1.0 GLYCEROL-3P -> 1.0 Ubiquinols + 1.0 DIHYDROXY-ACETONE-PHOSPHATE
SAMDECARB-RXN	1.0 S-ADENOSYLMETHIONINE -> 1.0 S-ADENOSYLMETHIONINAMINE + 1.0 CARBON-DIOXIDE
RXN0-5222	1.0 CARBAMATE -> 1.0 AMMONIA + 1.0 CARBON-DIOXIDE
ALANINE-AMINOTRANSFERASE-RXN	1.0 L-ALPHA-ALANINE + 1.0 2-KETOGLUTARATE <> 1.0 GLT + 1.0 PYRUVATE
RXN-4142	1.0 Fatty-Aldehydes + 1.0 NAD -> 1.0 NADH + 1.0 Fatty-Acids
ORNITHINE--OXO-ACID-AMINOTRANSFERASE-RXN	1.0 2-Oxo-Acids + 1.0 L-ORNITHINE <> 1.0 L-GLUTAMATE_GAMMA-SEMIALDEHYDE + 1.0 Amino-Acids-20
RXN-9220	1.0 CPD-12116 + 1.0 S-ADENOSYLMETHIONINE -> 1.0 CPD-12124 + 1.0 ADENOSYL-HOMO-CYS
IGPSYN-RXN	1.0 CARBOXYPHENYLAMINO-DEOXYRIBULOSE-P <> 1.0 INDOLE-3-GLYCEROL-P + 1.0 CARBON-DIOXIDE
CARBODEHYDRAT-RXN	1.0 H2CO3 -> 1.0 CARBON-DIOXIDE
2.7.9.5-RXN	1.0 Phospho-alpha-glucans + 1.0 ATP -> 1.0 AMP + 1.0 Pi + 1.0 O-phospho-phospho-alpha-glucans
RXN-1381	1.0 Fatty-Acyl-CoA + 1.0 GLYCEROL-3P -> 1.0 CO-A + 1.0 ACYL-SN-GLYCEROL-3P
GLUC1PURIDYLTRANS-RXN	1.0 GLC-1-P + 1.0 UTP <> 1.0 UDP-GLUCOSE + 1.0 PPI
4.2.2.2-RXN	1.0 PECTATE -> 1.0 CPD-11244
DCMP-DEAMINASE-RXN	1.0 DCMP <> 1.0 AMMONIA + 1.0 DUMP
CDPDIGLYSYN-RXN	1.0 L-PHOSPHATIDATE + 1.0 CTP -> 1.0 CDPDIACYLGLYCEROL + 1.0 PPI
PANTOTHENATE-KIN-RXN	1.0 PANTOTHENATE + 1.0 ATP -> 1.0 4-P-PANTOTHENATE + 1.0 ADP
DIHYDLIPOXN-RXN	1.0 NAD + 1.0 DIHYDROLIPOAMIDE -> 1.0 LIPOAMIDE + 1.0 NADH
RXN1G-364	1.0 NADPH + 1.0 cis-delta7-3-oxo-cerotoyl-ACPs -> 1.0 NADP + 1.0 cis-delta7-3-hydroxycerotoyl-ACPs
RXN-8093	1.0 OXYGEN-MOLECULE + 1.0 GERANIAL -> 1.0 CPD-7618 + 1.0 HYDROGEN-PEROXIDE
METHIONINE-S-METHYLTRANSFERASE-RXN	1.0 MET + 1.0 S-ADENOSYLMETHIONINE -> 1.0 CPD-397 + 1.0 ADENOSYL-HOMO-CYS
ICOSANOYL-COA-SYNTHASE-RXN	2.0 NADPH + 1.0 MALONYL-COA + 1.0 STEAROYL-COA -> 1.0 CO-A + 2.0 NADP + 1.0 CPD-9965 + 1.0 CARBON-DIOXIDE
GLYCOGEN-BRANCH-RXN	1.0 1-4-alpha-D-Glucan <> 1.0 6-alpha-D--1-4-alpha-D-Glucano--Glucan
3PGAREARR-RXN	1.0 G3P <> 1.0 2-PG
5.4.99.18-RXN	1.0 CPD-9005 -> 1.0 PHOSPHORIBOSYL-CARBOXY-AMINOIMIDAZOLE
RXN-3522	1.0 NADPH + 2.0 CPD-318 -> 1.0 NADP + 2.0 ASCORBATE
RXN-7985	1.0 CPD1F-131 + 1.0 ASCORBATE -> 1.0 L-DEHYDRO-ASCORBATE + 1.0 CPD1F-130
ARGDECARBOX-RXN	1.0 ARG <> 1.0 AGMATHINE + 1.0 CARBON-DIOXIDE
RXN-11375	1.0 Ceramides -> 1.0 Sphingoids + 1.0 Fatty-Acids
RXN-8976	1.0 UDP-N-ACETYL-D-GLUCOSAMINE + 1.0 C4 -> 1.0 UDP + 1.0 CPD-7695
5-NUCLEOTID-RXN	1.0 Ribonucleoside-Monophosphates <> 1.0 Pi + 1.0 Ribonucleosides
DTDPKIN-RXN	1.0 TDP + 1.0 ATP -> 1.0 TTP + 1.0 ADP
RXN-9539	1.0 Myristoyl-ACPs + 1.0 MALONYL-ACP -> 1.0 ACP + 1.0 3-oxo-palmitoyl-ACPs + 1.0 CARBON-DIOXIDE
3.2.1.152-RXN	1.0 CPD-7263 -> 1.0 CPD-7265 + 1.0 CPD-7264
GLYMALTOPHOSPHORYL-RXN	1.0 Glycogens + 1.0 Pi -> 1.0 GLC-1-P + 1.0 MALTOTETRAOSE
2.1.1.64-RXN	1.0 CPD-7158 + 1.0 S-ADENOSYLMETHIONINE -> 1.0 CPD-9957 + 1.0 ADENOSYL-HOMO-CYS
MYO-INOSITOL-OXYGENASE-RXN	1.0 OXYGEN-MOLECULE + 1.0 MYO-INOSITOL -> 1.0 GLUCURONATE
PHOSPHOGLUCMUT-RXN	1.0 GLC-1-P <> 1.0 GLC-6-P
1.1.1.271-RXN	1.0 NADP + 1.0 GUANOSINE_DIPHOSPHATE_FUCOSE -> 1.0 NADPH + 1.0 GDP-4-DEHYDRO-6-DEOXY-D-MANNOSE
APIGNAR-RXN	1.0 APIGENIN -> 1.0 NARINGENIN-CMPD
RXN-10912	1.0 DIHYDROXYPHENYLGLYCOLALDEHYDE + 1.0 NAD -> 1.0 NADH + 1.0 CPD-11879
RXN-10949	1.0 Myo-inositol-monophosphates -> 1.0 Pi + 1.0 MYO-INOSITOL
GLYC3PDEHYDROGBIOSYN-RXN	1.0 NADP + 1.0 GLYCEROL-3P <> 1.0 NADPH + 1.0 DIHYDROXY-ACETONE-PHOSPHATE
HOMOSERDEHYDROG-RXN-(NADP)	1.0 NADP + 1.0 HOMO-SER <> 1.0 NADPH + 1.0 L-ASPARTATE-SEMIALDEHYDE
NITRIC-OXIDE-SYNTHASE-RXN	1.0 NADPH + 1.0 OXYGEN-MOLECULE + 1.0 ARG -> 1.0 NITRIC-OXIDE + 1.0 NADP + 1.0 L-CITRULLINE
DIHYDROOROT-RXN	1.0 DI-H-OROTATE <> 1.0 CARBAMYUL-L-ASPARTATE
RXN-9673	1.0 CO-A + 1.0 LINOLEIC_ACID + 1.0 ATP -> 1.0 AMP + 1.0 PPI + 1.0 CPD-18
DHHB-METHYLTRANSFER-RXN	1.0 OCTAPRENYL-METHYL-OH-METHOXY-BENZQ + 1.0 S-ADENOSYLMETHIONINE -> 1.0 ADENOSYL-HOMO-CYS + 1.0 CPD-9956
SULFITE-REDUCT-RXN	1.0 HS + 3.0 NADP <> 3.0 NADPH + 1.0 SO3
RIBULP3EPIM-RXN	1.0 RIBULOSE-5P <> 1.0 XYLULOSE-5-PHOSPHATE
THIOL-OXIDASE-RXN	1.0 OXYGEN-MOLECULE + 4.0 Sulfhydryls -> 2.0 CPD-8529
2.5.1.39-RXN	1.0 SOLANESYL-PYROPHOSPHATE + 1.0 4-hydroxybenzoate -> 1.0 PPI + 1.0 NONAPRENYL-4-HYDROXYBENZOATE
UGD-RXN	1.0 UDP-GLUCOSE + 2.0 NAD <> 1.0 UDP-GLUCURONATE + 2.0 NADH
GLYOXI-RXN	1.0 S-LACTOYL-GLUTATHIONE <> 1.0 GLUTATHIONE + 1.0 METHYL-GLYOXAL
R146-RXN	1.0 OXYGEN-MOLECULE + 1.0 CPD-85 -> 1.0 CPD-7672 + 1.0 FORMATE + 1.0 CARBON-MONOXIDE
PHOSPHASERDECARB-RXN	1.0 L-1-PHOSPHATIDYL-SERINE -> 1.0 L-1-PHOSPHATIDYL-ETHANOLAMINE + 1.0 CARBON-DIOXIDE
METHYLVALERATE-RXN	1.0 2-KETO-3-METHYL-VALERATE + 1.0 BCAA-dehydrogenase-lipoyl -> 1.0 BCAA-dehydrogenase-2MB-DH-lipoyl + 1.0 CARBON-DIOXIDE
ADENOSINETRIPHOSPHATASE-RXN	1.0 ATP -> 1.0 Pi + 1.0 ADP
CAFFEOYL-COA-O-METHYLTRANSFERASE-RXN	1.0 CAFFEOYL-COA + 1.0 S-ADENOSYLMETHIONINE -> 1.0 FERULOYL-COA + 1.0 ADENOSYL-HOMO-CYS
2.1.1.103-RXN	1.0 S-ADENOSYLMETHIONINE + 1.0 PHOSPHORYL-ETHANOLAMINE -> 1.0 CPD-406 + 1.0 ADENOSYL-HOMO-CYS
3-OXOACYL-ACP-REDUCT-RXN	1.0 OH-ACYL-ACP + 1.0 NADP <> 1.0 NADPH + 1.0 B-KETOACYL-ACP
RXN-11474	1.0 MALONYL-ACP + 1.0 CPD-12454 -> 1.0 CO-A + 1.0 3-Ketoglutaryl-ACP-methyl-ester + 1.0 CARBON-DIOXIDE
KDO-8PSYNTH-RXN	1.0 PHOSPHO-ENOL-PYRUVATE + 1.0 ARABINOSE-5P -> 1.0 KDO-8P + 1.0 Pi
RXN-9552	1.0 NADP + 1.0 3-oxo-petroselinoyl-ACPs -> 1.0 NADPH + 1.0 R-3-hydroxypetroselinoyl-ACPs
RXN-4882	1.0 CPD-8719 -> 1.0 PPI + 1.0 CPD-4752
1.18.1.2-RXN	1.0 NADP + 1.0 Reduced-ferredoxins <> 1.0 NADPH + 1.0 Oxidized-ferredoxins
RXN-10655	1.0 NADPH + 1.0 3-oxo-cis-D7-tetradecenoyl-ACPs -> 1.0 NADP + 1.0 3-hydroxy-cis-D7-tetraecenoyl-ACPs
CDPKIN-RXN	1.0 CDP + 1.0 ATP <> 1.0 CTP + 1.0 ADP
2.1.1.73-RXN	1.0 DNA-Cytosines + 1.0 S-ADENOSYLMETHIONINE -> 1.0 DNA-5-Methyl-Cytosines + 1.0 ADENOSYL-HOMO-CYS
PROPIONATE-COA-LIGASE	1.0 CO-A + 1.0 PROPIONATE + 1.0 ATP -> 1.0 PROPIONYL-COA + 1.0 PPI + 1.0 ADP
1.11.1.12-RXN	1.0 A-LIPID-HYDROPEROXIDE + 2.0 GLUTATHIONE -> 1.0 Lipids + 1.0 OXIDIZED-GLUTATHIONE
THRESYN-RXN	1.0 O-PHOSPHO-L-HOMOSERINE -> 1.0 Pi + 1.0 THR
3.5.5.4-RXN	1.0 CPD-603 -> 1.0 L-ASPARTATE + 1.0 AMMONIA
RXN-115	1.0 CPD1F-139 + 1.0 OXYGEN-MOLECULE + 1.0 2-KETOGLUTARATE -> 1.0 CPD-204 + 1.0 SUC + 1.0 CARBON-DIOXIDE
RXN-5642	1.0 S-ADENOSYLMETHIONINE + 1.0 CPD-406 -> 1.0 CPD-5441 + 1.0 ADENOSYL-HOMO-CYS
2OXOGLUTDECARB-RXN	1.0 2-KETOGLUTARATE + 1.0 Oxo-glutarate-dehydrogenase-lipoyl -> 1.0 Oxo-glutarate-dehydro-suc-DH-lipoyl + 1.0 CARBON-DIOXIDE
RXN-10814	1.0 PHE + 1.0 2-KETOGLUTARATE -> 1.0 PHENYL-PYRUVATE + 1.0 GLT
ADOMET-DMK-METHYLTRANSFER-RXN	1.0 CPD-12115 + 1.0 S-ADENOSYLMETHIONINE -> 1.0 REDUCED-MENAQUINONE + 1.0 ADENOSYL-HOMO-CYS
RXN-9003	1.0 4-hydroxybenzoate + 1.0 ALL-TRANS-HEXAPRENYL-DIPHOSPHATE -> 1.0 PPI + 1.0 3-HEXAPRENYL-4-HYDROXYBENZOATE
RXN-1125	1.0 NADPH + 1.0 SINAPALDEHYDE -> 1.0 NADP + 1.0 SINAPYL-ALCOHOL
DUDPKIN-RXN	1.0 DUDP + 1.0 ATP -> 1.0 DUTP + 1.0 ADP
NAD-SYNTH-GLN-RXN	1.0 DEAMIDO-NAD + 1.0 GLN + 1.0 ATP -> 1.0 AMP + 1.0 PPI + 1.0 GLT + 1.0 NAD
KETOISOCAPROATE-RXN	1.0 2K-4CH3-PENTANOATE + 1.0 BCAA-dehydrogenase-lipoyl -> 1.0 BCAA-dehydrogenase-3MB-DH-lipoyl + 1.0 CARBON-DIOXIDE
1.8.4.9-RXN	1.0 AMP + 1.0 SO3 + 1.0 OXIDIZED-GLUTATHIONE <> 1.0 APS + 2.0 GLUTATHIONE
CELLULOSE-SYNTHASE-UDP-FORMING-RXN	1.0 UDP-GLUCOSE -> 1.0 UDP + 1.0 1-4-beta-D-Glucan
RXN0-6513	1.0 CPD0-2365 <> 1.0 3-HYDROXYADIPYL-COA
RXN-10625	3.0 NADP + 1.0 PHYTYL-PYROPHOSPHATE -> 3.0 NADPH + 1.0 GERANYLGERANYL-PP
5.5.1.13-RXN	1.0 GERANYLGERANYL-PP -> 1.0 ENT-COPALYL-DIPHOSPHATE
1.2.1.2-RXN	1.0 FORMATE + 1.0 NAD -> 1.0 NADH + 1.0 CARBON-DIOXIDE
PHOSACETYLGLUCOSAMINEMUT-RXN	1.0 N-ACETYL-D-GLUCOSAMINE-1-P <> 1.0 N-ACETYL-D-GLUCOSAMINE-6-P
PEPCARBOXYKIN-RXN	1.0 OXALACETIC_ACID + 1.0 ATP -> 1.0 PHOSPHO-ENOL-PYRUVATE + 1.0 ADP + 1.0 CARBON-DIOXIDE
L-ASPARTATE-OXID-RXN	1.0 L-ASPARTATE + 1.0 OXYGEN-MOLECULE -> 1.0 HYDROGEN-PEROXIDE + 1.0 IMINOASPARTATE
ACYLCOASYN-RXN	1.0 CO-A + 1.0 Fatty-Acids + 1.0 ATP -> 1.0 AMP + 1.0 PPI + 1.0 Saturated-Fatty-Acyl-CoA
Acyl-Coa-Dehydrogenase	1.0 PROPIONYL-COA + 1.0 FAD -> 1.0 ACRYLYL-COA + 1.0 FADH2
THI-P-SYN-RXN	1.0 THZ-P + 1.0 AMINO-HYDROXYMETHYL-METHYLPYRIMIDINE-PP -> 1.0 PPI + 1.0 THIAMINE-P
ALPHA-L-FUCOSIDASE-RXN	1.0 AN-ALPHA-L-FUCOSIDE -> 1.0 L-FUCOSE + 1.0 Alcohols
RXN-8654	1.0 LIPOIC-ACID + 1.0 ATP -> 1.0 PPI + 1.0 LIPOYL-AMP
ACID-PHOSPHATASE-RXN	1.0 Orthophosphoric-Monoesters <> 1.0 Pi + 1.0 Alcohols
ACSERLY-RXN	1.0 ACETYLSERINE + 1.0 HS -> 1.0 CYS + 1.0 ACET
GDPREDUCT-RXN	1.0 DGDP + 1.0 Ox-Thioredoxin -> 1.0 GDP + 1.0 Red-Thioredoxin
DIMETHYL-D-RIBITYL-LUMAZINE-SYN	1.0 ARP + 1.0 DIHYDROXY-BUTANONE-P -> 1.0 DIMETHYL-D-RIBITYL-LUMAZINE
RXN-7710	1.0 1-4-alpha-D-Glucan -> 1.0 Starch
OROTPDECARB-RXN	1.0 OROTIDINE-5-PHOSPHATE -> 1.0 UMP + 1.0 CARBON-DIOXIDE
MALIC-NAD-RXN	1.0 MAL + 1.0 NAD <> 1.0 NADH + 1.0 PYRUVATE + 1.0 CARBON-DIOXIDE
CERAMIDASE RXN	1.0 SPHINGOSINE CERAMIDES -> 1.0 SPHINGOSINE + 1.0 Carboxylates
RXN-1623	1.0 Fatty-Acyl-CoA + 1.0 ACYL-SN-GLYCEROL-3P -> 1.0 CO-A + 1.0 L-PHOSPHATIDATE
UROPORIIIMETHYLTRANSA-RXN	1.0 UROPORPHYRINOGEN-III + 1.0 S-ADENOSYLMETHIONINE <> 1.0 CPD-9038 + 1.0 ADENOSYL-HOMO-CYS
2.7.1.139-RXN	1.0 INOSITOL-1-3-4-TRIPHOSPHATE + 1.0 ATP -> 1.0 CPD-506 + 1.0 ADP
RXN66-10	1.0 NADPH + 1.0 LANOSTEROL -> 1.0 CPD-8606 + 1.0 NADP
F16ALDOLASE-RXN	1.0 FRUCTOSE-16-DIPHOSPHATE <> 1.0 DIHYDROXY-ACETONE-PHOSPHATE + 1.0 GAP
SUCCINATE-SEMIALDEHYDE-DEHYDROGENASE-RXN	1.0 SUCC-S-ALD + 1.0 NAD -> 1.0 NADH + 1.0 SUC
RXN-7700	1.0 PHENYLACETALDEHYDE + 1.0 NADH -> 1.0 CPD-7035 + 1.0 NAD
CHORISMATEMUT-RXN	1.0 CHORISMATE <> 1.0 PREPHENATE
RXN66-303	1.0 NADPH + 1.0 OXYGEN-MOLECULE + 1.0 LANOSTEROL -> 1.0 NADP + 1.0 CPD-4568
2.4.1.83-RXN	1.0 GDP-MANNOSE + 1.0 DOLICHOLP -> 1.0 GDP + 1.0 CPD-171
GLUTSEMIALDEHYDROG-RXN	1.0 NADPH + 1.0 L-GLUTAMATE-5-P -> 1.0 NADP + 1.0 L-GLUTAMATE_GAMMA-SEMIALDEHYDE + 1.0 Pi
RXN1G-408	1.0 NADPH + 1.0 cis-cis-D5-17-3-oxo-C36-2-ACPs -> 1.0 cis-cis-D5-17-3-hydroxyC36-2-ACPs + 1.0 NADP
GLUTATHIONE-SYN-RXN	1.0 GLY + 1.0 L-GAMMA-GLUTAMYLCYSTEINE + 1.0 ATP -> 1.0 Pi + 1.0 GLUTATHIONE + 1.0 ADP
2.1.1.125-RXN	1.0 Histone-L-arginines + 1.0 S-ADENOSYLMETHIONINE -> 1.0 Histone-N-o-methyl-arginines + 1.0 ADENOSYL-HOMO-CYS
RXN-9623	1.0 CO-A + 1.0 PALMITATE + 1.0 ATP -> 1.0 AMP + 1.0 PPI + 1.0 PALMITYL-COA
RXN-9023	1.0 CPD0-971 -> 1.0 Truncated-Limit-Dextrins
3.5.1.98-RXN	1.0 Acetylated-histones -> 1.0 Deacetylated-histones + 1.0 CPD-567
GUANYL-KIN-RXN	1.0 GMP + 1.0 ATP <> 1.0 GDP + 1.0 ADP
RXN-10715	1.0 INDOLE_ACETALDEHYDE + 1.0 NAD -> 1.0 NADH + 1.0 INDOLE_ACETATE_AUXIN
RXN-2102	1.0 Methylesterified-homogalacturonan -> 1.0 1-4-alpha-D-galacturonosyl + 1.0 METOH
RXN-4662	1.0 CPD-4441 + 1.0 FAD -> 1.0 FADH2 + 1.0 CPD-4482 + 1.0 ADENINE
2.7.1.133-RXN	1.0 INOSITOL-1-3-4-TRIPHOSPHATE + 1.0 ATP -> 1.0 ADP + 1.0 CPD-505
METHENYLTHFCYCLOHYDRO-RXN	1.0 5-10-METHENYL-THF <> 1.0 10-FORMYL-THF
TREHALA-RXN	1.0 TREHALOSE -> 2.0 GLC
1.11.1.15-RXN	2.0 PROT-CYS + 1.0 Alkyl-Hydro-Peroxides -> 1.0 Protein-Disulfides + 1.0 Alcohols
ADENYL-KIN-RXN	1.0 AMP + 1.0 ATP <> 2.0 ADP
RXN-8730	1.0 CPD-506 -> 1.0 INOSITOL-1-3-4-TRIPHOSPHATE + 1.0 Pi
AMP-DEPHOSPHORYLATION-RXN	1.0 AMP -> 1.0 Pi + 1.0 ADENOSINE
NARINGENIN-CHALCONE-SYNTHASE-RXN	3.0 MALONYL-COA + 1.0 COUMAROYL-COA -> 4.0 CO-A + 3.0 CARBON-DIOXIDE + 1.0 APIGENIN
1.2.1.9-RXN	1.0 NADP + 1.0 GAP -> 1.0 NADPH + 1.0 G3P
RXN-10702	1.0 CPD-11523 + 1.0 NAD -> 1.0 NADH + 1.0 CPD-11524
RXN-9633	1.0 NADPH + 1.0 3-oxo-stearoyl-ACPs -> 1.0 R-3-hydroxystearoyl-ACPs + 1.0 NADP
ISOCHORSYN-RXN	1.0 CHORISMATE <> 1.0 ISOCHORISMATE
3.6.3.4-RXN	1.0 CU+2_in + 1.0 ATP -> 1.0 Pi + 1.0 CU+2_out + 1.0 ADP
CYTOCHROME-C-OXIDASE-RXN	4.0 Cytochromes-C-Reduced + 1.0 OXYGEN-MOLECULE -> 4.0 Cytochromes-C
RXN0-722	1.0 GLUTAREDOXIN-1-REDUCED + 1.0 UDP -> 1.0 GLUTAREDOXIN-1-OXIDIZED + 1.0 DUDP
RXN1G-951	1.0 NADPH + 1.0 cis-cis-D19-31-3-oxo-C50-2-ACPs -> 1.0 cis-cis-D19-31-3-hydroxyC50-2-ACPs + 1.0 NADP
RXN-10780	1.0 5-HYDROXYINDOLE_ACETALDEHYDE + 1.0 NAD -> 1.0 5-HYDROXYINDOLE_ACETATE + 1.0 NADH
3.1.3.77-RXN	1.0 CPD-8999 -> 1.0 CPD-85 + 1.0 Pi
1.14.13.93-RXN	1.0 NADPH + 1.0 OXYGEN-MOLECULE + 1.0 CPD-693 -> 1.0 NADP + 1.0 CPD-7234
HYDROXYMETHYLGLUTARYL-COA-SYNTHASE-RXN	1.0 ACETOACETYL-COA + 1.0 ACETYL-COA <> 1.0 CO-A + 1.0 3-HYDROXY-3-METHYL-GLUTARYL-COA
HOMOCYSMET-RXN	1.0 CPD-1302 + 1.0 HOMO-CYS <> 1.0 MET + 1.0 CPD-1301
H2PTERIDINEPYROPHOSPHOKIN-RXN	1.0 AMINO-OH-HYDROXYMETHYL-DIHYDROPTERIDINE + 1.0 ATP <> 1.0 AMP + 1.0 DIHYDROPTERIN-CH2OH-PP
RXN0-5182	1.0 Pi + 1.0 MALTOTETRAOSE <> 1.0 GLC-1-P + 1.0 MALTOTRIOSE
RXN-1102	1.0 NADPH + 1.0 COUMARALDEHYDE -> 1.0 NADP + 1.0 COUMARYL-ALCOHOL
RXN-7784	1.0 NADPH + 1.0 CPD-7087 -> 1.0 NADP + 1.0 CPD-7088
HISTONE-LYSINE-N-METHYLTRANSFERASE-RXN	1.0 CPD-8578 + 1.0 S-ADENOSYLMETHIONINE -> 1.0 CPD-8579 + 1.0 ADENOSYL-HOMO-CYS
2.4.1.46-RXN	1.0 UDP-GALACTOSE + 1.0 DIACYLGLYCEROL -> 1.0 D-Galactosyl-12-diacyl-glycerols + 1.0 UDP
QUERCETIN-3-O-METHYLTRANSFERASE-RXN	1.0 CPD-520 + 1.0 S-ADENOSYLMETHIONINE -> 1.0 3457-TETRAHYDROXY-3-METHOXYFLAVONE + 1.0 ADENOSYL-HOMO-CYS
RXN-11047	1.0 DIHYDROXYNAPHTHOATE + 1.0 TRANS-POLYISOPRENYL-PP -> 1.0 PPI + 1.0 Demethylmenaquinols + 1.0 CARBON-DIOXIDE
ACETATEKIN-RXN	1.0 ATP + 1.0 ACET <> 1.0 ACETYL-P + 1.0 ADP
BIOTINLIG-RXN	1.0 BCCP-monomers + 1.0 ATP + 1.0 BIOTIN <> 1.0 AMP + 1.0 PPI + 1.0 BCCP-biotin-monomers
2.3.1.41-RXN	1.0 ACYL-ACP + 1.0 MALONYL-ACP -> 1.0 ACP + 1.0 B-KETOACYL-ACP + 1.0 CARBON-DIOXIDE
2.5.1.64-RXN	1.0 ISOCHORISMATE + 1.0 2-KETOGLUTARATE -> 1.0 CPD-9924 + 1.0 CARBON-DIOXIDE
PEPDEPHOS-RXN	1.0 PYRUVATE + 1.0 ATP <> 1.0 PHOSPHO-ENOL-PYRUVATE + 1.0 ADP
RXN-22	1.0 CANAVANINOSUCCINATE -> 1.0 FUM + 1.0 CANAVANINE
1.3.1.78-RXN	1.0 NADP + 1.0 CPD-659 -> 1.0 NADPH + 1.0 TYR + 1.0 CARBON-DIOXIDE
GART-RXN	1.0 10-FORMYL-THF + 1.0 5-PHOSPHO-RIBOSYL-GLYCINEAMIDE <> 1.0 THF + 1.0 5-P-RIBOSYL-N-FORMYLGLYCINEAMIDE
PHENYLALANINE-AMMONIA-LYASE-RXN	1.0 PHE -> 1.0 CPD-674 + 1.0 AMMONIA
R223-RXN	1.0 CO-A + 1.0 CPD-195 + 1.0 ATP <> 1.0 AMP + 1.0 PPI + 1.0 CPD-196
RXN-11217	1.0 HYDANTOIN -> 1.0 N-CARBAMOYLGLYCINE
ADENPRIBOSYLTRAN-RXN	1.0 AMP + 1.0 PPI <> 1.0 PRPP + 1.0 ADENINE
GALACTONOLACTONE-DEHYDROGENASE-RXN	1.0 CPD-330 + 2.0 Cytochromes-C-Oxidized -> 2.0 Cytochromes-C-Reduced + 1.0 ASCORBATE
KETOLACTOSE-RXN	1.0 3-KETOLACTOSE -> 1.0 GLC + 1.0 CPD-1242
RXN-10747	1.0 OXYGEN-MOLECULE + 1.0 SPERMIDINE -> 1.0 CPD-313 + 1.0 HYDROGEN-PEROXIDE + 1.0 4-AMINO-BUTYRALDEHYDE
PYRAMKIN-RXN	1.0 PYRIDOXAMINE + 1.0 ATP <> 1.0 PYRIDOXAMINE-5P + 1.0 ADP
1.14.11.19-RXN	1.0 OXYGEN-MOLECULE + 1.0 CPD-590 + 1.0 2-KETOGLUTARATE -> 1.0 SUC + 1.0 CARBON-DIOXIDE + 1.0 Dihydroquercetins
RXN-3521	1.0 HYDROGEN-PEROXIDE + 2.0 ASCORBATE -> 2.0 CPD-318
H2PTEROATESYNTH-RXN	1.0 P-AMINO-BENZOATE + 1.0 DIHYDROPTERIN-CH2OH-PP -> 1.0 PPI + 1.0 7-8-DIHYDROPTEROATE
PHOSPHOLIPASE-A2-RXN	1.0 PHOSPHATIDYLCHOLINE -> 1.0 Carboxylates + 1.0 1-Acylglycero-Phosphocholines
3.5.5.1-RXN	1.0 Nitriles -> 1.0 AMMONIA + 1.0 Carboxylates
RXN-6222	1.0 NDP-glucoses + 1.0 FRU -> 1.0 SUCROSE + 1.0 Nucleoside-Diphosphates
2.6.1.80-RXN	1.0 CPD-463 + 1.0 2-KETOGLUTARATE -> 1.0 GLT + 1.0 CPD-7228
HYDROXYMETHYLGLUTARYL-COA-LYASE-RXN	1.0 3-HYDROXY-3-METHYL-GLUTARYL-COA -> 1.0 3-KETOBUTYRATE + 1.0 ACETYL-COA
URIDINEKIN-RXN	1.0 ATP + 1.0 URIDINE <> 1.0 UMP + 1.0 ADP
RXN1G-409	1.0 NADPH + 1.0 cis-cis-D19-37-3-oxo-C56-2-ACPs -> 1.0 cis-cis-D19-37-3-hydroxyC56-2-ACPs + 1.0 NADP
RXN0-901	1.0 XANTHINE + 1.0 NAD <> 1.0 URATE + 1.0 NADH
HOMOCYSTEINE-S-METHYLTRANSFERASE-RXN	1.0 HOMO-CYS + 1.0 S-ADENOSYLMETHIONINE -> 1.0 MET + 1.0 ADENOSYL-HOMO-CYS
1.5.1.20-RXN	1.0 5-METHYL-THF + 1.0 NAD <> 1.0 METHYLENE-THF + 1.0 NADH
LACCOA-RXN	1.0 PROPIONYL-COA + 1.0 D-LACTATE -> 1.0 D-LACTOYL-COA + 1.0 PROPIONATE
RIBOFLAVINSYNDEAM-RXN	1.0 DIAMINO-OH-PHOSPHORIBOSYLAMINO-PYR -> 1.0 CPD-602 + 1.0 AMMONIA
RXN-9535	1.0 Dodecanoyl-ACPs + 1.0 MALONYL-ACP -> 1.0 ACP + 1.0 CARBON-DIOXIDE + 1.0 3-oxo-myristoyl-ACPs
RXN0-947	1.0 Non-lipoylated-domains + 1.0 Octanoyl-ACPs <> 1.0 ACP + 1.0 Octanoylated-domains
2.3.2.15-RXN	1.0 GLUTATHIONE -> 1.0 GLY + 1.0 Poly-Gamma-Glutamylcysteine-Glycines
ALPHA-AMYL-RXN	1.0 1-4-alpha-D-Glucan -> 1.0 MALTOPENTAOSE
RXN1G-252	1.0 NADPH + 1.0 cis-cis-D9-21-3-oxo-C40-2-ACPs -> 1.0 cis-cis-D9-21-3-hydroxyC40-2-ACPs + 1.0 NADP
RXN-10919	1.0 CO-A + 1.0 SINAPATE + 1.0 ATP -> 1.0 AMP + 1.0 PPI + 1.0 SINAPOYL-COA
RXN-7676	1.0 NADPH + 1.0 OXYGEN-MOLECULE + 1.0 CHLOROPHYLLIDE-A -> 1.0 NADP + 1.0 CPD-7015
3-DEHYDROQUINATE-DEHYDRATASE-RXN	1.0 DEHYDROQUINATE <> 1.0 3-DEHYDRO-SHIKIMATE
DIHYDROOROTATE-DEHYDROGENASE-RXN	1.0 DI-H-OROTATE + 1.0 NAD -> 1.0 OROTATE + 1.0 NADH
ASPCARBTRANS-RXN	1.0 L-ASPARTATE + 1.0 CARBAMOYL-P -> 1.0 CARBAMYUL-L-ASPARTATE + 1.0 Pi
3-OXOACYL-ACP-SYNTH-RXN	1.0 MALONYL-ACP + 1.0 Saturated-Fatty-Acyl-ACPs -> 1.0 ACP + 1.0 B-KETOACYL-ACP + 1.0 CARBON-DIOXIDE
RXN-7800	1.0 CPD-7100 <> 1.0 2K-4CH3-PENTANOATE + 1.0 CARBON-DIOXIDE
3-HYDROXYBUTYRYL-COA-DEHYDROGENASE-RXN	1.0 NADP + 1.0 S-3-HYDROXYBUTANOYL-COA -> 1.0 NADPH + 1.0 3-ACETOACETYL-COA
AGMATINE-N4-COUMAROYLTRANSFERASE-RXN	1.0 AGMATHINE + 1.0 COUMAROYL-COA -> 1.0 CO-A + 1.0 N-4-GUANIDINOBUTYL-4-HYDROXYCINNAMAMID
GSHTRAN-RXN	1.0 GLUTATHIONE + 1.0 RX -> 1.0 HX + 1.0 S-Substituted-Glutathione
METHYLCROTONYL-COA-CARBOXYLASE-RXN	1.0 3-METHYL-CROTONYL-COA + 1.0 HCO3 + 1.0 ATP -> 1.0 Pi + 1.0 TRANS-3-METHYL-GLUTACONYL-COA + 1.0 ADP
FUMHYDR-RXN	1.0 MAL <> 1.0 FUM
RXN-1407	1.0 INDOLE-3-GLYCEROL-P -> 1.0 INDOLE + 1.0 GLYCEROL-3P
RXN1F-19	1.0 CPD-725 -> 1.0 CPD-728
MMUM-RXN	1.0 CPD-397 + 1.0 HOMO-CYS -> 2.0 MET
R524-RXN	1.0 HCO3 + 1.0 CPD-69 -> 1.0 CARBON-DIOXIDE + 1.0 CARBAMATE
PGLUCISOM-RXN	1.0 GLC-6-P <> 1.0 FRUCTOSE-6P
RXN-2962-(NADP)	1.0 S-HYDROXYMETHYLGLUTATHIONE + 1.0 NADP <> 1.0 NADPH + 1.0 CPD-548
RXN-9944	1.0 Ox-Thioredoxin + 2.0 Reduced-ferredoxins -> 2.0 Oxidized-ferredoxins + 1.0 Red-Thioredoxin
RXN3O-178	1.0 ZYMOSTEROL + 1.0 S-ADENOSYLMETHIONINE -> 1.0 FECOSTEROL + 1.0 ADENOSYL-HOMO-CYS
3.5.1.88-RXN	1.0 FORMYL-L-METHIONYL-PEPTIDE -> 1.0 FORMATE + 1.0 METHIONYL-PEPTIDE
BADH-RXN	1.0 BETAINE_ALDEHYDE + 1.0 NAD <> 1.0 NADH + 1.0 BETAINE
ACETYL_COA_SYN	1.0 CO-A + 1.0 ATP + 1.0 ACET -> 1.0 AMP + 1.0 PPI + 1.0 ACETYL-COA
AICARSYN-RXN	1.0 P-RIBOSYL-4-SUCCCARB-AMINOIMIDAZOLE <> 1.0 FUM + 1.0 AICAR
ISOCITDEH-RXN	1.0 NADP + 1.0 THREO-DS-ISO-CITRATE <> 1.0 NADPH + 1.0 CARBON-DIOXIDE + 1.0 2-KETOGLUTARATE
RXN-7908	1.0 CPD-5881 -> 1.0 BIOPTERIN
RXN-10642	1.0 CPD-11444 -> 1.0 COPROPORPHYRINOGEN_I + 4.0 CARBON-DIOXIDE
RXN0-5055	1.0 Carboxybiotin-BCCP + 1.0 ACETYL-COA <> 1.0 BCCP-dimers + 1.0 MALONYL-COA
PYRIDOXKIN-RXN	1.0 PYRIDOXAL + 1.0 ATP -> 1.0 PYRIDOXAL_PHOSPHATE + 1.0 ADP
RIBOFLAVINSYNREDUC-RXN	1.0 NADPH + 1.0 CPD-602 -> 1.0 NADP + 1.0 CPD-1086
RXN66-281	1.0 NADP + 1.0 CPD-465 -> 1.0 NADPH + 1.0 PPI + 1.0 SQUALENE
RXN3O-4113	1.0 NADH + 1.0 HYDRPHENYLAC-CPD -> 1.0 CPD3O-4151 + 1.0 NAD
RXN-9281	1.0 S-ADENOSYLMETHIONINE + 1.0 CPD-9896 -> 1.0 CPD-9898 + 1.0 ADENOSYL-HOMO-CYS
RXN-10465	1.0 N1-ACETYLSPERMINE + 1.0 OXYGEN-MOLECULE -> 1.0 CPD-313 + 1.0 CPD-11271 + 1.0 HYDROGEN-PEROXIDE
RIBOFLAVINKIN-RXN	1.0 RIBOFLAVIN + 1.0 ATP -> 1.0 FMN + 1.0 ADP
MEVALONATE-KINASE-RXN	1.0 MEVALONATE + 1.0 ATP <> 1.0 CPD-499 + 1.0 ADP
RXN-11675	2.0 NADPH + 1.0 MALONYL-COA + 1.0 CPD-18 -> 1.0 CO-A + 2.0 NADP + 1.0 CPD-12646 + 1.0 CARBON-DIOXIDE
5.3.4.1-RXN	1.0 Proteins-with-incorrect-disulfides <> 1.0 Proteins-with-correct-disulfides
HISTCYCLOHYD-RXN	1.0 PHOSPHORIBOSYL-AMP -> 1.0 PHOSPHORIBOSYL-FORMIMINO-AICAR-P
GLYOHMETRANS-RXN	1.0 GLY + 1.0 METHYLENE-THF <> 1.0 THF + 1.0 SER
NADH-DEHYDROGENASE-QUINONE-RXN	1.0 CPD-3766 + 1.0 NADH -> 1.0 MENADIOL + 1.0 NAD
ISOCIT-CLEAV-RXN	1.0 THREO-DS-ISO-CITRATE <> 1.0 SUC + 1.0 GLYOX
PRIBFAICARPISOM-RXN	1.0 PHOSPHORIBOSYL-FORMIMINO-AICAR-P -> 1.0 PHOSPHORIBULOSYL-FORMIMINO-AICAR-P
ENOYL-COA-HYDRAT-RXN	1.0 TRANS-D2-ENOYL-COA -> 1.0 L-3-HYDROXYACYL-COA
2.7.1.151-RXN	1.0 INOSITOL-1-4-5-TRISPHOSPHATE + 1.0 ATP -> 1.0 INOSITOL-1456-TETRAKISPHOSPHATE + 1.0 ADP
MALATE-DEH-RXN	1.0 MAL + 1.0 NAD <> 1.0 NADH + 1.0 OXALACETIC_ACID
RXN1G-324	1.0 cis-delta13-lacceroyl-ACPs + 1.0 MALONYL-ACP -> 1.0 Holo-ACP-Synthases + 1.0 CARBON-DIOXIDE + 1.0 cis-delta15-3-oxo-gheddoyl-ACPs
RXN-3341	1.0 CPD-2961 + 1.0 NAD -> 1.0 RIBULOSE-5P + 1.0 NADH + 1.0 CARBON-DIOXIDE
NADH-PEROXIDASE-RXN	1.0 NADH + 1.0 HYDROGEN-PEROXIDE -> 1.0 NAD
RXN-11698	1.0 Protein-S-farnesyl-L-cysteines -> 1.0 Peptide-Group + 1.0 PROTEIN-C-TERMINAL-S-ETC-CYSTEINE
RXN-7184	1.0 CPD-506 + 1.0 ATP -> 1.0 CPD-1107 + 1.0 ADP
UDP-ARABINOSE-4-EPIMERASE-RXN	1.0 UDP-L-ARABINOSE <> 1.0 UDP-D-XYLOSE
2.7.7.15-RXN	1.0 PHOSPHORYL-CHOLINE + 1.0 CTP -> 1.0 CDP-CHOLINE + 1.0 PPI
RXN-10705	1.0 CPD-11526 -> 1.0 CPD-11527
RXN66-313	1.0 NADP + 1.0 CPD-4577 -> 1.0 NADPH + 1.0 CPD-4578 + 1.0 CARBON-DIOXIDE
RXN-527	1.0 OXYGEN-MOLECULE + 1.0 CPD-474 + 1.0 2-KETOGLUTARATE -> 1.0 CPD-520 + 1.0 SUC + 1.0 CARBON-DIOXIDE
MYO-INOSITOL-1OR-4-MONOPHOSPHATASE-RXN	1.0 1-L-MYO-INOSITOL-1-P -> 1.0 Pi + 1.0 MYO-INOSITOL
FADSYN-RXN	1.0 FMN + 1.0 ATP -> 1.0 PPI + 1.0 FAD
RXN0-6274	1.0 CPD-4211 + 1.0 All-tRNAs -> 1.0 PPI + 1.0 tRNA-Containing-6Isopentenyladenosine
3.1.3.56-RXN	1.0 INOSITOL-1-4-5-TRISPHOSPHATE -> 1.0 INOSITOL-1-4-BISPHOSPHATE + 1.0 Pi
UDPREDUCT-RXN	1.0 DUDP + 1.0 Ox-Thioredoxin <> 1.0 UDP + 1.0 Red-Thioredoxin
RXN-11757	1.0 S-ADENOSYLMETHIONINE + 1.0 34-Dihydroxy-5-Polyprenylbenzoates -> 1.0 3-Methoxy-4-Hydroxy-5-Polyprenylbenzoate + 1.0 ADENOSYL-HOMO-CYS
HOMOSERKIN-RXN	1.0 HOMO-SER + 1.0 ATP -> 1.0 O-PHOSPHO-L-HOMOSERINE + 1.0 ADP
AIRS-RXN	1.0 ATP + 1.0 5-PHOSPHORIBOSYL-N-FORMYLGLYCINEAMIDINE -> 1.0 Pi + 1.0 5-PHOSPHORIBOSYL-5-AMINOIMIDAZOLE + 1.0 ADP
GDPKIN-RXN	1.0 GDP + 1.0 ATP -> 1.0 GTP + 1.0 ADP
ORNDECARBOX-RXN	1.0 L-ORNITHINE -> 1.0 PUTRESCINE + 1.0 CARBON-DIOXIDE
DADPKIN-RXN	1.0 DADP + 1.0 ATP -> 1.0 DATP + 1.0 ADP
RXN-7974	1.0 CPD-7196 + 1.0 OXYGEN-MOLECULE -> 1.0 CPD-7280 + 1.0 CPD-7279
RXN1F-10	1.0 NADPH + 1.0 MONO-VINYL-PROTOCHLOROPHYLLIDE-A -> 1.0 NADP + 1.0 CHLOROPHYLLIDE-A
RXN1G-157	1.0 NADPH + 1.0 3-oxo-behenoyl-ACPs -> 1.0 R-3-hydroxybehenoyl-ACPs + 1.0 NADP
RXN-1106	1.0 NADPH + 1.0 FERULOYL-COA -> 1.0 CO-A + 1.0 NADP + 1.0 CONIFERYL-ALDEHYDE
RXN-4881	1.0 ENT-COPALYL-DIPHOSPHATE -> 1.0 PPI + 1.0 CPD-4751
ANTHRANSYN-RXN	1.0 CHORISMATE + 1.0 GLN <> 1.0 GLT + 1.0 PYRUVATE + 1.0 ANTHRANILATE
FGAMSYN-RXN	1.0 GLN + 1.0 ATP + 1.0 5-P-RIBOSYL-N-FORMYLGLYCINEAMIDE <> 1.0 Pi + 1.0 GLT + 1.0 ADP + 1.0 5-PHOSPHORIBOSYL-N-FORMYLGLYCINEAMIDINE
PROTEIN-KINASE-RXN	1.0 General-Protein-Substrates + 1.0 ATP -> 1.0 General-Phos-Protein-Substrates + 1.0 ADP
RXN-7682	1.0 NAD + 1.0 HYPOXANTHINE -> 1.0 NADH + 1.0 XANTHINE
1.3.1.72-RXN	1.0 NADP + 1.0 CPD-4186 -> 1.0 NADPH + 1.0 5-ALPHA-CHOLESTA-724-DIEN-3-BETA-OL
METHIONYL-TRNA-FORMYLTRANSFERASE-RXN	1.0 L-methionyl-tRNAfmet + 1.0 10-FORMYL-THF -> 1.0 THF + 1.0 N-formyl-L-methionyl-tRNAfmet
1.1.1.8-RXN	1.0 GLYCEROL-3P + 1.0 NAD -> 1.0 NADH + 1.0 DIHYDROXY-ACETONE-PHOSPHATE
3.4.19.12-RXN	1.0 Ubiquitin-C-terminal-thioesters -> 1.0 Thiols + 1.0 Ubiquitins
NAG1P-URIDYLTRANS-RXN	1.0 N-ACETYL-D-GLUCOSAMINE-1-P + 1.0 UTP -> 1.0 UDP-N-ACETYL-D-GLUCOSAMINE + 1.0 PPI
RXN-7694	1.0 METHYLBUT-CPD + 1.0 NADH -> 1.0 NAD + 1.0 CPD-7033
DIHYDROPICRED-RXN-(NADP)	1.0 NADP + 1.0 DELTA{1}-PIPERIDEINE-2-6-DICARBOXYLATE <> 1.0 NADPH + 1.0 2,3-dihydrodipicolinate
D-LACTATE-DEHYDROGENASE-CYTOCHROME-RXN	1.0 D-LACTATE + 2.0 Cytochromes-C-Oxidized -> 2.0 Cytochromes-C-Reduced + 1.0 PYRUVATE
RXN-1404	1.0 INDOLEYL-CPD -> 1.0 AMMONIA + 1.0 INDOLE_ACETATE_AUXIN
ADENOSINE-KINASE-RXN	1.0 ATP + 1.0 ADENOSINE -> 1.0 AMP + 1.0 ADP
RXN66-321	1.0 NADPH + 1.0 5-ALPHA-CHOLESTA-724-DIEN-3-BETA-OL -> 1.0 NADP + 1.0 CPD-4186
UDPGLUCEPIM-RXN	1.0 UDP-GLUCOSE <> 1.0 UDP-GALACTOSE
AGMATINE-DEIMINASE-RXN	1.0 AGMATHINE -> 1.0 CPD-597 + 1.0 AMMONIA
ATPPHOSPHORIBOSYLTRANS-RXN	1.0 PHOSPHORIBOSYL-ATP + 1.0 PPI <> 1.0 PRPP + 1.0 ATP
RXN-1685	1.0 ALPHA-GLUCOSE + 1.0 ATP -> 1.0 ALPHA-GLC-6-P + 1.0 ADP
RXN-9524	1.0 NADPH + 1.0 3-Oxo-octanoyl-ACPs -> 1.0 NADP + 1.0 3-Hydroxy-octanoyl-ACPs
PYRUVATEORTHOPHOSPHATE-DIKINASE-RXN	1.0 Pi + 1.0 PYRUVATE + 1.0 ATP <> 1.0 AMP + 1.0 PPI + 1.0 PHOSPHO-ENOL-PYRUVATE
RXN-10711	1.0 CPD-10546 -> 1.0 INDOLE_ACETATE_AUXIN + 1.0 METOH
RXN66-318	1.0 CPD-4702 + 1.0 NADP -> 1.0 NADPH + 1.0 CPD-4581 + 1.0 CARBON-DIOXIDE
RXN-7162	1.0 INOSITOL-1456-TETRAKISPHOSPHATE + 1.0 ATP -> 1.0 CPD-1107 + 1.0 ADP
RXN-11213	1.0 CO-A + 1.0 CH3-MALONATE-S-ALD + 1.0 NAD -> 1.0 PROPIONYL-COA + 1.0 NADH + 1.0 HCO3
RXN-9363	1.0 CPD-12121 + 1.0 S-ADENOSYLMETHIONINE -> 1.0 CPD-12129 + 1.0 ADENOSYL-HOMO-CYS
4.2.3.19-RXN	1.0 ENT-COPALYL-DIPHOSPHATE -> 1.0 PPI + 1.0 CPD1F-128
CTPSYN-RXN	1.0 UTP + 1.0 GLN + 1.0 ATP -> 1.0 CTP + 1.0 Pi + 1.0 GLT + 1.0 ADP
UMPKI-RXN	1.0 UMP + 1.0 ATP <> 1.0 UDP + 1.0 ADP
RXN-7984	1.0 CPD1F-133 + 1.0 ASCORBATE <> 1.0 L-DEHYDRO-ASCORBATE + 1.0 CPD1F-131
RXN-5285	1.0 NADPH + 1.0 DIVINYL-PROTOCHLOROPHYLLIDE-A -> 1.0 NADP + 1.0 DIVINYLCHLOROPHYLLIDE-A
RXN0-5224	1.0 CARBON-DIOXIDE <> 1.0 HCO3
RXN0-5364	1.0 OXYGEN-MOLECULE + 1.0 CPD-381 -> 1.0 HYDROGEN-PEROXIDE + 1.0 2-KETOGLUTARATE
RXN-11368	1.0 4-hydroxybenzoate + 1.0 Polyisoprenyl-Diphosphates -> 1.0 PPI + 1.0 4-Hydroxy-3-polyprenylbenzoates
HOMOGENTISATE-12-DIOXYGENASE-RXN	1.0 OXYGEN-MOLECULE + 1.0 HOMOGENTISATE -> 1.0 4-MALEYL-ACETOACETATE
RXN1G-840	1.0 MALONYL-ACP + 1.0 cis-delta15-gheddoyl-ACPs -> 1.0 cis-delta17-3-oxo-C36-ACPs + 1.0 Holo-ACP-Synthases + 1.0 CARBON-DIOXIDE
ACETOLACTSYN-RXN	2.0 PYRUVATE <> 1.0 CARBON-DIOXIDE + 1.0 2-ACETO-LACTATE
ACETOACETATE-DECARBOXYLASE-RXN	1.0 3-KETOBUTYRATE -> 1.0 ACETONE + 1.0 CARBON-DIOXIDE
RXN-1823	1.0 Starch -> 1.0 Large-branched-glucans
RXN-9282	1.0 S-ADENOSYLMETHIONINE + 1.0 CPD-9895 -> 1.0 ADENOSYL-HOMO-CYS + 1.0 CPD-9897
3.6.3.41-RXN	1.0 PROTOHEME_in + 1.0 ATP -> 1.0 PROTOHEME_out + 1.0 Pi + 1.0 ADP
2.1.1.77-RXN	1.0 PROTEIN-L-BETA-ISOASPARTATES + 1.0 S-ADENOSYLMETHIONINE -> 1.0 PROTEIN-L-BETA-ISOSPARTATE-METHYL-ESTERS + 1.0 ADENOSYL-HOMO-CYS
RXN-11847	1.0 CPD-12117 + 1.0 S-ADENOSYLMETHIONINE -> 1.0 CPD-12125 + 1.0 ADENOSYL-HOMO-CYS
TREHALOSE6PSYN-RXN	1.0 UDP-GLUCOSE + 1.0 ALPHA-GLC-6-P <> 1.0 TREHALOSE-6P + 1.0 UDP
2.1.1.127-RXN	1.0 RubosCO-lysine + 1.0 S-ADENOSYLMETHIONINE -> 1.0 RubisCO-N6-methyl-L-lysine + 1.0 ADENOSYL-HOMO-CYS
RXN-7643	1.0 2-KETO-ISOVALERATE -> 1.0 CPD-7000 + 1.0 CARBON-DIOXIDE
TRYPSYN-RXN	1.0 INDOLE-3-GLYCEROL-P + 1.0 SER -> 1.0 TRP + 1.0 GAP
RXN1G-240	1.0 NADPH + 1.0 cis-delta9-3-oxo-montanoyl-ACPs -> 1.0 cis-delta9-3-hydroxymontanoyl-ACPs + 1.0 NADP
2.3.1.180-RXN	1.0 MALONYL-ACP + 1.0 ACETYL-COA -> 1.0 CO-A + 1.0 Acetoacetyl-ACPs + 1.0 CARBON-DIOXIDE
RXN-1101	1.0 NADPH + 1.0 COUMAROYL-COA -> 1.0 CO-A + 1.0 NADP + 1.0 COUMARALDEHYDE
RXN0-5181	1.0 1-4-alpha-D-Glucan -> 1.0 MALTOHEXAOSE
SULFOCYS-RXN	1.0 ACETYLSERINE + 1.0 S2O3 -> 1.0 SULFO-CYSTEINE + 1.0 ACET
ACETOOHBUTREDUCTOISOM-RXN	1.0 NADPH + 1.0 2-ACETO-2-HYDROXY-BUTYRATE <> 1.0 NADP + 1.0 1-KETO-2-METHYLVALERATE
3-SULFINOALANINE-AMINOTRANSFERASE-RXN	1.0 3-SULFINOALANINE + 1.0 2-KETOGLUTARATE <> 1.0 GLT + 1.0 3-SULFINYL-PYRUVATE
RXN-10915	1.0 CPD-11497 + 1.0 NAD <> 1.0 CPD-11876 + 1.0 NADH
ARGINYLTRANSFERASE-RXN	1.0 General-Protein-Substrates + 1.0 Charged-ARG-tRNAs -> 1.0 ARG-tRNAs + 1.0 Protein-L-Arginines
RXN-9528	1.0 NADPH + 1.0 3-oxo-decanoyl-ACPs -> 1.0 Beta-hydroxydecanoyl-ACPs + 1.0 NADP
PMPOXI-RXN	1.0 OXYGEN-MOLECULE + 1.0 PYRIDOXAMINE-5P -> 1.0 PYRIDOXAL_PHOSPHATE + 1.0 HYDROGEN-PEROXIDE + 1.0 AMMONIA
RXN1F-161	1.0 NADPH + 1.0 CPD1F-138 + 1.0 OXYGEN-MOLECULE -> 1.0 NADP + 1.0 CPD1F-95
2.5.1.21-RXN	2.0 FARNESYL-PP -> 1.0 PPI + 1.0 CPD-465
6PGLUCONOLACT-RXN	1.0 D-6-P-GLUCONO-DELTA-LACTONE -> 1.0 CPD-2961
RXN66-320	1.0 ZYMOSTEROL -> 1.0 5-ALPHA-CHOLESTA-724-DIEN-3-BETA-OL
SULFITE-REDUCTASE-(FERREDOXIN)-RXN	1.0 SO3 + 3.0 Reduced-ferredoxins -> 3.0 Oxidized-ferredoxins + 1.0 HS
DHSHIKIMATE-DEHYDRO-RXN	1.0 3-DEHYDRO-SHIKIMATE -> 1.0 3,4-DIHYDROXYBENZOATE
1.14.13.70-RXN	3.0 NADPH + 3.0 OXYGEN-MOLECULE + 1.0 OBTUSIFOLIOL -> 1.0 FORMATE + 3.0 NADP + 1.0 ALPHA-METHYL-5-ALPHA-ERGOSTA
PRTRANS-RXN	1.0 PPI + 1.0 N-5-PHOSPHORIBOSYL-ANTHRANILATE <> 1.0 ANTHRANILATE + 1.0 PRPP
ANTHRANILATE-N-BENZOYLTRANSFERASE-RXN	1.0 ANTHRANILATE + 1.0 BENZOYLCOA -> 1.0 CO-A + 1.0 CPD-423
ACETOOHBUTSYN-RXN	1.0 2-OXOBUTANOATE + 1.0 PYRUVATE -> 1.0 2-ACETO-2-HYDROXY-BUTYRATE + 1.0 CARBON-DIOXIDE
SAICARSYN-RXN	1.0 L-ASPARTATE + 1.0 PHOSPHORIBOSYL-CARBOXY-AMINOIMIDAZOLE + 1.0 ATP <> 1.0 Pi + 1.0 P-RIBOSYL-4-SUCCCARB-AMINOIMIDAZOLE + 1.0 ADP
RXN-10654	1.0 Cis-Delta5-dodecenoyl-ACPs + 1.0 MALONYL-ACP -> 1.0 ACP + 1.0 CARBON-DIOXIDE + 1.0 3-oxo-cis-D7-tetradecenoyl-ACPs
GLYOXII-RXN	1.0 S-LACTOYL-GLUTATHIONE <> 1.0 D-LACTATE + 1.0 GLUTATHIONE
RXN66-18	1.0 CPD-8613 + 1.0 NADP -> 1.0 NADPH + 1.0 CPD-8614 + 1.0 CARBON-DIOXIDE
DIHYDROPICRED-RXN-(NAD)	1.0 DELTA{1}-PIPERIDEINE-2-6-DICARBOXYLATE + 1.0 NAD <> 1.0 2,3-dihydrodipicolinate + 1.0 NADH
SPERMINE-SYNTHASE-RXN	1.0 SPERMIDINE + 1.0 S-ADENOSYLMETHIONINAMINE -> 1.0 SPERMINE + 1.0 5-METHYLTHIOADENOSINE
RXN-9540	1.0 NADPH + 1.0 3-oxo-palmitoyl-ACPs -> 1.0 NADP + 1.0 R-3-Hydroxypalmitoyl-ACPs
PGLYCDEHYDROG-RXN	1.0 G3P + 1.0 NAD <> 1.0 3-P-HYDROXYPYRUVATE + 1.0 NADH
RXN-3443	1.0 NAD + 1.0 GAP -> 1.0 G3P + 1.0 NADH
2-ISOPROPYLMALATESYN-RXN	1.0 2-KETO-ISOVALERATE + 1.0 ACETYL-COA -> 1.0 CO-A + 1.0 3-CARBOXY-3-HYDROXY-ISOCAPROATE
RXN-9360	1.0 DIHYDROXYNAPHTHOATE + 1.0 CPD-9650 -> 1.0 PPI + 1.0 CPD-12121 + 1.0 CARBON-DIOXIDE
PECTINESTERASE-RXN	1.0 Pectin -> 1.0 METOH + 1.0 PECTATE
13-BETA-GLUCAN-SYNTHASE-RXN	1.0 UDP-GLUCOSE -> 1.0 UDP + 1.0 1-3-beta-D-Glucans
RXN-5643	1.0 S-ADENOSYLMETHIONINE + 1.0 CPD-5441 -> 1.0 PHOSPHORYL-CHOLINE + 1.0 ADENOSYL-HOMO-CYS
ENOYL-COA-DELTA-ISOM-RXN	1.0 CIS-DELTA3-ENOYL-COA <> 1.0 TRANS-D2-ENOYL-COA
GLUCOSE-6-PHOSPHATE-1-EPIMERASE-RXN	1.0 ALPHA-GLC-6-P <> 1.0 GLC-6-P
1.1.1.34-RXN	1.0 CO-A + 1.0 MEVALONATE + 2.0 NADP -> 2.0 NADPH + 1.0 3-HYDROXY-3-METHYL-GLUTARYL-COA
RXN0-6554	1.0 DI-H-OROTATE + 1.0 Menaquinones -> 1.0 OROTATE + 1.0 Menaquinols
AMINO-RIBOSYLAMINO-1H-3H-PYR-DIONE_RXN	1.0 AMINO-RIBOSYLAMINO-1H-3H-PYR-DIONE + 1.0 DIHYDROXY-BUTANONE-P -> 1.0 DIMETHYL-D-RIBITYL-LUMAZINE
2.5.1.32-RXN	2.0 GERANYLGERANYL-PP -> 1.0 PPI + 1.0 CPD-464
DTMPKI-RXN	1.0 TMP + 1.0 ATP <> 1.0 TDP + 1.0 ADP
DIHYDROOROTOX-RXN	1.0 OXYGEN-MOLECULE + 1.0 DI-H-OROTATE -> 1.0 OROTATE + 1.0 HYDROGEN-PEROXIDE
3.4.21.105-RXN	1.0 Type-1-transmemberane-domains -> 1.0 Cleaved-type-1-transmembrane-domains
PSERTRANSAMPYR-RXN	1.0 3OH-4P-OH-ALPHA-KETOBUTYRATE + 1.0 GLT -> 1.0 4-PHOSPHONOOXY-THREONINE + 1.0 2-KETOGLUTARATE
RXN66-305	1.0 NADPH + 1.0 OXYGEN-MOLECULE + 1.0 CPD-4573 -> 1.0 FORMATE + 1.0 NADP + 1.0 44-DIMETHYL-CHOLESTA-812-24-TRIENOL
2.7.1.68-RXN	1.0 CPD-1108 + 1.0 ATP -> 1.0 PHOSPHATIDYL-MYO-INOSITOL-45-BISPHOSPHA + 1.0 ADP
RXN0-1441	1.0 ADENOSINE_DIPHOSPHATE_RIBOSE -> 1.0 AMP + 1.0 RIBOSE-5P
RXN-8655	1.0 Non-lipoylated-domains + 1.0 LIPOYL-AMP -> 1.0 AMP + 1.0 Lipoylated-domains
1.5.5.1-RXN	1.0 Ubiquinones + 1.0 ETF-REDUCED -> 1.0 Ubiquinols + 1.0 ETF-OXIDIZED
SPERMIDINESYN-RXN	1.0 PUTRESCINE + 1.0 S-ADENOSYLMETHIONINAMINE <> 1.0 SPERMIDINE + 1.0 5-METHYLTHIOADENOSINE
NICOTINATEPRIBOSYLTRANS-RXN	1.0 PPI + 1.0 NICOTINATE_NUCLEOTIDE -> 1.0 NIACINE + 1.0 PRPP
H2NEOPTERINALDOL-RXN	1.0 DIHYDRO-NEO-PTERIN <> 1.0 AMINO-OH-HYDROXYMETHYL-DIHYDROPTERIDINE + 1.0 GLYCOLALDEHYDE
CARBPSYN-RXN	1.0 GLN + 2.0 ATP + 1.0 CARBON-DIOXIDE -> 1.0 CARBAMOYL-P + 1.0 Pi + 1.0 GLT + 2.0 ADP
GLUTATHIONE-PEROXIDASE-RXN	2.0 GLUTATHIONE + 1.0 HYDROGEN-PEROXIDE -> 1.0 OXIDIZED-GLUTATHIONE
RIBONUCLEOSIDE-DIP-REDUCTII-RXN	1.0 GLUTAREDOXIN-1-OXIDIZED + 1.0 DCDP -> 1.0 GLUTAREDOXIN-1-REDUCED + 1.0 CDP
1.2.1.27-RXN	1.0 CO-A + 1.0 CPD-12179 + 1.0 NAD -> 1.0 PROPIONYL-COA + 1.0 NADH + 1.0 HCO3
SPONTPRO-RXN	1.0 L-GLUTAMATE_GAMMA-SEMIALDEHYDE <> 1.0 l-delta(1)-pyrroline_5-carboxylate
2.7.11.17-RXN	1.0 General-Protein-Substrates + 1.0 ATP -> 1.0 General-Phos-Protein-Substrates + 1.0 ADP
5-OXOPROLINASE-ATP-HYDROLYSING-RXN	1.0 5-OXOPROLINE + 1.0 ATP -> 1.0 Pi + 1.0 GLT + 1.0 ADP
OHACYL-COA-DEHYDROG-RXN	1.0 L-3-HYDROXYACYL-COA + 1.0 NAD -> 1.0 3-KETOACYL-COA + 1.0 NADH
RXN1G-287	1.0 NADPH + 1.0 cis-delta21-3-oxo-C40-ACPs -> 1.0 NADP + 1.0 cis-delta21-3-hydroxyC40-ACPs
RXN-7978	1.0 NADPH + 1.0 CPD1F-130 + 1.0 OXYGEN-MOLECULE -> 1.0 CPD1F-131 + 1.0 NADP
RXN66-11	1.0 NADPH + 1.0 CPD-8606 + 1.0 OXYGEN-MOLECULE -> 1.0 CPD-8607 + 1.0 NADP
SHIKIMATE-KINASE-RXN	1.0 SHIKIMATE + 1.0 ATP -> 1.0 SHIKIMATE-5P + 1.0 ADP
RXN-7711	1.0 NADP + 1.0 Long-Chain-234-Saturated-acyl-CoAs -> 1.0 NADPH + 1.0 Long-Chain-Trans-23-Dehydroacyl-CoA
RXN-6382	1.0 CPD-6082 + 1.0 NADP -> 1.0 NADPH + 1.0 B-ALANINE
RXN-6421	1.0 SPERMINE + 1.0 OXYGEN-MOLECULE -> 1.0 CPD-6121 + 1.0 CPD-313 + 1.0 HYDROGEN-PEROXIDE
RXN-11212	1.0 CO-A + 1.0 CH3-MALONATE-S-ALD + 1.0 NAD -> 1.0 PROPIONYL-COA + 1.0 NADH + 1.0 HCO3
RXN-11246	1.0 CO-A + 1.0 CPD-12200 -> 1.0 CPD-201 + 1.0 ACETYL-COA
RXN-11784	1.0 CADAVERINE + 1.0 OXYGEN-MOLECULE -> 1.0 CPD-12763 + 1.0 HYDROGEN-PEROXIDE + 1.0 AMMONIA
L-ASCORBATE-PEROXIDASE-RXN	1.0 HYDROGEN-PEROXIDE + 1.0 ASCORBATE -> 1.0 L-DEHYDRO-ASCORBATE
4.2.99.18-RXN	1.0 DNA-containing-abasic-Sites -> 1.0 5-Phosphopolynucleotides + 1.0 3-terminal-unsaturated-sugars
GAPOXNPHOSPHN-RXN	1.0 Pi + 1.0 NAD + 1.0 GAP -> 1.0 DPG + 1.0 NADH
RXN-8094	1.0 CPD-7620 + 1.0 OXYGEN-MOLECULE -> 1.0 CPD-7619 + 1.0 HYDROGEN-PEROXIDE
RXN-10857	1.0 CPD-11770 -> 1.0 AMINO-OH-HYDROXYMETHYL-DIHYDROPTERIDINE + 1.0 GLYCOLALDEHYDE
URACIL-PRIBOSYLTRANS-RXN	1.0 PPI + 1.0 UMP <> 1.0 URACIL + 1.0 PRPP
RXN-7737	1.0 GLT + 1.0 DELTA{1}-PIPERIDEINE-2-6-DICARBOXYLATE -> 1.0 2-KETOGLUTARATE + 1.0 LL-DIAMINOPIMELATE
RXN-8999	1.0 FARNESYL-PP + 8.0 DELTA3-ISOPENTENYL-PP -> 8.0 PPI + 1.0 UNDECAPRENYL-DIPHOSPHATE
RXN-5424	1.0 NADH + 1.0 3-INDOLYLGLYCOLALDEHYDE -> 1.0 NAD + 1.0 INDOLE-3-GLYCOL
HYDROPEROXIDE-DEHYDRATASE-RXN	1.0 CPD-59 -> 1.0 EPOXYOCTA-CPD
RXN-9157	1.0 CPD-9699 + 1.0 GLUTATHIONE -> 1.0 CYS-GLY + 1.0 CPD-9700
CYSPH-RXN	1.0 CYS + 1.0 O-PHOSPHO-L-HOMOSERINE -> 1.0 Pi + 1.0 L-CYSTATHIONINE
1.1.1.170-RXN	1.0 NADP + 1.0 CPD-5846 <> 1.0 NADPH + 1.0 4-ALPHA-METHYL-5-ALPHA-CHOLEST-7-EN-3-ON + 1.0 CARBON-DIOXIDE
RXN-8332	1.0 OXYGEN-MOLECULE + 2.0 CPD-8098 -> 2.0 CPD-8094
RXN-10701	1.0 CO-A + 1.0 CPD-11528 -> 1.0 CPD-11529 + 1.0 ACETYL-COA
RXN-4161	1.0 CPD-4081 -> 1.0 CPD-4101
CYTIDEAM2-RXN	1.0 CYTIDINE <> 1.0 AMMONIA + 1.0 URIDINE
RXN-7775	1.0 OXYGEN-MOLECULE + 1.0 CPD-6994 + 1.0 2-KETOGLUTARATE <> 1.0 CPD-474 + 1.0 SUC + 1.0 CARBON-DIOXIDE
RXN-8450	1.0 OXYGEN-MOLECULE + 1.0 CPD-7087 + 1.0 2-KETOGLUTARATE -> 1.0 SUC + 1.0 CARBON-DIOXIDE + 1.0 MYRICETIN
RXN-9632	1.0 MALONYL-COA + 1.0 Palmitoyl-ACPs -> 1.0 CO-A + 1.0 3-oxo-stearoyl-ACPs + 1.0 CARBON-DIOXIDE
RXN66-304	1.0 NADPH + 1.0 OXYGEN-MOLECULE + 1.0 CPD-4568 -> 1.0 NADP + 1.0 CPD-4573
FUMARYLACETOACETASE-RXN	1.0 4-FUMARYL-ACETOACETATE -> 1.0 FUM + 1.0 3-KETOBUTYRATE
4-COUMARATE--COA-LIGASE-RXN	1.0 CO-A + 1.0 COUMARATE + 1.0 ATP -> 1.0 AMP + 1.0 COUMAROYL-COA + 1.0 PPI
1.14.21.6-RXN	1.0 NADPH + 1.0 OXYGEN-MOLECULE + 1.0 CPD-4186 -> 1.0 CPD-4187 + 1.0 NADP
PRPPSYN-RXN	1.0 RIBOSE-5P + 1.0 ATP <> 1.0 AMP + 1.0 PRPP
BRANCHED-CHAINAMINOTRANSFERILEU-RXN	1.0 ILE + 1.0 2-KETOGLUTARATE <> 1.0 GLT + 1.0 2-KETO-3-METHYL-VALERATE
RXN-11370	1.0 2-3-CARBOXY-3-AMINOPROPYL-L-HISTIDINE + 1.0 S-ADENOSYLMETHIONINE -> 1.0 2-3-CARBOXY-3-METHYLAMMONIOPROPYL-L- + 1.0 ADENOSYL-HOMO-CYS
RXN0-5114	1.0 3-P-SERINE <> 1.0 Pi + 1.0 SER
GLUCISOM-RXN	1.0 GLC -> 1.0 FRU
MRNA-GUANYLYLTRANSFERASE-RXN	1.0 GTP + 1.0 CPD-8630 -> 1.0 PPI + 1.0 CPD-8631
RXN-4021	1.0 S-ADENOSYLMETHIONINE + 1.0 CYCLOARTENOL -> 1.0 CPD-696 + 1.0 ADENOSYL-HOMO-CYS
2.7.8.11-RXN	1.0 CDPDIACYLGLYCEROL + 1.0 MYO-INOSITOL -> 1.0 L-1-phosphatidyl-inositols + 1.0 CMP
ALDEHYDE-OXIDASE-RXN	1.0 Aldehydes + 1.0 OXYGEN-MOLECULE -> 1.0 Acids + 1.0 HYDROGEN-PEROXIDE
RXN66-23	1.0 CPD-8619 + 1.0 NADP -> 1.0 NADPH + 1.0 CPD-8620 + 1.0 CARBON-DIOXIDE
RXN-1461	1.0 SUCROSE -> 1.0 BETA-D-FRUCTOSE + 1.0 ALPHA-GLUCOSE
RXN1G-132	1.0 cis-delta19-C38-ACPs + 1.0 MALONYL-ACP -> 1.0 Holo-ACP-Synthases + 1.0 cis-delta21-3-oxo-C40-ACPs + 1.0 CARBON-DIOXIDE
PYRROLINECARBREDUCT-RXN-(NADP)	1.0 PRO + 1.0 NADP <> 1.0 NADPH + 1.0 l-delta(1)-pyrroline_5-carboxylate
RXN-11046	1.0 Demethylmenaquinones + 1.0 S-ADENOSYLMETHIONINE -> 1.0 Menaquinones + 1.0 ADENOSYL-HOMO-CYS
CDPREDUCT-RXN	1.0 Ox-Thioredoxin + 1.0 DCDP <> 1.0 CDP + 1.0 Red-Thioredoxin
RXN1G-306	1.0 MALONYL-ACP + 1.0 cis-delta5-lignoceroyl-ACPs -> 1.0 Holo-ACP-Synthases + 1.0 cis-delta7-3-oxo-cerotoyl-ACPs + 1.0 CARBON-DIOXIDE
RXN-9366	1.0 S-ADENOSYLMETHIONINE + 1.0 CPD-12122 -> 1.0 CPD-12130 + 1.0 ADENOSYL-HOMO-CYS
2.7.8.15-RXN	1.0 UDP-N-ACETYL-D-GLUCOSAMINE + 1.0 DOLICHOLP -> 1.0 CPD-190 + 1.0 UMP
RXN1G-1050	1.0 NADPH + 1.0 cis-cis-D13-31-3-oxo-C50-2-ACPs -> 1.0 NADP + 1.0 cis-cis-D13-31-3-hydroxyC50-2-ACPs
RXN1F-357	1.0 OXYGEN-MOLECULE + 1.0 CHOLINE + 2.0 Reduced-ferredoxins -> 2.0 Oxidized-ferredoxins + 1.0 BETAINE-ALDEHYDE-HYDRATE
DIACYLGLYKIN-RXN	1.0 DIACYLGLYCEROL + 1.0 ATP <> 1.0 L-PHOSPHATIDATE + 1.0 ADP
RXN-4661	1.0 CPD-4210 + 1.0 FAD <> 1.0 FADH2 + 1.0 CPD-4483 + 1.0 ADENINE
XYLULOKIN-RXN	1.0 D-XYLULOSE + 1.0 ATP -> 1.0 XYLULOSE-5-PHOSPHATE + 1.0 ADP
RXN-7657	1.0 NADH + 1.0 CPD-7000 -> 1.0 ISOBUTANOL + 1.0 NAD
RXN1G-853	1.0 NADPH + 1.0 cis-cis-D11-29-3-oxo-C48-2-ACPs -> 1.0 cis-cis-D11-29-3-hydroxyC48-2-ACPs + 1.0 NADP
O-SUCCHOMOSERLYASE-RXN	1.0 CYS + 1.0 O-SUCCINYL-L-HOMOSERINE -> 1.0 SUC + 1.0 L-CYSTATHIONINE
ARGINASE-RXN	1.0 ARG -> 1.0 UREA + 1.0 L-ORNITHINE
RXN-10911	1.0 NADH + 1.0 DIHYDROXYPHENYLGLYCOLALDEHYDE -> 1.0 CPD-11878 + 1.0 NAD
RXN-8001	1.0 HISTIDINOL + 2.0 NAD -> 2.0 NADH + 1.0 HIS
R222-RXN	1.0 CPD-371 + 1.0 NAD -> 1.0 NADH + 1.0 CPD-195
RXN-9532	1.0 NADPH + 1.0 3-oxo-dodecanoyl-ACPs -> 1.0 NADP + 1.0 R-3-hydroxydodecanoyl-ACPs
PEPCARBOX-RXN	1.0 Pi + 1.0 OXALACETIC_ACID <> 1.0 PHOSPHO-ENOL-PYRUVATE + 1.0 CARBON-DIOXIDE
URIDINE-NUCLEOSIDASE-RXN	1.0 URIDINE -> 1.0 RIBOSE + 1.0 URACIL
RXN3O-102	1.0 2-HEXAPRENYL-3-METHYL-5-HYDROXY-6-METHOX + 1.0 S-ADENOSYLMETHIONINE -> 1.0 UBIQUINOL-30 + 1.0 ADENOSYL-HOMO-CYS
GLYRIBONUCSYN-RXN	1.0 5-P-BETA-D-RIBOSYL-AMINE + 1.0 GLY + 1.0 ATP <> 1.0 Pi + 1.0 5-PHOSPHO-RIBOSYL-GLYCINEAMIDE + 1.0 ADP
ACETYL-COA-CARBOXYLTRANSFER-RXN	1.0 ACETYL-COA + 1.0 ATP + 1.0 HCO3 -> 1.0 MALONYL-COA + 1.0 Pi + 1.0 ADP
RXN-37	1.0 NAD + 1.0 CPD-30 -> 1.0 CPD-35 + 1.0 NADH
RXN-9952	1.0 CPD-2961 + 1.0 NADP -> 1.0 NADPH + 1.0 RIBULOSE-5P + 1.0 CARBON-DIOXIDE
XYLISOM-RXN	1.0 XYLOSE <> 1.0 D-XYLULOSE
RXN-1826	1.0 Pi + 1.0 Long-linear-glucans -> 1.0 GLC-1-P
RXN-7904	1.0 CO-A + 1.0 Fatty-Acids + 1.0 ATP -> 1.0 AMP + 1.0 PPI + 1.0 Fatty-Acyl-CoA
RXNQT-4191	1.0 THIAMINE-P -> 1.0 THIAMINE + 1.0 Pi
2.5.1.58-RXN	1.0 FARNESYL-PP + 1.0 PROT-CYS -> 1.0 PPI + 1.0 S-FARNESYL-PROTEIN
XMPXAN-RXN	1.0 XANTHOSINE-5-PHOSPHATE -> 1.0 XANTHOSINE + 1.0 Pi
RXN-8036	1.0 CPD-7417 -> 1.0 GLC + 1.0 CPD-7418
LIPOXYGENASE-RXN	1.0 OXYGEN-MOLECULE + 1.0 LINOLEIC_ACID -> 1.0 13-HYDROPEROXYOCTADECA-911-DIENOATE
SUCROSE-PHOSPHATASE-RXN	1.0 SUCROSE-6P -> 1.0 Pi + 1.0 SUCROSE
THYKI-RXN	1.0 THYMIDINE + 1.0 ATP <> 1.0 TMP + 1.0 ADP
RXN-6841	1.0 GLYCEROL-3P + 1.0 FAD -> 1.0 FADH2 + 1.0 DIHYDROXY-ACETONE-PHOSPHATE
ATP-CITRATE-PRO-S--LYASE-RXN	1.0 CO-A + 1.0 ATP + 1.0 CIT -> 1.0 Pi + 1.0 OXALACETIC_ACID + 1.0 ACETYL-COA + 1.0 ADP
HEXOKINASE-RXN	1.0 D-Hexoses + 1.0 ATP <> 1.0 ADP + 1.0 D-HEXOSE-6-PHOSPHATE
1.14.13.79-RXN	1.0 NADPH + 1.0 OXYGEN-MOLECULE + 1.0 CPD1F-132 -> 1.0 NADP + 1.0 CPD1F-136
CARBOXYCYCLOHEXADIENYL-DEHYDRATASE-RXN	1.0 CPD-659 -> 1.0 PHE + 1.0 CARBON-DIOXIDE
RXN-9536	1.0 NADPH + 1.0 3-oxo-myristoyl-ACPs -> 1.0 NADP + 1.0 R-3-hydroxymyristoyl-ACPs
LACCASE-RXN	4.0 CATECHOL + 1.0 OXYGEN-MOLECULE -> 4.0 BENZOSEMIQUINONE
RXN-11026	1.0 OXYGEN-MOLECULE + 1.0 Saturated-Fatty-Acyl-CoA -> 1.0 TRANS-D2-ENOYL-COA + 1.0 HYDROGEN-PEROXIDE
METHYLENETHFDEHYDROG-NADP-RXN	1.0 METHYLENE-THF + 1.0 NADP <> 1.0 NADPH + 1.0 5-10-METHENYL-THF
RXN-10698	1.0 CPD-11519 + 1.0 NAD -> 1.0 CPD-11520 + 1.0 NADH
DIHYDROPYRIMIDINASE-RXN	1.0 DI-H-URACIL <> 1.0 3-UREIDO-PROPIONATE
12-OXOPHYTODIENOATE-REDUCTASE-RXN	1.0 NADP + 1.0 CPD-730 -> 1.0 NADPH + 1.0 CPD-729
RXN-10659	1.0 NADPH + 1.0 3-oxo-cis-D9-hexadecenoyl-ACPs -> 1.0 3-hydroxy-cis-D9-hexaecenoyl-ACPs + 1.0 NADP
GMKALT-RXN	1.0 DGMP + 1.0 ATP <> 1.0 DGDP + 1.0 ADP
RXN-9204	1.0 SOLANESYL-PYROPHOSPHATE + 1.0 DIHYDROXYNAPHTHOATE -> 1.0 PPI + 1.0 CPD-12118 + 1.0 CARBON-DIOXIDE
RXN-11476	1.0 NADPH + 1.0 3-Ketoglutaryl-ACP-methyl-ester -> 1.0 NADP + 1.0 3-Hydroxyglutaryl-ACP-methyl-ester
RXN-10	1.0 L-ASPARTATE + 1.0 O-UREIDOHOMOSERINE + 1.0 ATP -> 1.0 AMP + 1.0 PPI + 1.0 CANAVANINOSUCCINATE
RXN-11654	1.0 NADPH + 1.0 CONIFERYL-ALDEHYDE -> 1.0 NADP + 1.0 CONIFERYL-ALCOHOL
3-ISOPROPYLMALDEHYDROG-RXN	1.0 2-D-THREO-HYDROXY-3-CARBOXY-ISOCAPROATE + 1.0 NAD <> 1.0 NADH + 1.0 CPD-7100
QUINOPRIBOTRANS-RXN	1.0 QUINOLINATE + 1.0 PRPP -> 1.0 PPI + 1.0 NICOTINATE_NUCLEOTIDE + 1.0 CARBON-DIOXIDE
2.7.7.1-RXN	1.0 NICOTINAMIDE_NUCLEOTIDE + 1.0 ATP <> 1.0 PPI + 1.0 NAD
RXN-4884	1.0 ENT-COPALYL-DIPHOSPHATE -> 1.0 PPI + 1.0 CPD-4753
GLUTATHIONE-REDUCT-NADPH-RXN	1.0 NADPH + 1.0 OXIDIZED-GLUTATHIONE -> 1.0 NADP + 2.0 GLUTATHIONE
DMK-RXN	1.0 OCTAPRENYL-DIPHOSPHATE + 1.0 DIHYDROXYNAPHTHOATE -> 1.0 CPD-12115 + 1.0 PPI + 1.0 CARBON-DIOXIDE
N-ACETYLGLUTPREDUCT-RXN	1.0 NADP + 1.0 CPD-469 + 1.0 Pi <> 1.0 NADPH + 1.0 N-ACETYL-GLUTAMYL-P
RXN-10948	1.0 CPD-193 + 1.0 ATP -> 1.0 INOSITOL-1-4-5-TRISPHOSPHATE + 1.0 ADP
DCDPKIN-RXN	1.0 ATP + 1.0 DCDP -> 1.0 ADP + 1.0 DCTP
RXN-11676	2.0 NADPH + 1.0 MALONYL-COA + 1.0 LINOLENOYL-COA -> 1.0 CO-A + 2.0 NADP + 1.0 CARBON-DIOXIDE + 1.0 CPD-12647
RXN0-6512	1.0 CO-A + 1.0 CPD0-2364 -> 1.0 CPD0-2365 + 1.0 ACETYL-COA
RXN-10699	1.0 CO-A + 1.0 CPD-11520 -> 1.0 CPD-11521 + 1.0 ACETYL-COA
1.6.4.4-RXN	1.0 Protein-Dithiols + 1.0 NADP <> 1.0 NADPH + 1.0 Protein-Disulfides
3-ISOPROPYLMALISOM-RXN	1.0 3-CARBOXY-3-HYDROXY-ISOCAPROATE <> 1.0 CPD-9451
RXN-10462	1.0 ACYL-ACP + 1.0 GLYCEROL-3P -> 1.0 ACP + 1.0 ACYL-SN-GLYCEROL-3P
RXN-3701	1.0 PROT-CYS + 1.0 GERANYLGERANYL-PP -> 1.0 PPI + 1.0 S-GERANYLGERANYL-PROTEIN
GLYCERONE-KINASE-RXN	1.0 DIHYDROXYACETONE + 1.0 ATP -> 1.0 DIHYDROXY-ACETONE-PHOSPHATE + 1.0 ADP
PHOSGLYPHOS-RXN	1.0 DPG + 1.0 ADP <> 1.0 G3P + 1.0 ATP
SO3OXTFER-RXN	2.0 Cytochromes-C-Reduced + 1.0 SULFATE -> 1.0 SO3 + 2.0 Cytochromes-C
ADPREDUCT-RXN	1.0 Ox-Thioredoxin + 1.0 DADP <> 1.0 Red-Thioredoxin + 1.0 ADP
TRANS-CINNAMATE-4-MONOOXYGENASE-RXN	1.0 NADPH + 1.0 OXYGEN-MOLECULE + 1.0 CPD-674 -> 1.0 COUMARATE + 1.0 NADP
GLUTDECARBOX-RXN	1.0 GLT -> 1.0 4-AMINO-BUTYRATE + 1.0 CARBON-DIOXIDE
RXN-9514	1.0 NADPH + 1.0 Acetoacetyl-ACPs -> 1.0 NADP + 1.0 Beta-3-hydroxybutyryl-ACPs
DGDPKIN-RXN	1.0 DGDP + 1.0 ATP <> 1.0 DGTP + 1.0 ADP
RXN1F-66	1.0 PHYTYL-PYROPHOSPHATE + 1.0 CHLOROPHYLLIDE-A <> 1.0 PPI + 1.0 CHLOROPHYLL-A
N-ACETYLGLUCOSAMINE-KINASE-RXN	1.0 N-ACETYL-D-GLUCOSAMINE + 1.0 ATP -> 1.0 N-ACETYL-D-GLUCOSAMINE-6-P + 1.0 ADP
3-HYDROXYISOBUTYRYL-COA-HYDROLASE-RXN	1.0 CPD-12173 -> 1.0 CO-A + 1.0 CPD-12175
GALACTOKIN-RXN	1.0 ALPHA-D-GALACTOSE + 1.0 ATP <> 1.0 GALACTOSE-1P + 1.0 ADP
PRAISOM-RXN	1.0 N-5-PHOSPHORIBOSYL-ANTHRANILATE <> 1.0 CARBOXYPHENYLAMINO-DEOXYRIBULOSE-P
CYTOCHROME-B5-REDUCTASE-RXN	1.0 NADH + 2.0 FERRICYTOCHROME-B5 -> 2.0 FERROCYTOCHROME-B5 + 1.0 NAD
NUCLEOSIDE-TRIPHOSPHATASE-RXN	1.0 Nucleoside-Triphosphates -> 1.0 Pi + 1.0 Nucleoside-Diphosphates
RXN-9229	1.0 CPD-9861 + 1.0 S-ADENOSYLMETHIONINE -> 1.0 CPD-9955 + 1.0 ADENOSYL-HOMO-CYS
PEPTIDYLPROLYL-ISOMERASE-RXN	1.0 CPD-8624 -> 1.0 CPD-8625
RXN0-5226	1.0 CPD0-1081 -> 1.0 N-ACETYL-D-GLUCOSAMINE + 1.0 CPD0-882
INORGPYROPHOSPHAT-RXN	1.0 PPI -> 2.0 Pi
RXN0-746	1.0 GTP <> 1.0 DGTP
RXN66-3	1.0 NAD + 1.0 ACETALD -> 1.0 NADH + 1.0 ACET
CHALCONE-ISOMERASE-RXN	1.0 Chalcones -> 1.0 FLAVANONES
RXN-8669	1.0 MET + 1.0 Ox-Thioredoxin -> 1.0 CPD-8989 + 1.0 Red-Thioredoxin
NACGLCTRANS-RXN	1.0 UDP-N-ACETYL-D-GLUCOSAMINE + 1.0 C5 <> 1.0 UDP + 1.0 C6
CYCLOEUCALENOL-CYCLOISOMERASE-RXN	1.0 CYCLOEUCALENOL -> 1.0 OBTUSIFOLIOL
RXN-7999	1.0 OXYGEN-MOLECULE + 1.0 Dihydroflavonols + 1.0 2-KETOGLUTARATE -> 1.0 Flavonols + 1.0 SUC + 1.0 CARBON-DIOXIDE
FORMATETHFLIG-RXN	1.0 FORMATE + 1.0 ATP + 1.0 THF <> 1.0 10-FORMYL-THF + 1.0 Pi + 1.0 ADP
GLUTAMATE-SYNTHASE-NADH-RXN	1.0 NADH + 1.0 GLN + 1.0 2-KETOGLUTARATE -> 2.0 GLT + 1.0 NAD
SUCROSE-PHOSPHATE-SYNTHASE-RXN	1.0 UDP-GLUCOSE + 1.0 FRUCTOSE-6P -> 1.0 UDP + 1.0 SUCROSE-6P
ASPAMINOTRANS-RXN	1.0 L-ASPARTATE + 1.0 2-KETOGLUTARATE <> 1.0 GLT + 1.0 OXALACETIC_ACID
GTP-CYCLOHYDRO-II-RXN	1.0 GTP -> 1.0 FORMATE + 1.0 PPI + 1.0 DIAMINO-OH-PHOSPHORIBOSYLAMINO-PYR
MALIC-NADP-RXN	1.0 NADP + 1.0 MAL -> 1.0 NADPH + 1.0 PYRUVATE + 1.0 CARBON-DIOXIDE
RXN-600	1.0 NADPH + 1.0 CPD-474 -> 1.0 NADP + 1.0 CPD-590
RXN0-5260	1.0 Quinones + 1.0 GLYCEROL-3P -> 1.0 Reduced-Quinones + 1.0 DIHYDROXY-ACETONE-PHOSPHATE
RXN-11245	1.0 CPD-12199 + 1.0 NAD -> 1.0 CPD-12200 + 1.0 NADH
RXN-10089	1.0 IMIDAZOLE_ACETALDEHYDE + 1.0 NAD -> 1.0 NADH + 1.0 4-IMIDAZOLEACETATE
ALPHAGALACTOSID-RXN	1.0 MELIBIOSE <> 1.0 GALACTOSE + 1.0 GLC
2.7.7.64-RXN	1.0 Sugar-1-Phosphate + 1.0 UTP -> 1.0 UDP-sugar + 1.0 PPI
RXN0-2142	1.0 NADPH + 1.0 b-Keto-cis-D5-dodecenoyl-ACPs -> 1.0 NADP + 1.0 b-Hydroxy-cis-D5-dodecenoyl-ACPs
RXN1G-236	1.0 cis-delta11-melissoyl-ACPs + 1.0 MALONYL-ACP -> 1.0 Holo-ACP-Synthases + 1.0 cis-delta13-3-oxo-lacceroyl-ACPs + 1.0 CARBON-DIOXIDE
GLUTAMIDOTRANS-RXN	1.0 GLN + 1.0 PHOSPHORIBULOSYL-FORMIMINO-AICAR-P -> 1.0 GLT + 1.0 AICAR + 1.0 D-ERYTHRO-IMIDAZOLE-GLYCEROL-P
RXN-9290	1.0 NADP + 1.0 CPD-9905 -> 1.0 NADPH + 1.0 CPD-7092
OHBUTYRYL-COA-EPIM-RXN	1.0 D-3-HYDROXYACYL-COA <> 1.0 L-3-HYDROXYACYL-COA
SPHINGANINE-1-PHOSPHATE-ALDOLASE-RXN	1.0 CPD-649 -> 1.0 PHOSPHORYL-ETHANOLAMINE + 1.0 PALMITALDEHYDE
GMP-SYN-GLUT-RXN	1.0 XANTHOSINE-5-PHOSPHATE + 1.0 GLN + 1.0 ATP -> 1.0 AMP + 1.0 PPI + 1.0 GMP + 1.0 GLT
RXN-7693	1.0 NADH + 1.0 CPD-7031 -> 1.0 CPD-7032 + 1.0 NAD
RXNARA-8002	1.0 CPD-464 -> 1.0 PPI + 1.0 CPD-12321
RXN-7648	1.0 CPD-6991 + 1.0 OXYGEN-MOLECULE + 1.0 2-KETOGLUTARATE -> 1.0 CPD-6992 + 1.0 SUC + 1.0 CARBON-DIOXIDE
RXN-7919	1.0 2-hydroxyacyl-glutathiones -> 1.0 2-Hydroxy-carboxylates + 1.0 GLUTATHIONE
RXN1G-617	1.0 NADPH + 1.0 cis-cis-D21-39-3-oxo-C58-2-ACPs -> 1.0 cis-cis-D21-39-3-hydroxyC58-2-ACPs + 1.0 NADP
1-ACYLGLYCEROL-3-P-ACYLTRANSFER-RXN	1.0 ACYL-ACP + 1.0 ACYL-SN-GLYCEROL-3P -> 1.0 L-PHOSPHATIDATE + 1.0 ACP
RXN-9758	1.0 CPD-10472 + 1.0 NAD -> 1.0 NADH + 1.0 SS-DIMETHYL-BETA-PROPIOTHETIN
PEROXID-RXN	1.0 HYDROGEN-PEROXIDE + 1.0 Phenolic-Donors -> 2.0 Phenoxyl-rad-of-phenolic-donors
ASNSYNB-RXN	1.0 L-ASPARTATE + 1.0 GLN + 1.0 ATP -> 1.0 AMP + 1.0 PPI + 1.0 GLT + 1.0 ASN
CERAMIDASE-YEAST-RXN	1.0 Phytoceramides -> 1.0 PHYTOSPINGOSINE + 1.0 Carboxylates
PANTOATE-BETA-ALANINE-LIG-RXN	1.0 B-ALANINE + 1.0 L-PANTOATE + 1.0 ATP -> 1.0 AMP + 1.0 PPI + 1.0 PANTOTHENATE
5.3.1.23-RXN	1.0 CPD-444 -> 1.0 CPD-1063
2.4.1.119-RXN	1.0 Protein-L-Asparagine + 1.0 OLIGOSACCHARIDE-DIPHOSPHODOLICHOL -> 1.0 Glycoprotein-Asn-oligosaccharides + 1.0 CPD-224
RXN0-2584	1.0 DNA-with-Uracils -> 1.0 AP-Site-Created + 1.0 URACIL
AMP-DEAMINASE-RXN	1.0 AMP -> 1.0 IMP + 1.0 AMMONIA
ACYL-COA-OXIDASE-RXN	1.0 OXYGEN-MOLECULE + 1.0 ACYL-COA -> 1.0 TRANS-D2-ENOYL-COA + 1.0 HYDROGEN-PEROXIDE
GLUTAMINESYN-RXN	1.0 GLT + 1.0 AMMONIA + 1.0 ATP -> 1.0 Pi + 1.0 GLN + 1.0 ADP
RXN-8631	1.0 FRU1P -> 1.0 GLYCERALD + 1.0 DIHYDROXY-ACETONE-PHOSPHATE
RXN-9362	1.0 S-ADENOSYLMETHIONINE + 1.0 CPD-12120 -> 1.0 CPD-12128 + 1.0 ADENOSYL-HOMO-CYS
GTP-CYCLOHYDRO-I-RXN	1.0 GTP <> 1.0 FORMATE + 1.0 DIHYDRONEOPTERIN-P3
RXN0-949	2.0 CPD-7046 + 2.0 S-ADENOSYLMETHIONINE + 1.0 Octanoylated-domains -> 2.0 MET + 1.0 Lipoylated-domains + 2.0 CH33ADO
PSERTRANSAM-RXN	1.0 3-P-SERINE + 1.0 2-KETOGLUTARATE <> 1.0 3-P-HYDROXYPYRUVATE + 1.0 GLT
RXN0-2602	1.0 Damaged-DNA -> 1.0 AP-Site-Created
ALDOSE-1-EPIMERASE-RXN	1.0 ALPHA-GLUCOSE -> 1.0 GLC
AMACETOXID-RXN	1.0 AMINO-ACETONE + 1.0 OXYGEN-MOLECULE -> 1.0 METHYL-GLYOXAL + 1.0 HYDROGEN-PEROXIDE + 1.0 AMMONIA
RXN-7226	1.0 CPD-4211 + 1.0 CPD-6641 -> 1.0 PPI + 1.0 CPD-6645
ACETYL-COA-ACETYLTRANSFER-RXN	2.0 ACETYL-COA <> 1.0 CO-A + 1.0 ACETOACETYL-COA
RXN-11025	1.0 CO-A + 1.0 Fatty-Acids + 1.0 ATP -> 1.0 AMP + 1.0 PPI + 1.0 Saturated-Fatty-Acyl-CoA
7KAPSYN-RXN	1.0 CPD-558 + 1.0 L-ALPHA-ALANINE <> 1.0 CO-A + 1.0 8-AMINO-7-OXONONANOATE + 1.0 CARBON-DIOXIDE
RXN66-26	1.0 NADPH + 1.0 OXYGEN-MOLECULE + 1.0 5-ALPHA-CHOLESTA-724-DIEN-3-BETA-OL -> 1.0 NADP + 1.0 CPD-8646
UDP-GLUCURONATE-4-EPIMERASE-RXN	1.0 UDP-GLUCURONATE <> 1.0 UDP-D-GALACTURONATE
2.5.1.46-RXN	1.0 EIF5A-LYSINE + 1.0 SPERMIDINE -> 1.0 CPD-9973 + 1.0 CPD-313
RXN0-384	1.0 DATP -> 1.0 PPI + 1.0 DAMP
RXN-11484	1.0 Pimeloyl-ACPs + 1.0 L-ALPHA-ALANINE -> 1.0 ACP + 1.0 8-AMINO-7-OXONONANOATE + 1.0 CARBON-DIOXIDE
QUEUOSINE-TRNA-RIBOSYLTRANSFERASE-RXN	1.0 tRNA-Containing-Guanine + 1.0 QUEUINE -> 1.0 tRNA-Containing-Queuine + 1.0 GUANINE
RXN1G-613	1.0 NADPH + 1.0 cis-cis-D9-27-3-oxo-C46-2-ACPs -> 1.0 NADP + 1.0 cis-cis-D9-27-3-hydroxyC46-2-ACPs
ACETYLGLUTKIN-RXN	1.0 ATP + 1.0 ACETYL-GLU <> 1.0 N-ACETYL-GLUTAMYL-P + 1.0 ADP
RXN1G-203	1.0 NADPH + 1.0 cis-cis-D13-25-3-oxo-C44-2-ACPs -> 1.0 cis-cis-D13-25-3-hydroxyC44-2-ACPs + 1.0 NADP
RXN-9365	1.0 CPD-9972 + 1.0 DIHYDROXYNAPHTHOATE -> 1.0 PPI + 1.0 CARBON-DIOXIDE + 1.0 CPD-12122
RXN-10952	1.0 D-MYO-INOSITOL-4-PHOSPHATE -> 1.0 Pi + 1.0 MYO-INOSITOL
RXN1G-1053	1.0 NADPH + 1.0 cis-delta19-3-oxo-C38-ACPs -> 1.0 NADP + 1.0 cis-delta19-3-hydroxyC38-ACPs
NAD-KIN-RXN	1.0 NAD + 1.0 ATP -> 1.0 NADP + 1.0 ADP
RXN-7838	1.0 Cis-2-enoyl-CoAs -> 1.0 D-3-HYDROXYACYL-COA
RXN1F-160	1.0 NADPH + 1.0 OXYGEN-MOLECULE + 1.0 CPD1F-136 -> 1.0 CPD1F-138 + 1.0 NADP
BRANCHED-CHAINAMINOTRANSFERLEU-RXN	1.0 LEU + 1.0 2-KETOGLUTARATE <> 1.0 GLT + 1.0 2K-4CH3-PENTANOATE
RXN-10953	1.0 CPD-6701 -> 1.0 Pi + 1.0 MYO-INOSITOL
ORNITHINE-GLU-AMINOTRANSFORASE-RXN	1.0 L-ORNITHINE + 1.0 2-KETOGLUTARATE <> 1.0 L-GLUTAMATE_GAMMA-SEMIALDEHYDE + 1.0 GLT
PYRROLINECARBREDUCT-RXN-(NAD)	1.0 PRO + 1.0 NAD <> 1.0 NADH + 1.0 l-delta(1)-pyrroline_5-carboxylate
RXN-3221	1.0 CPD-3041 -> 1.0 CPD-3061
RXN1G-184	1.0 NADPH + 1.0 cis-cis-D17-35-3-oxo-C54-2-ACPs -> 1.0 cis-cis-D17-35-3-hydroxyC54-2-ACPs + 1.0 NADP
ASPARTATE-SEMIALDEHYDE-DEHYDROGENASE-RXN	1.0 NADP + 1.0 Pi + 1.0 L-ASPARTATE-SEMIALDEHYDE <> 1.0 NADPH + 1.0 L-BETA-ASPARTYL-P
RXN-1641	1.0 DIACYLGLYCEROL + 1.0 PHOSPHATIDYLCHOLINE -> 1.0 Triacylglycerols + 1.0 2-Lysophosphatidylcholines
3-OXOACYL-ACP-SYNTH-BASE-RXN	1.0 MALONYL-ACP + 1.0 ACETYL-ACP -> 1.0 ACP + 1.0 Acetoacetyl-ACPs + 1.0 CARBON-DIOXIDE
RXN1G-138	1.0 MALONYL-ACP + 1.0 cis-delta9-montanoyl-ACPs -> 1.0 cis-delta11-3-oxo-melissoyl-ACPs + 1.0 Holo-ACP-Synthases + 1.0 CARBON-DIOXIDE
RXN1G-218	1.0 MALONYL-ACP + 1.0 cis-delta7-cerotoyl-ACPs -> 1.0 cis-delta9-3-oxo-montanoyl-ACPs + 1.0 Holo-ACP-Synthases + 1.0 CARBON-DIOXIDE
RXN1G-163	1.0 NADPH + 1.0 cis-delta11-3-oxo-melissoyl-ACPs -> 1.0 cis-delta11-3-hydroxymelissoyl-ACPs + 1.0 NADP
NICONUCADENYLYLTRAN-RXN	1.0 NICOTINATE_NUCLEOTIDE + 1.0 ATP -> 1.0 PPI + 1.0 DEAMIDO-NAD
RXN-9772	1.0 L-ASPARTATE + 1.0 FUM -> 1.0 SUC + 1.0 IMINOASPARTATE
RXN-9531	1.0 MALONYL-ACP + 1.0 Decanoyl-ACPs -> 1.0 3-oxo-dodecanoyl-ACPs + 1.0 ACP + 1.0 CARBON-DIOXIDE
NQOR-RXN	1.0 NADPH + 1.0 Quinones -> 1.0 NADP + 1.0 Reduced-Quinones
RXN-4735	1.0 UDP-GLUCOSE + 1.0 CPD-4441 -> 1.0 UDP + 1.0 CPD-4620
RXN-11622	1.0 N-ACETYL-D-GALACTOSALAMINYL-R -> 1.0 Glycans + 1.0 CPD-12557
MALYL-COA-LYASE-RXN	1.0 CPD-208 -> 1.0 GLYOX + 1.0 ACETYL-COA
RXN-9190	1.0 ALL-TRANS-HEPTAPRENYL-DIPHOSPHATE + 1.0 DIHYDROXYNAPHTHOATE -> 1.0 PPI + 1.0 CPD-12117 + 1.0 CARBON-DIOXIDE
4.4.1.14-RXN	1.0 S-ADENOSYLMETHIONINE -> 1.0 CPD-68 + 1.0 5-METHYLTHIOADENOSINE
1.14.11.9-RXN	1.0 OXYGEN-MOLECULE + 1.0 2-KETOGLUTARATE + 1.0 FLAVANONES -> 1.0 Dihydroflavonols + 1.0 SUC + 1.0 CARBON-DIOXIDE
MALONYL-COA-ACP-TRANSACYL-RXN	1.0 MALONYL-COA + 1.0 ACP <> 1.0 CO-A + 1.0 MALONYL-ACP
ALDHDEHYDROG-RXN	1.0 Aldehydes + 1.0 NAD -> 1.0 NADH + 1.0 Acids
RXN-8528	1.0 GERANYLGERANYL-PP -> 1.0 CPD-8719
RXN0-5515	1.0 2-3-4-Saturated-L-Phosphatidates + 1.0 CTP <> 1.0 CDP-2-3-4-Saturated-Diacylglycerols + 1.0 PPI
NAPHTHOATE-SYN-RXN	1.0 CPD-6972 -> 1.0 CPD-9925
ALLANTOINASE-RXN	1.0 ALLANTOIN -> 1.0 ALLANTOATE
N-ACETYLTRANSFER-RXN	1.0 GLT + 1.0 ACETYL-COA <> 1.0 CO-A + 1.0 ACETYL-GLU
DURIDKI-RXN	1.0 DEOXYURIDINE + 1.0 ATP -> 1.0 DUMP + 1.0 ADP
PABASYN-RXN	1.0 CHORISMATE + 1.0 GLN -> 1.0 4-AMINO-4-DEOXYCHORISMATE + 1.0 GLT
RXN-9518	1.0 NADPH + 1.0 3-oxo-hexanoyl-ACPs -> 1.0 NADP + 1.0 R-3-hydroxyhexanoyl-ACPs
THIAMIN-PYROPHOSPHOKINASE-RXN	1.0 THIAMINE + 1.0 ATP -> 1.0 AMP + 1.0 THIAMINE-PYROPHOSPHATE
ETHYL-RXN	1.0 OXYGEN-MOLECULE + 1.0 CPD-68 + 1.0 ASCORBATE -> 1.0 L-DEHYDRO-ASCORBATE + 1.0 ETHYLENE-CMPD + 1.0 HCN + 1.0 CARBON-DIOXIDE
UDPKIN-RXN	1.0 UDP + 1.0 ATP -> 1.0 UTP + 1.0 ADP
RXN-10697	1.0 CPD-11518 -> 1.0 CPD-11519
INOSINE-NUCLEOSIDASE-RXN	1.0 INOSINE -> 1.0 RIBOSE + 1.0 HYPOXANTHINE
ACETOLACTREDUCTOISOM-RXN	1.0 DIOH-ISOVALERATE + 1.0 NADP <> 1.0 NADPH + 1.0 2-ACETO-LACTATE
PREPHENATE-TRANSAMINE-RXN	1.0 PREPHENATE + 1.0 GLT -> 1.0 CPD-659 + 1.0 2-KETOGLUTARATE
AMINEOXID-RXN	1.0 OXYGEN-MOLECULE + 1.0 Aliphatic-Amines -> 1.0 Aldehydes + 1.0 HYDROGEN-PEROXIDE + 1.0 AMMONIA
RXN-1223	1.0 SO3 + 1.0 CPD-12575 -> 1.0 UDP-SULFOQUINOVOSE
TYROSINE-AMINOTRANSFERASE-RXN	1.0 TYR + 1.0 2-KETOGLUTARATE <> 1.0 P-HYDROXY-PHENYLPYRUVATE + 1.0 GLT
4OHBENZOATE-OCTAPRENYLTRANSFER-RXN	1.0 4-hydroxybenzoate + 1.0 OCTAPRENYL-DIPHOSPHATE -> 1.0 PPI + 1.0 3-OCTAPRENYL-4-HYDROXYBENZOATE
ALDOSE1EPIM-RXN	1.0 GALACTOSE <> 1.0 ALPHA-D-GALACTOSE
RXN-7979	1.0 NADPH + 1.0 CPD1F-131 + 1.0 OXYGEN-MOLECULE -> 1.0 NADP + 1.0 CPD1F-133
RXN66-12	1.0 NADPH + 1.0 CPD-8607 + 1.0 OXYGEN-MOLECULE -> 1.0 NADP + 1.0 CPD-8608
RXN0-5183	1.0 MALTOTRIOSE -> 1.0 ALPHA-GLUCOSE + 1.0 MALTOSE
PREPHENATEDEHYDRAT-RXN	1.0 PREPHENATE <> 1.0 PHENYL-PYRUVATE + 1.0 CARBON-DIOXIDE
PLASTOQUINOL--PLASTOCYANIN-REDUCTASE-RXN	1.0 PLASTOQUINOL-1 + 2.0 Oxidized-Plastocyanins -> 1.0 PLASTOQUINONE + 2.0 Plastocyanin-Reduced
AMPSYN-RXN	1.0 ADENYLOSUCC -> 1.0 AMP + 1.0 FUM
HISTOLDEHYD-RXN	1.0 HISTIDINOL + 1.0 NAD -> 1.0 NADH + 1.0 HISTIDINAL
RXN-7706	1.0 CPD-7036 + 1.0 NADH -> 1.0 CPD-7037 + 1.0 NAD
SULFATE-ADENYLYLTRANSFERASE-ADP-RXN	1.0 SULFATE + 1.0 ADP -> 1.0 APS + 1.0 Pi
RXN0-745	1.0 ATP <> 1.0 DATP
ATPase	1.0 ATP -> 1.0 Pi + 1.0 ADP
RXN-9361	1.0 S-ADENOSYLMETHIONINE + 1.0 CPD-12119 -> 1.0 CPD-12127 + 1.0 ADENOSYL-HOMO-CYS
L-LACTATE-DEHYDROGENASE-RXN	1.0 L-LACTATE + 1.0 NAD <> 1.0 NADH + 1.0 PYRUVATE
R145-RXN	1.0 CPD-1063 -> 1.0 CPD-8999
PROTOHEMEFERROCHELAT-RXN	1.0 PROTOPORPHYRIN_IX + 1.0 FE+2 -> 1.0 PROTOHEME
RXN1G-460	1.0 CPD1G-567 + 1.0 MALONYL-ACP -> 1.0 CO-A + 1.0 3-oxo-behenoyl-ACPs + 1.0 CARBON-DIOXIDE
RXN-6641	1.0 S-Substituted-Glutathione -> 1.0 CPD-6262 + 1.0 GLT
RXN-11737	1.0 L-CYSTEATE + 1.0 2-KETOGLUTARATE <> 1.0 CPD-380 + 1.0 GLT
MALEYLACETOACETATE-ISOMERASE-RXN	1.0 4-MALEYL-ACETOACETATE <> 1.0 4-FUMARYL-ACETOACETATE
P-PANTOCYSDECARB-RXN	1.0 R-4-PHOSPHOPANTOTHENOYL-L-CYSTEINE -> 1.0 CARBON-DIOXIDE + 1.0 PANTETHEINE-P
TETHYDPICSUCC-RXN	1.0 SUC-COA + 1.0 DELTA{1}-PIPERIDEINE-2-6-DICARBOXYLATE -> 1.0 CO-A + 1.0 N-SUCCINYL-2-AMINO-6-KETOPIMELATE
RXN-1882	1.0 GDP-MANNOSE <> 1.0 GDP-L-GALACTOSE
4-HYDROXYPHENYLPYRUVATE-DIOXYGENASE-RXN	1.0 OXYGEN-MOLECULE + 1.0 P-HYDROXY-PHENYLPYRUVATE <> 1.0 HOMOGENTISATE + 1.0 CARBON-DIOXIDE
RXN-7716	1.0 Oxo-glutarate-dehydrogenase-DH-lipoyl + 1.0 NAD <> 1.0 NADH + 1.0 Oxo-glutarate-dehydrogenase-lipoyl
RXN-6383	1.0 ACRYLYL-COA <> 1.0 3-HYDROXY-PROPIONYL-COA
RXN-11758	1.0 Demethylated-Ubiquinols + 1.0 S-ADENOSYLMETHIONINE -> 1.0 Ubiquinols + 1.0 ADENOSYL-HOMO-CYS
ALCOHOL-DEHYDROG-RXN	1.0 NAD + 1.0 ETOH <> 1.0 NADH + 1.0 ACETALD
5.1.2.3-RXN	1.0 S-3-HYDROXYBUTANOYL-COA -> 1.0 CPD-650
RXN-2141	1.0 ALPHA-MALTOSE -> 2.0 ALPHA-GLUCOSE
1.8.4.12-RXN	1.0 Protein-L-methionine + 1.0 Ox-Thioredoxin -> 1.0 Protein-L-methionine-R-S-oxides + 1.0 Red-Thioredoxin
RXN-5822	1.0 NADP -> 1.0 Pi + 1.0 NAD
RXN-10707	1.0 OXYGEN-MOLECULE + 1.0 CPD-11525 -> 1.0 HYDROGEN-PEROXIDE + 1.0 CPD-11526
RXN-9644	1.0 CO-A + 1.0 OLEATE-CPD + 1.0 ATP -> 1.0 AMP + 1.0 PPI + 1.0 OLEOYL-COA
BRANCHED-CHAINAMINOTRANSFERVAL-RXN	1.0 VAL + 1.0 2-KETOGLUTARATE <> 1.0 2-KETO-ISOVALERATE + 1.0 GLT
PHOSCHOL-RXN	1.0 PHOSPHATIDYLCHOLINE -> 1.0 L-PHOSPHATIDATE + 1.0 CHOLINE
RXN-4621	1.0 FAD + 1.0 CPD-4209 <> 1.0 FADH2 + 1.0 PRENAL + 1.0 ADENINE
PHOSPHATIDATE-PHOSPHATASE-RXN	1.0 L-PHOSPHATIDATE -> 1.0 DIACYLGLYCEROL + 1.0 Pi
HISTPRATPHYD-RXN	1.0 PHOSPHORIBOSYL-ATP -> 1.0 PPI + 1.0 PHOSPHORIBOSYL-AMP
2.4.1.32-RXN	1.0 GDP-MANNOSE + 1.0 Glucomannans_in -> 1.0 GDP + 1.0 Glucomannans_out
N-CARBAMOYLPUTRESCINE-AMIDASE-RXN	1.0 CPD-597 -> 1.0 PUTRESCINE + 1.0 AMMONIA + 1.0 CARBON-DIOXIDE
CHORISMATE-SYNTHASE-RXN	1.0 3-ENOLPYRUVYL-SHIKIMATE-5P -> 1.0 Pi + 1.0 CHORISMATE
DAHPSYN-RXN	1.0 PHOSPHO-ENOL-PYRUVATE + 1.0 ERYTHROSE-4P -> 1.0 Pi + 1.0 3-DEOXY-D-ARABINO-HEPTULOSONATE-7-P
RXN-10700	1.0 CO-A + 1.0 CPD-11524 -> 1.0 CPD-11525 + 1.0 ACETYL-COA
METHYLACYLYLCOA-HYDROXY-RXN	1.0 METHACRYLYL-COA <> 1.0 CPD-12173
SUCROSE-SYNTHASE-RXN	1.0 UDP-GLUCOSE + 1.0 BETA-D-FRUCTOSE <> 1.0 UDP + 1.0 SUCROSE
RXN-7931	1.0 CPD-7221 -> 1.0 CPD-7222
BETAGALACTOSID-RXN	1.0 LACTOSE -> 1.0 GALACTOSE + 1.0 GLC
3-HYDROXYISOBUTYRATE-DEHYDROGENASE-RXN	1.0 NAD + 1.0 CPD-12175 -> 1.0 NADH + 1.0 CH3-MALONATE-S-ALD
RXN0-5408	1.0 D-MYO-INOSITOL-1-MONOPHOSPHATE -> 1.0 Pi + 1.0 MYO-INOSITOL
AIRCARBOXY-RXN	1.0 PHOSPHORIBOSYL-CARBOXY-AMINOIMIDAZOLE <> 1.0 5-PHOSPHORIBOSYL-5-AMINOIMIDAZOLE + 1.0 CARBON-DIOXIDE
RXN1G-358	1.0 NADPH + 1.0 cis-delta15-3-oxo-gheddoyl-ACPs -> 1.0 cis-delta15-3-hydroxygheddoyl-ACPs + 1.0 NADP
3.6.4.6-RXN	1.0 ATP -> 1.0 Pi + 1.0 ADP
RXN-8991	1.0 2-D-THREO-HYDROXY-3-CARBOXY-ISOCAPROATE <> 1.0 CPD-9451
RXN-9230	1.0 CPD-9610 + 1.0 4-hydroxybenzoate -> 1.0 CPD-9864 + 1.0 PPI
RXN1G-260	1.0 NADPH + 1.0 cis-delta13-3-oxo-lacceroyl-ACPs -> 1.0 cis-delta13-3-hydroxylacceroyl-ACPs + 1.0 NADP
6PFRUCTPHOS-RXN	1.0 FRUCTOSE-6P + 1.0 ATP -> 1.0 FRUCTOSE-16-DIPHOSPHATE + 1.0 ADP
ADENYLOSUCCINATE-SYNTHASE-RXN	1.0 GTP + 1.0 IMP + 1.0 L-ASPARTATE -> 1.0 GDP + 1.0 Pi + 1.0 ADENYLOSUCC
3-HYDROXYPROPIONATE-DEHYDROGENASE-RXN	1.0 3-HYDROXY-PROPIONATE + 1.0 NAD <> 1.0 NADH + 1.0 MALONATE-S-ALD
PRPPAMIDOTRANS-RXN	1.0 5-P-BETA-D-RIBOSYL-AMINE + 1.0 PPI + 1.0 GLT <> 1.0 PRPP + 1.0 GLN
1-PHOSPHATIDYLINOSITOL-KINASE-RXN	1.0 L-1-phosphatidyl-inositols + 1.0 ATP -> 1.0 CPD-1108 + 1.0 ADP
METHGLYSYN-RXN	1.0 DIHYDROXY-ACETONE-PHOSPHATE -> 1.0 Pi + 1.0 METHYL-GLYOXAL
2.7.1.134-RXN	1.0 CPD-178 + 1.0 ATP -> 1.0 CPD-1107 + 1.0 ADP
3.1.3.16-RXN	1.0 General-Phos-Protein-Substrates -> 1.0 General-Protein-Substrates + 1.0 Pi
ARGSUCCINLYA-RXN	1.0 L-ARGININO-SUCCINATE -> 1.0 FUM + 1.0 ARG
RXN-9	1.0 CARBAMOYL-P + 1.0 L-CANALINE -> 1.0 Pi + 1.0 O-UREIDOHOMOSERINE
2.7.11.2-RXN	1.0 ATP + 1.0 Pyruvate-dehydrogenases -> 1.0 Phosphorylated-pyruvate-dehydrogenases + 1.0 ADP
GDPMANDEHYDRA-RXN	1.0 GDP-MANNOSE -> 1.0 GDP-4-DEHYDRO-6-DEOXY-D-MANNOSE
RXN-9287	1.0 CPD-9903 + 1.0 S-ADENOSYLMETHIONINE -> 1.0 CPD-9904 + 1.0 ADENOSYL-HOMO-CYS
RXN0-2381	1.0 INDOLE-3-GLYCEROL-P -> 1.0 INDOLE + 1.0 GAP
RXN-10767	1.0 Methyl-Jasmonates <> 1.0 Jasmonic-Acids + 1.0 METOH
AMINEPHEN-RXN	1.0 PHENYLETHYLAMINE + 1.0 OXYGEN-MOLECULE -> 1.0 PHENYLACETALDEHYDE + 1.0 HYDROGEN-PEROXIDE + 1.0 AMMONIA
RXN-6161	1.0 PYRUVATE -> 1.0 CARBON-DIOXIDE + 1.0 ACETALD
RXN-1122	1.0 CO-A + 1.0 5-HYDROXY-FERULIC-ACID + 1.0 ATP -> 1.0 5-HYDROXY-FERULOYL-COA + 1.0 AMP + 1.0 PPI
RXN-9237	1.0 CPD-9873 + 1.0 S-ADENOSYLMETHIONINE -> 1.0 CPD-9958 + 1.0 ADENOSYL-HOMO-CYS
3.6.1.17-RXN	1.0 CPD-609 -> 1.0 GTP + 1.0 GMP
RXN-6021	1.0 CHOLINE + 1.0 NAD -> 1.0 BETAINE_ALDEHYDE + 1.0 NADH
RXN3O-130	1.0 NADPH + 1.0 OXYGEN-MOLECULE + 1.0 LANOSTEROL -> 1.0 FORMATE + 1.0 NADP + 1.0 44-DIMETHYL-CHOLESTA-812-24-TRIENOL
RXN-10704	1.0 CPD-11522 -> 1.0 CPD-11523
LACTOYL-COA-DEHYDRATASE-RXN	1.0 D-LACTOYL-COA <> 1.0 ACRYLYL-COA
TRIOSEPISOMERIZATION-RXN	1.0 GAP <> 1.0 DIHYDROXY-ACETONE-PHOSPHATE
RXN-11750	1.0 Long-Chain-3-Hydroxyacyl-CoAs -> 1.0 Long-Chain-Trans-23-Dehydroacyl-CoA
RXN-7609	1.0 GMP -> 1.0 Pi + 1.0 GUANOSINE
RXN-11480	1.0 NADPH + 1.0 3-Ketopimeloyl-ACP-methyl-esters -> 1.0 3-hydroxypimeloyl-ACP-methyl-esters + 1.0 NADP
ALLENE-OXIDE-SYNTHASE-RXN	1/1 "13-HYDROPEROXYOCTADECA-911-DIENOATE" -> 1/1 "12,13(S)-epoxylinolenate"
ALLENE-OXIDE-CYCLASE-RXN	1/1 "12,13(S)-epoxylinolenate" -> 1/1 "12-oxo-cis-10,15-phytodienoate"
12-OXOPHYTODIENOATE-REDUCTASE-RXN	1/1 "12-oxo-cis-10,15-phytodienoate" + 1/1 "NADPH" -> 1/1 "3-oxo-2-(cis-2'-pentenyl)-cyclopentane-1-octanoate" + 1/1 "NADP"
ISOJASMONATE-RXN	1/1 "3-oxo-2-(cis-2'-pentenyl)-cyclopentane-1-octanoate" + 3/1 "OXYGEN-MOLECULE" -> 1/1 "7-isojasmonate" + 3/1 "ACET"
JASMONATE-SYN-RXN	1/1 "7-isojasmonate" -> 1/1 "Jasmonate"
3-HYDROXYACYL-COA-DEHYDROGENASE-RXN	1.0 "D-3-HYDROXYACYL-COA" + 1/1 "NAD" <> 1.0 "CPD-11524" + 1/1 "NADH"

## Sheet: Biomass transporters
Biomass transporter	Exchange reaction	Flux value
LYS_tx	1 x_LYS <> 1 "LYS"	-5.69468e-06
TYR_tx	1 x_TYR <> 1 "TYR"	-8.5821e-06
STARCH_tx	1 x_STARCH <> 1 "1-4-alpha-D-Glucan"	-0.000111014
Conol_tx	x_Conol <> "CONIFERYL-ALCOHOL"	-9.23958e-05
Sinap_tx	x_Sinap <> "SINAPYL-ALCOHOL"	-7.91993e-05
Coumol_tx	x_Couimol <> "COUMARYL-ALCOHOL"	-0.000110869
UMP_tx	1 x_UMP <> 1 "UMP"	-3.85585e-06
CYS_tx	1 x_CYS <> 1 "CYS"	-7.90316e-06
THR_tx	1 x_THR <> 1 "THR"	-2.88491e-05
SER_tx	1 x_SER <> 1 "SER"	-4.04071e-05
dGMP_tx	1 x_DGMP <> 1 "DGMP"	-3.59998e-06
ILE_tx	1 x_ILE <> 1 "ILE"	-1.33601e-05
LINO_tx	x_LINOLATE <> "LINOLEIC_ACID"	-3.5657e-05
VAL_tx	1 x_VAL <> 1 "VAL"	-8.8692e-06
CEL_tx	1 x_CELLULOSE <> 1 "1-4-beta-D-Glucan"	-0.00305289
SUC_tx	1 x_SUCROSE <> 1 "SUCROSE"	-2.19107e-05
GLC_tx	1 x_GLC <> 1 "GLC"	-1.38768e-05
GMP_tx	1 x_GMP <> 1 "GMP"	-3.44141e-06
AMP_tx	1 x_AMP <> 1 "AMP"	-3.59998e-06
ARG_tx	1 x_ARG <> 1 "ARG"	-8.35524e-06
GLT_tx	1 x_GLT <> 1 "GLT"	-3.80616e-05
ALA_tx	1 x_AALANINE <> 1 "L-ALPHA-ALANINE"	-6.82987e-05
TRP_tx	1 x_TRP <> 1 "TRP"	-1.07723e-06
dCMP_tx	1 x_DCMP <> 1 "DCMP"	-4.06902e-06
ASP_tx	1 x_ASPARTATE <> 1 "L-ASPARTATE"	-3.56864e-05
TMP_tx	1 x_TMP <> 1 "TMP"	-3.87945e-06
B_ALA_tx	1 x_BALANINE <> 1 "B-ALANINE"	-5.61205e-06
CMP_tx	1 x_CMP <> 1 "CMP"	-3.86759e-06
HIS_tx	1 x_HIS <> 1 "HIS"	-5.44606e-06
CHL_A_tx	x_CHLOROPHYLLA <> 1 "CHLOROPHYLL-A_str"	-1.394e-06
LEU_tx	1 x_LEU <> 1 "LEU"	-2.63391e-05
PHE_tx	1 x_PHE <> 1 "PHE"	-9.99146e-06
PRO_tx	1 x_PRO <> 1 "PRO"	-4.34284e-06
GLN_tx	1 x_GLN <> 1 "GLN"	-3.83178e-05
dAMP_tx	1 x_DAMP <> 1 "DAMP"	-3.77388e-06
ASN_tx	1 x_ASN <> 1 "ASN"	-3.59524e-05
GLY_tx	1 x_GLY <> 1 "GLY"	-2.11611e-05
MET_tx	1 x_MET <> 1 "MET"	-1.47446e-06

## Sheet: extracellular transporters
NH3_tx	1 x_AMMONIA -> 1 "AMMONIA"
O2_tx	1 x_O2 <> 1 "OXYGEN-MOLECULE"
NO3_tx	1 x_NITRATE -> 1 "NITRATE"
CO2_tx	1 x_CO2 -> 1 "CARBON-DIOXIDE"
PHOSPHATE_tx	1 x_PHOSPHATE -> 1 "Pi"
SO4_tx	1 x_SULFATE -> 1 "SULFATE"
chl_Photon_tx	x_Photon -> 1.0 Photon
chl_ammonia_tx	x_NH3 -> 1.0 AMMONIA_str

## Sheet: intracellular transporters
chl_Ru5P_tx	1.0 RIBULOSE-5P + 1.0 Pi_str <> 1.0 Pi + 1.0 R5P_str
chl_AMMONA_tx	1.0 AMMONIA <> 1.0 AMMONIA_str
chl_PGA_tx	1.0 G3P + 1.0 Pi_str <> 1.0 Pi + 1.0 PGA_str
chl_G6P_tx	1.0 GLC-6-P + 1.0 Pi_str <> 1.0 Pi + 1.0 G6P_str
chl_Star_tx	1.0 Starch_str <> 1.0 1-4-alpha-D-Glucan
chl_glyco_glycerate_tx	1.0 GLYCERATE + 2.0 GLYCOLLATE_str <> 1.0 GLYCERATE_str + 2.0 GLYCOLLATE
chl_S2_tx	1.0 ADENOSYL-HOMO-CYS_str <> 1.0 ADENOSYL-HOMO-CYS
chl_Gln_Glt_tx	1.0 GLN_str + 1.0 GLT <> 1.0 GLT_str + 1.0 GLN
chl_CO2_tx	1.0 CARBON-DIOXIDE -> 1.0 CO2_str
chl_Mal2OG_tx	1.0 MAL_str + 1.0 2-KETOGLUTARATE <> 1.0 2-KETOGLUTARATE_str + 1.0 MAL
chl_PYR_tx	1.0 PYRUVATE <> 1.0 PYR_str
chl_MalOxAc_tx	1.0 OXALACETIC_ACID + 1.0 MAL_str <> 1.0 OAA_str + 1.0 MAL
chl_MalGLT_tx	1.0 GLT + 1.0 MAL_str <> 1.0 GLT_str + 1.0 MAL
chl_GAP_tx	1.0 Pi_str + 1.0 GAP <> 1.0 Pi + 1.0 GAP_str
chl_S1_tx	1.0 S-ADENOSYLMETHIONINE <> 1.0 S-ADENOSYLMETHIONINE_str
chl_DHAP_tx	1.0 DIHYDROXY-ACETONE-PHOSPHATE + 1.0 Pi_str <> 1.0 DHAP_str + 1.0 Pi
chl_NITRATE_tx	1.0 NITRATE <> 1.0 NITRATE_str
chl_E4P_tx	1.0 ERYTHROSE-4P + 1.0 Pi_str <> 1.0 Pi + 1.0 E4P_str
chl_O2_tx	1.0 OXYGEN-MOLECULE <> 1.0 O2_str
chl_PEP_tx	1.0 PHOSPHO-ENOL-PYRUVATE + 1.0 Pi_str <> 1.0 Pi + 1.0 PEP_str
mit_Pyr_tx	1.0 PYRUVATE -> 1.0 Pyr
mit_O2_tx	1.0 OXYGEN-MOLECULE <> 1.0 mit_O2
mit_ATP_tx	1.0 mit_ATP + 1.0 ADP <> 1.0 mit_ADP + 1.0 ATP
mit_AKG_tx	1.0 2-KETOGLUTARATE <> 1.0 AlphaKG
mit_Fum_tx	1.0 FUM <> 1.0 Fum
mit_am_tx	1.0 mit_AMMONIA <> 1.0 AMMONIA
mit_Suc_tx	1.0 SUC <> 1.0 Suc
mit_SER_tx	1.0 SER <> 1.0 mit_SER
mit_Cit_tx	1.0 CIT <> 1.0 Citrate
mit_Mal_tx	1.0 MAL <> 1.0 Mal
mit_OAA_tx	1.0 OXALACETIC_ACID <> 1.0 OxalAc
mit_Proton_Pi_tx	1.0 Pi <> 1.0 mit_Pi + 1.0 Proton
mit_CO2_tx	1.0 CARBON-DIOXIDE <> 1.0 mit_CO2
mit_GLY_tx	1.0 GLY <> 1.0 mit_GLY
per_LALPHAALANINE_tx	1.0 per_L-ALPHA-ALANINE <> 1.0 L-ALPHA-ALANINE
per_OAA_tx	1.0 per_OXALACETIC_ACID <> 1.0 OXALACETIC_ACID
per_PYRUVATE_tx	1.0 per_PYRUVATE <> 1.0 PYRUVATE
per_GLY_SER_tx	1.0 SER + 2.0 per_GLY -> 2.0 GLY + 1.0 per_SER
per_Mal_tx	1.0 per_MAL <> 1.0 MAL
per_GLYCOLLATE_tx	1.0 GLYCOLLATE_str <> 1.0 per_GLYCOLLATE
per_SUPER-OXIDE_tx	1.0 per_SUPER-OXIDE <> 1.0 SUPER-OXIDE
per_OHPYR_tx	1.0 per_OH-PYR -> 1.0 OH-PYR
per_OXYGENMOLECULE_tx	1.0 per_OXYGEN-MOLECULE <> 1.0 OXYGEN-MOLECULE
per_2KETOGLUTARATE_tx	1.0 per_2-KETOGLUTARATE <> 1.0 2-KETOGLUTARATE
per_GLT_tx	1.0 per_GLT <> 1.0 GLT
per_GLYCERATE_tx	1.0 per_GLYCERATE <> 1.0 GLYCERATE_str
chl_ : chloroplast
mit_ : mitochondrion
per_ : peroxisome
